# Supplementary material for: Implementing a Scoring Function Based on Interaction Fingerprint for Autogrow4: Protein Kinase CK1δ as a Case Study
Source: Front Mol Biosci. 2022 Jul 7;9:909499. doi: 10.3389/fmolb.2022.909499 (PMC9301033; doi:10.3389/fmolb.2022.909499)
Supplement: Supplementary file 1 [file DataSheet1.ZIP › autogrow4-4.0.3/autogrow/operators/mutation/smiles_click_chem/reaction_libraries/robust_rxns/complementary_mol_dir/primary_or_secondary_alcohol_robust.smi]

C#CCO    ZINC000000895974
N#CCO    ZINC000070667160
C=CCO    ZINC000000901213
OC1CC1    ZINC000085432759
O=CCO    ZINC000008215746
CCCO    ZINC000000895969
CC(C)O    ZINC000000901159
NCCO    ZINC000008214617
OCCO    ZINC000005224354
OCCF    ZINC000043352750
C#C[C@@H](C)O    ZINC000002038978
C=C=CCO    ZINC000005157491
C#C[C@H](C)O    ZINC000001756137
C#CCCO    ZINC000001700120
CC#CCO    ZINC000001756139
C[C@H](O)C#N    ZINC000085431552
C[C@@H](O)C#N    ZINC000085576019
N#CCCO    ZINC000001641023
C=C[C@H](C)O    ZINC000002034518
C=CCCO    ZINC000001530356
OC1CCC1    ZINC000002242635
C/C=C/CO    ZINC000001758744
C/C=C\CO    ZINC000012358664
OCC1CC1    ZINC000001760657
C=C(C)CO    ZINC000001661231
C=C[C@@H](C)O    ZINC000001758745
OC1CNC1    ZINC000004682874
C[C@H](O)C=O    ZINC000000895226
CC(=O)CO    ZINC000000895664
OC[C@@H]1CO1    ZINC000000900548
O=CCCO    ZINC000001532803
C[C@@H](O)C=O    ZINC000000895436
OC1COC1    ZINC000033359293
OC[C@H]1CO1    ZINC000000967711
N=C(N)CO    ZINC000004682886
C[C](N)CO    ZINC001560407516
CC[C@@H](C)O    ZINC000001622055
CC(C)CO    ZINC000001687155
CCCCO    ZINC000001530354
CC[C@H](C)O    ZINC000001850884
NC(=O)CO    ZINC000004692578
C[C@H](O)CN    ZINC000004658592
C[C@H](N)CO    ZINC000001576782
NCCCO    ZINC000001688359
C[C@@H](O)CN    ZINC000004658588
C[C@@H](N)CO    ZINC000002004611
CNCCO    ZINC000001691361
O=C(O)CO    ZINC000004658557
C=C(F)CO    ZINC000005192546
C[C@H](O)CO    ZINC000000895316
COCCO    ZINC000001591817
OCCCO    ZINC000001529437
C[C@@H](O)CO    ZINC000000895318
NNCCO    ZINC000019166957
NOCCO    ZINC000033505753
OCCS    ZINC000008216595
OCCP    ZINC000095671066
C[C@H](O)CF    ZINC000006020693
C[C@@H](F)CO    ZINC000016082622
OCCCF    ZINC000001846652
C[C@@H](O)CF    ZINC000002579185
C[C@H](F)CO    ZINC000008698350
OCCCl    ZINC000008220697
C#CC(O)C#C    ZINC000079062025
OCC(F)F    ZINC000004716342
C#C[C@H](O)C=C    ZINC000012363481
C#C/C=C\CO    ZINC000017299191
C#C[C@@H](O)C=C    ZINC000012363479
C#C/C=C/CO    ZINC000001667503
N#C/C=C\CO    ZINC000038258318
O[C@H]1C=CCC1    ZINC000001640968
C#CC[C@@H](C)O    ZINC000002504416
C#C[C@@H](O)CC    ZINC000002044152
C#CC[C@H](C)O    ZINC000005226622
C=C1CC(O)C1    ZINC000196122670
CC#C[C@@H](C)O    ZINC000002508066
C=CC(O)C=C    ZINC000001845568
CC#CCCO    ZINC000002015866
C#CCCCO    ZINC000001680814
C=C1C[C@@H]1CO    ZINC000032152163
C=C=CCCO    ZINC000037628918
CCC#CCO    ZINC000002168472
C=C1C[C@H]1CO    ZINC000032152158
OC1CC=CC1    ZINC000001721045
O[C@@H]1C=CCC1    ZINC000005426112
CC#C[C@H](C)O    ZINC000005158110
C#C[C@H](O)CC    ZINC000001690299
N#CCCCO    ZINC000001672861
C[C@H](C#N)CO    ZINC000002036049
C[C@@H](O)CC#N    ZINC000002581166
CC[C@H](O)C#N    ZINC000085547004
C[C@@H](C#N)CO    ZINC000002036050
C[C@H](O)CC#N    ZINC000006020352
CC[C@@H](O)C#N    ZINC000085547007
C#C[C@H](N)CO    ZINC000060198352
C#C[C@@H](N)CO    ZINC000060198355
NCC#CCO    ZINC000039270877
O=C1CC[C@@H]1O    ZINC000039253583
OCC#CCO    ZINC000001529450
C=CC(=O)CO    ZINC000114492596
O=C1CC(O)C1    ZINC000091301511
N#C[C@H](N)CO    ZINC000034337607
N#C[C@@H](N)CO    ZINC000034337605
CC1(CO)N=N1    ZINC000238173690
CC1CC(O)C1    ZINC000059457232
C/C=C(/C)CO    ZINC000002037669
OC1CCCC1    ZINC000000901228
C=C(CC)CO    ZINC000038665022
C[C@@H]1CC[C@@H]1O    ZINC000059457223
C[C@@H]1CC[C@H]1O    ZINC000059457227
C=C(C)[C@H](C)O    ZINC000002015849
C/C=C\[C@@H](C)O    ZINC000013549965
C[C@H]1C[C@H]1CO    ZINC000006066669
CC/C=C\CO    ZINC000005224689
C[C@H]1CC[C@@H]1O    ZINC000059457225
C[C@H]1C[C@H](O)C1    ZINC000165194005
C=CCCCO    ZINC000001632700
CC1(CO)CC1    ZINC000002539257
C[C@@H]1C[C@@H]1CO    ZINC000006031399
C=C[C@H](C)CO    ZINC000002539288
C[C@@H](O)C1CC1    ZINC000002036579
C[C@H]1C[C@@H](O)C1    ZINC000143635083
C/C=C/CCO    ZINC000001845733
C/C=C\[C@H](C)O    ZINC000013549968
C=C[C@@H](O)CC    ZINC000002034403
C=CC[C@H](C)O    ZINC000001692450
OCCC1CC1    ZINC000001769407
C=C(C)[C@@H](C)O    ZINC000002015850
C=C[C@H](O)CC    ZINC000001692449
C=C[C@@H](C)CO    ZINC000006020791
C[C@H](O)C1CC1    ZINC000001708355
C[C@@H]1C[C@H]1CO    ZINC000006031530
C/C=C(\C)CO    ZINC000002037668
C/C=C/[C@@H](C)O    ZINC000002039431
C=C(C)CCO    ZINC000001712065
C[C@H]1CC[C@H]1O    ZINC000059457230
OCC1CCC1    ZINC000002140850
C[C@H]1C[C@@H]1CO    ZINC000002539258
CC(C)=CCO    ZINC000000897129
C=CC[C@@H](C)O    ZINC000002031653
C/C=C/[C@H](C)O    ZINC000002039433
CC/C=C/CO    ZINC000006661425
C/C=C\CCO    ZINC000031297787
O=C1NC[C@@H]1O    ZINC000095348087
[N-]=[N+]=NCCO    ZINC000005113601
C=C[C@H](N)CO    ZINC000012648236
NC1(CO)CC1    ZINC000002244228
OC[C@@H]1CCN1    ZINC000034513739
OCC1CNC1    ZINC000020446277
NC/C=C/CO    ZINC000034121566
C[C@H]1NC[C@@H]1O    ZINC000034625760
CN1CC(O)C1    ZINC000034161146
C=C[C@H](O)CN    ZINC000002048376
OC[C@H]1CCN1    ZINC000034380530
O[C@H]1CCNC1    ZINC000001574930
N[C@H]1CC[C@@H]1O    ZINC000039223825
N[C@H]1C[C@@H](O)C1    ZINC000100025497
C[C@@H]1NC[C@@H]1O    ZINC000034625761
OCCN1CC1    ZINC000001681819
O[C@@H]1CCNC1    ZINC000002140994
N[C@H]1C[C@H](O)C1    ZINC000100030725
C[C@H]1NC[C@H]1O    ZINC000034625758
C[C@@H]1NC[C@H]1O    ZINC000034625759
N[C@@H]1CC[C@@H]1O    ZINC000039147354
N[C@H]1CC[C@H]1O    ZINC000039115659
C=C[C@@H](N)CO    ZINC000012648241
C=C[C@@H](O)CN    ZINC000001665377
N[C@@H]1CC[C@H]1O    ZINC000039223823
NC1CC(O)C1    ZINC000020446479
O=CC(=O)CO    ZINC000100070825
O=CC(O)C=O    ZINC000002383087
C[C@@H](O)CC=O    ZINC000001683663
O[C@H]1C[C@@H](O)C1    ZINC000238855803
OCC1COC1    ZINC000057340895
C[C@@H](O)[C@H]1CO1    ZINC000035881836
C[C@H]1OC[C@H]1O    ZINC000078456425
C[C@H]1O[C@@H]1CO    ZINC000001666448
C[C@@H]1OC[C@H]1O    ZINC000078456430
C=COCCO    ZINC000002031158
OC/C=C/CO    ZINC000005112523
O/C=C/CCO    ZINC000100329703
C[C@@]1(CO)CO1    ZINC000005276336
O[C@@H]1CC[C@H]1O    ZINC000039424632
O[C@H]1CC[C@@H]1O    ZINC000039424633
OC1CC(O)C1    ZINC000033611041
OC[C@@H]1CCO1    ZINC000002512366
CC(=O)[C@@H](C)O    ZINC000000895240
OCC1(O)CC1    ZINC000034754519
CC(=O)[C@H](C)O    ZINC000000895238
O[C@H]1CCOC1    ZINC000004716350
C=C[C@H](O)CO    ZINC000002040446
C[C@H]1OC[C@@H]1O    ZINC000078456436
O[C@H]1C[C@H](O)C1    ZINC000238855801
C[C@@H]1O[C@@H]1CO    ZINC000001666447
OC/C=C\CO    ZINC000005225095
C[C@@H]1OC[C@@H]1O    ZINC000078456441
C[C@H](O)CC=O    ZINC000002041096
C[C@H](O)[C@H]1CO1    ZINC000035881834
C[C@H](O)[C@@H]1CO1    ZINC000035881831
O=CCCCO    ZINC000002572536
C[C@@H](O)[C@@H]1CO1    ZINC000035881833
C[C@]1(CO)CO1    ZINC000005275504
O[C@@H]1CCOC1    ZINC000004716349
CC(=O)CCO    ZINC000001672523
C=C(CO)CO    ZINC000002545333
C=C[C@@H](O)CO    ZINC000002040447
O[C@@H]1CC[C@@H]1O    ZINC000039424631
C[C@H]1O[C@H]1CO    ZINC000001666450
C[C@@H]1O[C@H]1CO    ZINC000001666449
OC[C@H]1CCO1    ZINC000008100981
CCC(=O)CO    ZINC000002005854
C[C@@H](O)C(=N)N    ZINC000004682882
NN1CC(O)C1    ZINC000107114185
CNC(=N)CO    ZINC000077981908
N=C(N)CCO    ZINC000001439103
C[C@H](O)C(=N)N    ZINC000001439101
CC[C](N)CO    ZINC001560405422
CC[C@H](C)CO    ZINC000002040993
CC(C)[C@H](C)O    ZINC000002034503
CC(C)[C@@H](C)O    ZINC000001696686
CC[C@@H](C)CO    ZINC000001586738
CCC(O)CC    ZINC000001648159
CCCCCO    ZINC000001687154
CCC[C@H](C)O    ZINC000002539567
CC(C)(C)CO    ZINC000002041291
CCC[C@@H](C)O    ZINC000002504420
CC(C)CCO    ZINC000000896830
O=CNCCO    ZINC000001656255
O[C@H]1CNOC1    ZINC000005377043
NC(=O)CCO    ZINC000002526391
C[C@@H](O)C(N)=O    ZINC000001457070
CNC(=O)CO    ZINC000001712878
C[C@H](O)C(N)=O    ZINC000001457069
O[C@@H]1CNOC1    ZINC000002573189
CN[C@@H](C)CO    ZINC000019092954
CNC[C@H](C)O    ZINC000002171775
C[C@H](N)[C@H](C)O    ZINC000001759053
NCCCCO    ZINC000002019709
C[C@@H](O)CCN    ZINC000002559047
C[C@@H](N)[C@H](C)O    ZINC000001759054
C[C@@H](O)[C@H](C)N    ZINC000001759050
C[C@@H](CN)CO    ZINC000002530282
CC(C)(N)CO    ZINC000001555527
CC[C@@H](N)CO    ZINC000001851039
CNC[C@@H](C)O    ZINC000002171776
CC[C@H](N)CO    ZINC000001587812
CN(C)CCO    ZINC000001641058
CC[C@@H](O)CN    ZINC000002019576
C[C@@H](N)[C@@H](C)O    ZINC000001759051
CNCCCO    ZINC000026476037
C[C@@H](N)CCO    ZINC000002530278
CCNCCO    ZINC000002041069
C[C@H](CN)CO    ZINC000015446041
C[C@H](O)CCN    ZINC000006020613
CN[C@H](C)CO    ZINC000019092956
C[C@H](N)CCO    ZINC000019092057
CC[C@H](O)CN    ZINC000001759048
OC[C@@H]1CS1    ZINC000116082003
OC1CSC1    ZINC000001674462
OC[C@H]1CS1    ZINC000116082005
O=C[C@@H](O)CO    ZINC000000901286
C[C@H](O)C(=O)O    ZINC000004658560
COC(=O)CO    ZINC000001641624
O=COCCO    ZINC000001672845
C[C@@H](O)C(=O)O    ZINC000004658562
O=C(O)CCO    ZINC000000895452
O=C(CO)CO    ZINC000084397769
O=C[C@H](O)CO    ZINC000000895313
N=C(CO)NO    ZINC000004682878
NNC(=O)CO    ZINC000005500720
OCC1(F)CC1    ZINC000095883621
OC[C@@H]1C[C@H]1F    ZINC000140496955
OC1CC(F)C1    ZINC000095643045
OC[C@H]1C[C@@H]1F    ZINC000169241837
O[C@H]1C[C@@H](F)C1    ZINC000103539069
OC[C@@H]1C[C@@H]1F    ZINC000142811742
OC[C@H]1C[C@H]1F    ZINC000169241923
O[C@@H]1CC[C@@H]1F    ZINC000575447719
O[C@H]1CC[C@H]1F    ZINC000575447717
O[C@@H]1CC[C@H]1F    ZINC000575447720
O[C@H]1CC[C@@H]1F    ZINC000575447718
C/C=C(\F)CO    ZINC000095611790
O[C@H]1C[C@H](F)C1    ZINC000103530552
CC(CO)CO    ZINC000001841391
COC[C@H](C)O    ZINC000001640887
CO[C@@H](C)CO    ZINC000002039420
OCCCCO    ZINC000001599375
C[C@@H](O)[C@@H](C)O    ZINC000000901616
CC[C@H](O)CO    ZINC000001609005
CC(C)(O)CO    ZINC000001846533
C[C@@H](O)[C@H](C)O    ZINC000012405152
C[C@@H](O)CCO    ZINC000002041097
CC[C@@H](O)CO    ZINC000002034660
COC[C@@H](C)O    ZINC000002039643
CCOCCO    ZINC000001648262
C[C@H](O)CCO    ZINC000001867144
COCCCO    ZINC000001995287
CO[C@H](C)CO    ZINC000002039421
C[C@H](O)[C@H](C)O    ZINC000000901619
NCC(O)CN    ZINC000001693258
C[C@H](CO)NN    ZINC000074942163
C[C@H](O)CNN    ZINC000019167294
C[C@@H](CO)NN    ZINC000074942162
NC[C@@H](N)CO    ZINC000022590238
NC[C@H](N)CO    ZINC000022590222
C[C@@H](O)CNN    ZINC000019168174
NNCCCO    ZINC000039331241
NC(=S)CO    ZINC000034978167
O=[N+]([O-])CCO    ZINC000005224974
NC[C@@H](O)CO    ZINC000001694432
NOCCCO    ZINC000039283070
NC[C@H](O)CO    ZINC000004658593
OCCNCO    ZINC000001612596
NC(CO)CO    ZINC000001609469
C[C@@H](O)CON    ZINC000066345665
C[C@H](O)CON    ZINC000036436737
C=C(Cl)CO    ZINC000001562139
OCCCS    ZINC000004705782
C[C@H](O)CS    ZINC000005138742
C[C@@H](O)CS    ZINC000005138812
CSCCO    ZINC000001577077
OCC(O)CO    ZINC000000895048
OCCCCF    ZINC000002040716
CC(C)(F)CO    ZINC000021990549
C[C@H](F)CCO    ZINC000034227193
C[C@@H](F)CCO    ZINC000034227194
NC[C@H](F)CO    ZINC000033975111
N[C@@H](CO)CF    ZINC000074942206
NC[C@@H](O)CF    ZINC000104566443
NC[C@H](O)CF    ZINC000104566441
NC[C@@H](F)CO    ZINC000059448565
N[C@H](CO)CF    ZINC000074942208
C[C@H](Cl)CO    ZINC000001712064
C[C@@H](O)CCl    ZINC000002015515
OCC=C(F)F    ZINC000094986132
C[C@H](O)CCl    ZINC000001713391
C[C@@H](Cl)CO    ZINC000002041254
O[C@@H]1CC1(F)F    ZINC000114498848
OCCCCl    ZINC000001690062
O[C@H]1CC1(F)F    ZINC000114498850
OC[C@@H](O)CF    ZINC000002046331
OC[C@H](O)CF    ZINC000001577577
OC[c-]1cccc1    ZINC000059064447
OC[C]1[CH][CH][CH][CH]1    ZINC000100039664
OC(CF)CF    ZINC000001577576
OCCC(F)F    ZINC000095764099
CC(F)(F)CO    ZINC000008698359
C[C@@H](O)C(F)F    ZINC000081915195
C[C@H](O)C(F)F    ZINC000081915110
C#C[C@@H](O)C1CC1    ZINC000001591484
C#C[C@H](O)C1CC1    ZINC000005500498
C#C/C(C)=C/CO    ZINC000033842290
OCC#CC1CC1    ZINC000006665111
C#C[C@@H]1C[C@@H]1CO    ZINC000199086316
C#CC1(CO)CC1    ZINC000168390744
C#C/C(C)=C\CO    ZINC000001851031
OCC1=CC=CC1    ZINC000005184817
C#C[C@H]1C[C@H]1CO    ZINC000199086344
C=CCC#CCO    ZINC000034115098
C#C[C@H]1C[C@@H]1CO    ZINC000199086325
N#CC1(CO)CC1    ZINC000034928959
N#C[C@H]1C[C@@H](O)C1    ZINC000306459786
C/C=C\[C@H](O)C#N    ZINC000085546990
N#CC/C=C\CO    ZINC000137050268
OCc1cc[nH]c1    ZINC000057340980
OCc1ccc[nH]1    ZINC000022011165
N#C[C@H]1C[C@H](O)C1    ZINC000584651689
N#C[C@H](O)C1CC1    ZINC000100652625
C/C=C\[C@@H](O)C#N    ZINC000085546996
C=C(C)[C@H](O)C#N    ZINC000097972923
C/C=C/[C@@H](O)C#N    ZINC000085547000
N#C[C@@H](O)C1CC1    ZINC000100652621
C/C=C/[C@H](O)C#N    ZINC000085546993
N#CC1CC(O)C1    ZINC000082046823
C=C(C)[C@@H](O)C#N    ZINC000097972924
OCc1ccoc1    ZINC000002037862
OCc1ccco1    ZINC000001648266
O=C1C=C[C@@H](O)C1    ZINC000001420777
O=C1C=C[C@H](O)C1    ZINC000004202495
N#CN1CC(O)C1    ZINC000138421867
OCc1cn[nH]c1    ZINC000033506024
OCc1ccn[nH]1    ZINC000004343992
OCC1=NN=CC1    ZINC000095067797
OCc1ncc[nH]1    ZINC000002509361
OCc1cnc[nH]1    ZINC000003861563
OC1C[C@@H]2C[C@H]2C1    ZINC000100037430
CC#C[C@H](O)CC    ZINC000002390326
C#CC[C@@H](O)CC    ZINC000001765496
O[C@@H]1CC[C@H]2C[C@@H]21    ZINC000100470334
OC1C[C@H]2C[C@H]2C1    ZINC000016698377
OC[C@H]1C=CCC1    ZINC000002032015
OC/C=C/C1CC1    ZINC000086209933
C/C=C/C=C/CO    ZINC000002041062
C=C/C=C(\C)CO    ZINC000004701646
OCC12CC(C1)C2    ZINC000097436601
C=CC[C@@H](O)C=C    ZINC000001674838
O[C@H]1C[C@H]2C[C@H]2C1    ZINC000100076848
C=C1CC(CO)C1    ZINC000032147023
O[C@H]1C=CCCC1    ZINC000008615913
C#CCC[C@H](C)O    ZINC000043656669
CCC#C[C@H](C)O    ZINC000002041081
OC1CC2(CC2)C1    ZINC000087440013
O[C@H]1CC[C@H]2C[C@H]21    ZINC000005049664
C#CCCCCO    ZINC000001845543
C#CC[C@H](C)CO    ZINC000039249478
OCC=C1CCC1    ZINC000095220996
CC1=CCC[C@H]1O    ZINC000039235467
C#C[C@@H](O)C(C)C    ZINC000001621717
OC[C@@H]1C=CCC1    ZINC000001767933
O[C@H]1CC=CCC1    ZINC000032225369
CCC#CCCO    ZINC000002015917
C=C/C=C/CCO    ZINC000033823269
O[C@@H]1CC[C@H]2C[C@H]21    ZINC000005049665
C#CCC[C@@H](C)O    ZINC000043656671
O[C@@H]1CC=CCC1    ZINC000032225370
C=C[C@@H](O)C1CC1    ZINC000002385560
CC1=CCC[C@@H]1O    ZINC000039235466
C#CC[C@H](O)CC    ZINC000002032398
C/C=C/C=C\CO    ZINC000013546465
C#C[C@@H](O)CCC    ZINC000001765495
C=CC[C@H](O)C=C    ZINC000002568007
O[C@@H]1C[C@H]2C[C@H]2C1    ZINC000115837526
C#C[C@H](O)C(C)C    ZINC000005226739
C=C=CCCCO    ZINC000015809780
OCC1=CCCC1    ZINC000069803630
CC#CCCCO    ZINC000001845541
C#CC(C)(C)CO    ZINC000036437458
O[C@H]1CC[C@H]2C[C@@H]21    ZINC000100520964
OCC1CC=CC1    ZINC000001435886
OC1C[C@H]2C[C@@H]2C1    ZINC000100037434
CC=C=CCCO    ZINC000033952624
CC#C[C@@H](O)CC    ZINC000005227164
OCCC1=CCC1    ZINC000001767928
CCCC#CCO    ZINC000001845729
O[C@@H]1C=CCCC1    ZINC000004744355
CCC#C[C@@H](C)O    ZINC000002041080
C=C[C@H](O)C1CC1    ZINC000039283829
C#C[C@H](O)CCC    ZINC000002041127
C#CC[C@@H](C)CO    ZINC000039249479
OCc1cocn1    ZINC000034770391
OCc1cnco1    ZINC000012471797
OCc1ncco1    ZINC000034364486
OCc1ccno1    ZINC000026547716
OCc1cnoc1    ZINC000026547904
OCc1ccon1    ZINC000026547719
OCc1cn[nH]n1    ZINC000004343262
OCc1ncn[nH]1    ZINC000006585091
O[C@@H]1[C@H]2CNC[C@H]21    ZINC000103531680
C#CC[C@H](O)CN    ZINC000084991355
C#CC[C@H](N)CO    ZINC000043204646
O[C@@H]1CC[C@@H]2N[C@@H]21    ZINC000110766873
OC1[C@H]2CNC[C@H]12    ZINC000102237368
CC[C@@H](O)CC#N    ZINC000014502478
C#CC[C@@H](O)CN    ZINC000084991357
O[C@H]1CC[C@H]2N[C@@H]21    ZINC000104713432
O[C@@H]1CC[C@@H]2N[C@H]21    ZINC000216573777
C#CCNCCO    ZINC000020033521
CCC[C@H](O)C#N    ZINC000085546330
O[C@@H]1CC[C@H]2N[C@@H]21    ZINC000104713436
CNCC#CCO    ZINC000034200225
O[C@@H]1C=CCNC1    ZINC000104691046
OC[C@@H]1C=CCN1    ZINC000054956883
OC[C@H]1C=CCN1    ZINC000054956881
O[C@@H]1CC[C@H]2N[C@H]21    ZINC000096526805
CC(C)(C#N)CO    ZINC000034080223
O[C@H]1C=CCNC1    ZINC000104691044
O[C@H]1CC[C@@H]2N[C@@H]21    ZINC000110766876
OC1[C@@H]2CNC[C@@H]12    ZINC000102237373
CC(C)[C@H](O)C#N    ZINC000085546980
CCC[C@@H](O)C#N    ZINC000085547040
C#CC[C@@H](N)CO    ZINC000043204647
CC(C)[C@@H](O)C#N    ZINC000085546986
N#CCCCCO    ZINC000036757560
CC[C@H](O)CC#N    ZINC000014502481
OCC(F)(F)F    ZINC000003860799
O=C(O)C#CCO    ZINC000001615932
C#C[C@@H](O)C(=O)O    ZINC000002567303
C#C[C@H](O)C(=O)O    ZINC000005112422
OCc1ncno1    ZINC000036757698
OCc1ncon1    ZINC000036757551
OCc1cnon1    ZINC000039261232
OCc1nnn[nH]1    ZINC000039307421
O[C@@H]1CC[C@@H]2O[C@@H]21    ZINC000004742925
O[C@@H]1C=C[C@@H](O)C1    ZINC000004761434
O[C@@H]1CC[C@H]2O[C@H]21    ZINC000001690300
O[C@@H]1CC=C[C@@H]1O    ZINC000032226584
O[C@@H]1C=CC[C@H]1O    ZINC000032226588
O=C1CC[C@@H](O)C1    ZINC000032302942
O=C1CCC[C@H]1O    ZINC000001704116
O[C@H]1C=C[C@H](O)C1    ZINC000004761430
O[C@@H]1C=CC[C@@H]1O    ZINC000032226590
O=C1CC[C@H](O)C1    ZINC000034478399
C#CCOCCO    ZINC000002144162
O[C@H]1C=C[C@@H](O)C1    ZINC000016929973
O[C@H]1C=CC[C@@H]1O    ZINC000032226586
O[C@@H]1CC[C@@H]2O[C@H]21    ZINC000104384531
O=C1CC[C@H]1CO    ZINC000039250871
O=C(CO)C1CC1    ZINC000060142695
O=C1CC(CO)C1    ZINC000038540886
O=C1CCC[C@@H]1O    ZINC000004995204
O=C1CC[C@@H]1CO    ZINC000039250872
O[C@@H]1CC[C@H]2O[C@@H]21    ZINC000104384523
CN(C#N)CCO    ZINC000116182937
CC1(CCO)N=N1    ZINC000097454991
C[C@@](N)(C#N)CO    ZINC000034289471
C[C@](N)(C#N)CO    ZINC000034289470
C[C@H](O)CNC#N    ZINC000052832365
OC[C]1CCNC1    ZINC001560403746
CC1(C)CC[C@@H]1O    ZINC000142080995
CC1(C)CC(O)C1    ZINC000087440022
CC(C)=C(C)CO    ZINC000039262986
C[C@H](O)CC1CC1    ZINC000081914984
CC/C=C\CCO    ZINC000004658605
CC/C=C(\C)CO    ZINC000002039394
C=C(C)[C@H](C)CO    ZINC000039252865
CC1(CO)CCC1    ZINC000032152979
C[C@H](CO)C1CC1    ZINC000060272364
C=C(C)[C@H](O)CC    ZINC000001592387
CC[C@H](O)C1CC1    ZINC000037465546
C=CCC[C@H](C)O    ZINC000002003061
C[C@@H]1CC[C@@H]1CO    ZINC000059574808
C/C=C\[C@@H](O)CC    ZINC000004934049
CC1(CCO)CC1    ZINC000001769410
CC(C)/C=C/CO    ZINC000033839378
C/C=C(/C)[C@@H](C)O    ZINC000001730155
C=C[C@H](O)C(C)C    ZINC000002037590
CCC/C=C/CO    ZINC000001726893
C[C@@H]1CC[C@@H](O)C1    ZINC000005735755
C/C=C\[C@H](O)CC    ZINC000017377819
C=CCC[C@@H](C)O    ZINC000002003063
C[C@@H]1CC[C@H]1CO    ZINC000059574810
C/C=C(\C)[C@@H](C)O    ZINC000001730154
CC(C)/C=C\CO    ZINC000195792058
CC(C)=CCCO    ZINC000002539466
OCCC1CCC1    ZINC000038534278
C=CC[C@@H](C)CO    ZINC000032182752
CC[C@@H]1CC[C@H]1O    ZINC000002008747
CC[C@@H](O)C1CC1    ZINC000037465548
C=C[C@@H](O)CCC    ZINC000002037591
CC[C@H]1CC[C@@H]1O    ZINC000002008749
CC1(C)C[C@H]1CO    ZINC000019093377
OCC1CCCC1    ZINC000001674839
C[C@H]1CCC[C@H]1O    ZINC000002014867
C[C@H]1CCC[C@@H]1O    ZINC000002014258
CC1(C)CC[C@H]1O    ZINC000142081214
C=CC[C@H](C)CO    ZINC000032182754
C=CC[C@@H](O)CC    ZINC000001766031
CC1(C)C[C@@H]1CO    ZINC000019093374
C[C@H](O)C1CCC1    ZINC000006020329
C=C(C)CCCO    ZINC000002507933
CC[C@@H]1C[C@H]1CO    ZINC000005923439
OC1CCCCC1    ZINC000001532765
CC(C)=C[C@@H](C)O    ZINC000002048535
C/C=C(/C)[C@H](C)O    ZINC000001730157
CC/C=C/CCO    ZINC000001531144
C/C=C(\C)[C@H](C)O    ZINC000001730156
C[C@@H]1CCC[C@@H]1O    ZINC000002014257
C=C(CC)CCO    ZINC000039244928
C=C[C@@H](C)CCO    ZINC000002566283
C=C(C)[C@@H](C)CO    ZINC000039252864
C=C[C@H](C)CCO    ZINC000006036423
C=C(C)[C@@H](O)CC    ZINC000002038914
C/C=C\CCCO    ZINC000005225098
C=C[C@H](O)CCC    ZINC000001575584
C[C@@H]1CCC[C@H]1O    ZINC000002014868
C=CC(C)(C)CO    ZINC000039392034
OCCCC1CC1    ZINC000039320533
C[C@@H](O)C1CCC1    ZINC000002600029
CC/C(C)=C/CO    ZINC000005761775
C[C@@H](O)CC1CC1    ZINC000082999800
C[C@H]1CC[C@H](O)C1    ZINC000002242640
C[C@@H]1CC[C@H](O)C1    ZINC000005735728
C=C(C)C[C@H](C)O    ZINC000006020354
C=CCCCCO    ZINC000001845660
C[C@H]1CC[C@@H]1CO    ZINC000059574809
C/C=C/[C@H](O)CC    ZINC000001609494
CC1CC(CO)C1    ZINC000036458488
C=C[C@@H](O)C(C)C    ZINC000001615748
C/C=C/[C@@H](O)CC    ZINC000017377821
C/C=C(\C)CCO    ZINC000001995217
C[C@H]1CC[C@H]1CO    ZINC000059574811
CC[C@@H]1CC[C@@H]1O    ZINC000002008750
C/C=C/CCCO    ZINC000001601235
C/C=C(/C)CCO    ZINC000001995218
CCC/C=C\CO    ZINC000012358736
C=CC[C@H](O)CC    ZINC000002032295
C[C@@H](CO)C1CC1    ZINC000060272361
CC(C)=C[C@H](C)O    ZINC000006020333
CC[C@H]1CC[C@H]1O    ZINC000002008746
C=C(C)C[C@@H](C)O    ZINC000002508069
C[C@H]1CC[C@@H](O)C1    ZINC000005752028
O=C1NCC[C@H]1O    ZINC000032098903
O=C1NCC[C@@H]1O    ZINC000012650794
COC[C@@H](O)C#N    ZINC000114065074
OCC1=NCCO1    ZINC000034402631
O=C1C[C@H](CO)N1    ZINC000039246805
N#CC[C@H](O)CO    ZINC000021297700
C[C@@H]1NC(=O)[C@@H]1O    ZINC000034115104
COC[C@H](O)C#N    ZINC000114065076
O=C1C[C@@H](CO)N1    ZINC000039246806
O=C1C[C@H](O)CN1    ZINC000004521592
O=C1C[C@@H](O)CN1    ZINC000004521593
C[C@H](O)CN=[N+]=[N-]    ZINC000039336425
[N-]=[N+]=NCCCO    ZINC000034596136
C[C@@H](O)CN=[N+]=[N-]    ZINC000039336426
OC[C@H]1CCCN1    ZINC000000391905
NCC1(CO)CC1    ZINC000019091058
CN1CC[C@@H](O)C1    ZINC000000404446
CC1(C)NC[C@@H]1O    ZINC000953116667
C=C[C@H](O)CCN    ZINC000026896732
OC[C@@H]1CCNC1    ZINC000004992748
C=C[C@@H](O)CNC    ZINC000078731027
C[C@@H]1CNC[C@H]1O    ZINC000076570046
N[C@@H]1CCC[C@@H]1O    ZINC000005018225
NC1CC(CO)C1    ZINC000034364117
NC[C@@H](O)C1CC1    ZINC000034384225
N[C@H]1CCC[C@H]1O    ZINC000005018203
C[C@H](O)C1CNC1    ZINC000082828794
N[C@@H]1CCC[C@H]1O    ZINC000005018208
CN[C@H]1C[C@H](O)C1    ZINC000102145631
CN1CC[C@@H]1CO    ZINC000098091376
C=CC[C@H](O)CN    ZINC000034566487
NC[C@H](O)C1CC1    ZINC000034384226
C[C@@]1(N)C[C@@H](O)C1    ZINC000103538272
CNC1CC(O)C1    ZINC000071790371
C=CC[C@@H](N)CO    ZINC000043204645
C=C[C@@H](N)CCO    ZINC000002585671
C[C@@H]1C[C@H](O)CN1    ZINC000038652703
CN1CC[C@H]1CO    ZINC000066055229
N[C@@H]1CC[C@@H](O)C1    ZINC000033358875
C[C@H]1C[C@H](O)CN1    ZINC000038652707
N[C@@H](CO)C1CC1    ZINC000041047742
NC[C@@H]1C[C@H]1CO    ZINC000034135310
OCCC1CNC1    ZINC000090225805
C[C@H]1CNC[C@@H]1O    ZINC000076570043
C[C@H]1C[C@@H](O)CN1    ZINC000038652714
NC[C@@H]1C[C@@H]1CO    ZINC000034135312
C=C[C@@H](O)CCN    ZINC000002381618
C[C@@H](O)C1CNC1    ZINC000082828795
NC[C@H]1C[C@H]1CO    ZINC000034135309
OCCCN1CC1    ZINC000032252004
OC[C@@H]1CCCN1    ZINC000000391904
C[C@H]1CNC[C@H]1O    ZINC000076570049
C[C@@H]1CNC[C@@H]1O    ZINC000076570036
CN[C@H]1C[C@@H](O)C1    ZINC000103536244
OCCNC1CC1    ZINC000019402542
C=CCNCCO    ZINC000020033804
N[C@@H]1CC[C@H](O)C1    ZINC000034266428
C=C[C@H](N)CCO    ZINC000012650507
N[C@H]1CC[C@H](O)C1    ZINC000034266429
C[C@@H]1NCC[C@@H]1O    ZINC000082411879
OCCN1CCC1    ZINC000079064795
N[C@H]1CCC[C@@H]1O    ZINC000005018217
C=CC[C@H](N)CO    ZINC000038349998
CN1CC(CO)C1    ZINC000082828793
C[C@@H]1NCC[C@H]1O    ZINC000082411878
C[C@@]1(N)C[C@H](O)C1    ZINC000102237468
OC1CCNCC1    ZINC000000388185
CCN1CC(O)C1    ZINC000034161147
N[C@H]1C[C@@H](CO)C1    ZINC000100055819
CNC1(CO)CC1    ZINC000113795864
NC1(CO)CCC1    ZINC000026899558
C[C@@H]1C[C@@H](O)CN1    ZINC000038652711
NC[C@H]1C[C@@H]1CO    ZINC000034135311
NC1(CCO)CC1    ZINC000039118088
NC[C@H]1C[C@H](O)C1    ZINC000100401865
CC1(CO)CNC1    ZINC000145266635
C=CC[C@@H](O)CN    ZINC000034566489
N[C@H]1C[C@H](CO)C1    ZINC000101787541
OC[C@H]1CCNC1    ZINC000004992749
N[C@H]1CC[C@@H](O)C1    ZINC000034266430
O[C@@H]1CCCNC1    ZINC000003880808
C=C[C@H](O)CNC    ZINC000078731029
CC1(N)CC(O)C1    ZINC000095743127
NCC1CC(O)C1    ZINC000072194092
C[C@]1(CO)CCN1    ZINC000104699360
C[C@@]1(CO)CCN1    ZINC000104699368
CN1CC[C@H](O)C1    ZINC000000404448
N[C@H](CO)C1CC1    ZINC000041047741
O[C@H]1CCCNC1    ZINC000000388441
NC[C@H]1C[C@@H](O)C1    ZINC000100115998
C=C[C@H](O)C(=O)O    ZINC000005157960
C=C[C@@H](O)C(=O)O    ZINC000005157993
O=C(O)/C=C\CO    ZINC000007998913
O=C1C[C@@H](O)CO1    ZINC000003880788
O=C1C[C@H](O)CO1    ZINC000004521573
O=C1OCC[C@H]1O    ZINC000004262127
O=C1OCC[C@@H]1O    ZINC000004262128
O=C(O)/C=C/CO    ZINC000003995631
C=C(CO)C(=O)O    ZINC000003642177
OCC1(CO)N=N1    ZINC001776011279
C[C@@H]1OCC[C@H]1O    ZINC000005752238
OC[C@@H](O)C1CC1    ZINC000090697585
C[C@H]1COC[C@@H]1O    ZINC000005752087
O=CCCCCO    ZINC000001690994
O[C@@H]1CC[C@H](O)C1    ZINC000000406953
CC(=O)C[C@@H](C)O    ZINC000001558560
OC[C@H]1C[C@H](O)C1    ZINC000307616079
OCCC1COC1    ZINC000074938383
OC[C@H](O)C1CC1    ZINC000081914990
C=C[C@H](O)COC    ZINC000001730610
C[C@H](O)/C=C\CO    ZINC000039236240
OCCOC1CC1    ZINC000082048319
C=C(CO)CCO    ZINC000014591184
O[C@@H]1CCC[C@H]1O    ZINC000000388466
OC[C@H]1CC[C@H]1O    ZINC000147086210
OC[C@@H]1CCCO1    ZINC000000157469
C=C[C@@H](O)COC    ZINC000002036145
C[C@@H](O)/C=C\CO    ZINC000039236241
OC[C@@H]1CCOC1    ZINC000000389620
CC1(C)O[C@H]1CO    ZINC000005762682
C=COCCCO    ZINC000005377559
CC(C)[C@H](O)C=O    ZINC000005761135
OCC1(O)CCC1    ZINC000001690993
OC[C@@H]1CC[C@@H]1O    ZINC000146361909
CC1(C)O[C@@H]1CO    ZINC000005765560
OC1CCOCC1    ZINC000000391950
C[C@@]1(CO)CCO1    ZINC000000057713
CC(=O)[C@H](C)CO    ZINC000002026951
C=CCOCCO    ZINC000001664999
O[C@@H]1CCCOC1    ZINC000037594164
OC[C@@H]1CC[C@H]1O    ZINC000147085990
C=C(C)[C@@H](O)CO    ZINC000005158379
OC[C@@H]1C[C@@H]1CO    ZINC000034255811
OC[C@H]1CC[C@@H]1O    ZINC000147085776
C[C@H](O)C1COC1    ZINC000082828797
C[C@H]1COC[C@H]1O    ZINC000002011331
O[C@@H]1CC[C@@H](O)C1    ZINC000000406954
OCC[C@@H]1CCO1    ZINC000102166922
CC(C)(C=O)CO    ZINC000001592690
CC(C)C(=O)CO    ZINC000002008288
OC[C@H]1C[C@H](O)C1    ZINC000168991101
CC(=O)C[C@H](C)O    ZINC000002019381
O[C@H]1CCCOC1    ZINC000037594163
CO[C@H]1C[C@H](O)C1    ZINC000238367816
COC1(CO)CC1    ZINC000107323472
O[C@H]1CCC[C@@H]1O    ZINC000000388467
C=C(C)[C@H](O)CO    ZINC000005158320
CCCC(=O)CO    ZINC000032155151
CC(C)[C@@H](O)C=O    ZINC000100495513
C[C@]1(CO)CCO1    ZINC000000057714
OCCC1(O)CC1    ZINC000039593008
C[C@H]1OCC[C@@H]1O    ZINC000005736100
O[C@H]1CC[C@H](O)C1    ZINC000000406955
OC[C@H]1CCOC1    ZINC000004529618
COC1CC(O)C1    ZINC000085508431
CC1(CO)COC1    ZINC000000391225
CC(=O)[C@@H](C)CO    ZINC000001690992
C[C@H]1OCC[C@H]1O    ZINC000005736030
CO[C@H]1C[C@@H](O)C1    ZINC000238363888
C[C@@H]1OCC[C@@H]1O    ZINC000002011323
OC[C@H]1CCCO1    ZINC000000157471
C=C[C@@H](CO)OC    ZINC000002512368
OCC1CC(O)C1    ZINC000034213691
O[C@@H]1CCC[C@@H]1O    ZINC000012363441
OCC[C@H]1CCO1    ZINC000081915434
OCC1(CO)CC1    ZINC000002565716
CC(=O)CCCO    ZINC000001562396
C=C[C@H](CO)OC    ZINC000006731945
NN1CC[C@H](O)C1    ZINC000083146408
N[C@H]1CNC[C@@H]1O    ZINC000038462348
N[C@@H]1CNC[C@@H]1O    ZINC000034479421
CCNC(=N)CO    ZINC000147745276
N=C(N)CCCO    ZINC000014806486
CN(C)C(=N)CO    ZINC000218744799
N[C@H]1CNC[C@H]1O    ZINC000034449245
NN1CC[C@@H](O)C1    ZINC000083146407
CC[C@@H](O)C(=N)N    ZINC000043542485
NN[C@H]1C[C@H](O)C1    ZINC000713753970
C[C@H](O)CNC=N    ZINC001251969847
N[C@@H]1CNC[C@H]1O    ZINC000034413647
CC[C@H](O)C(=N)N    ZINC000043542484
NN[C@H]1C[C@@H](O)C1    ZINC000713761470
C[C@H](O)C(C)(C)C    ZINC000002040555
CC[C@@H](O)C(C)C    ZINC000002034719
CC(C)(C)CCO    ZINC000001685024
CCC[C@@H](C)CO    ZINC000001693356
CC[C@@H](C)[C@H](C)O    ZINC000001598473
CCC[C@H](O)CC    ZINC000001690417
CC[C@@H](C)[C@@H](C)O    ZINC000001598471
CC[C@@H](C)CCO    ZINC000002034637
CCCC[C@@H](C)O    ZINC000001666986
CC[C@H](C)[C@@H](C)O    ZINC000001598472
CCC(C)(C)CO    ZINC000001667605
CC(C)C[C@H](C)O    ZINC000001699951
C[C@@H](O)C(C)(C)C    ZINC000001587719
CCCCCCO    ZINC000001699882
CC(C)[C@H](C)CO    ZINC000001853446
CC[C@H](C)CCO    ZINC000001699998
CC(C)[C@@H](C)CO    ZINC000001853444
CC[C@H](O)C(C)C    ZINC000002034718
CC[C@H](C)[C@H](C)O    ZINC000001598474
CCC(CC)CO    ZINC000001648276
CC(C)CCCO    ZINC000001592388
CCCC[C@H](C)O    ZINC000001850485
CCC[C@@H](O)CC    ZINC000002013201
CCC[C@H](C)CO    ZINC000002041128
CC(C)C[C@@H](C)O    ZINC000002041094
OC[C@H]1CCON1    ZINC000238718923
C[C@H](O)CNC=O    ZINC000039422961
CC(=O)NCCO    ZINC000001687364
O[C@@H]1CNC[C@H]1O    ZINC000013530557
O[C@H]1CNC[C@@H]1O    ZINC000005157086
CC[C@@H](O)C(N)=O    ZINC000050977090
N[C@H]1COC[C@H]1O    ZINC000037872021
CC[C@H](O)C(N)=O    ZINC000050977088
CNC(=O)[C@@H](C)O    ZINC000036757535
NC1(CO)COC1    ZINC000083267223
CN(C=O)CCO    ZINC000001995286
N[C@@H]1COC[C@@H]1O    ZINC000026474615
N[C@@H]1COC[C@H]1O    ZINC000012957829
OCC1(O)CNC1    ZINC000097463358
NCC(=O)CCO    ZINC000071624739
CCNC(=O)CO    ZINC000034588014
NC(=O)CCCO    ZINC000001843171
OC[C@@H]1CCON1    ZINC000238714280
N[C@H]1COC[C@@H]1O    ZINC000012957834
O[C@@H]1CNC[C@@H]1O    ZINC000018284972
CNC(=O)CCO    ZINC000034588017
C[C@@H](O)CNC=O    ZINC000039422962
CN(C)C(=O)CO    ZINC000036757553
CNC(=O)[C@H](C)O    ZINC000036757534
N=C(N)NCCO    ZINC000001652056
C[C@H](CO)CCN    ZINC000002506653
CCC[C@H](O)CN    ZINC000001555529
C[C@@H](O)C[C@H](C)N    ZINC000075517375
CN[C@@H](C)CCO    ZINC000019092110
CCC[C@@H](O)CN    ZINC000005842254
CC[C@H](O)[C@@H](C)N    ZINC000013356340
CNCCCCO    ZINC000002568136
CNC(C)(C)CO    ZINC000000405106
CC[C@@H](N)[C@H](C)O    ZINC000001759061
CC(C)(N)CCO    ZINC000021999608
CC[C@](C)(N)CO    ZINC000012404636
C[C@H](O)C(C)(C)N    ZINC000039598833
CCN(C)CCO    ZINC000002035731
C[C@H](N)CCCO    ZINC000006020575
C[C@H](N)[C@H](C)CO    ZINC000039244673
CC[C@@](C)(N)CO    ZINC000012404635
CC[C@H](O)[C@H](C)N    ZINC000013356348
CC(C)[C@H](O)CN    ZINC000026896604
CC[C@H](N)[C@@H](C)O    ZINC000001759057
CC[C@H](N)[C@H](C)O    ZINC000001759060
CCCNCCO    ZINC000002242698
CCNC[C@H](C)O    ZINC000032005324
CC[C@H](O)CCN    ZINC000034049563
CNCC[C@H](C)O    ZINC000039245009
C[C@H](CO)N(C)C    ZINC000002041892
CC(C)(CN)CO    ZINC000002527950
C[C@@H](CO)CCN    ZINC000002506652
CC(C)[C@@H](O)CN    ZINC000026896602
C[C@@H](N)C[C@@H](C)O    ZINC000075517376
CN[C@H](C)CCO    ZINC000019092113
CCN[C@H](C)CO    ZINC000019092414
CCNC[C@@H](C)O    ZINC000032005322
CC[C@H](CN)CO    ZINC000034539084
CC[C@@H](O)[C@H](C)N    ZINC000013356351
CC[C@@H](O)CCN    ZINC000034049564
C[C@@H](CO)[C@H](C)N    ZINC000039244672
NCCCCCO    ZINC000001841184
C[C@@H](N)[C@@H](C)CO    ZINC000039244671
C[C@@H](O)C(C)(C)N    ZINC000039598835
C[C@@H](CN)CCO    ZINC000062152668
C[C@H](CN)CCO    ZINC000062152667
C[C@H](N)C[C@H](C)O    ZINC000075517379
CC[C@@H](O)[C@@H](C)N    ZINC000013356344
CC[C@@H](O)CNC    ZINC000034115108
C[C@@H](O)CCCN    ZINC000019674933
CNCC[C@@H](C)O    ZINC000039245010
CC[C@@H](CN)CO    ZINC000034539083
CCC[C@@H](N)CO    ZINC000000403945
CCNCCCO    ZINC000020188311
CC[C@@H](CO)NC    ZINC000005922975
C[C@@H](N)CCCO    ZINC000001587835
CC[C@@H](N)[C@@H](C)O    ZINC000001759058
CC(C)[C@H](N)CO    ZINC000000392015
C[C@@H](O)CN(C)C    ZINC000003860404
C[C@H](O)CCCN    ZINC000019674935
CCC[C@H](N)CO    ZINC000000403944
CC[C@H](CO)NC    ZINC000005925700
C[C@@H](CO)N(C)C    ZINC000001759085
C[C@@H](N)C[C@H](C)O    ZINC000075517384
CN(C)CCCO    ZINC000001690996
C[C@H](O)CN(C)C    ZINC000000388589
C[C@@H](N)[C@H](C)CO    ZINC000033961343
CCN[C@@H](C)CO    ZINC000019092411
CC(C)NCCO    ZINC000001587830
CC(C)[C@@H](N)CO    ZINC000000392016
OCC#CCCl    ZINC000002383013
O=C(O)C(=O)CO    ZINC000001532558
C=CSCCO    ZINC000032152296
OCC1CSC1    ZINC000082212682
N[C](CO)C(=O)O    ZINC001560411677
O[C@@H]1CCSC1    ZINC000001763631
O[C@H]1CCSC1    ZINC000002033249
OC1COCOC1    ZINC000004262027
C[C@@H](CO)C(=O)O    ZINC000000895526
C[C@H](O)[C@@H](O)C=O    ZINC000001717487
CC(=O)[C@@H](O)CO    ZINC000013517393
OCC1(O)COC1    ZINC000091302181
C[C@H](CO)C(=O)O    ZINC000000895528
OC[C@@H](O)[C@H]1CO1    ZINC000005134889
OC[C@@H]1COCO1    ZINC000001733658
OC[C@H](O)[C@@H]1CO1    ZINC000005157222
OC[C@H](O)[C@H]1CO1    ZINC000005134892
OC[C@H]1COCO1    ZINC000001697440
CCOC(=O)CO    ZINC000004284427
C[C@H](O)CC(=O)O    ZINC000000901665
O[C@H]1COC[C@@H]1O    ZINC000003881340
COC(=O)[C@H](C)O    ZINC000001599068
O[C@@H]1COC[C@H]1O    ZINC000004529620
O=C(O)CCCO    ZINC000001532805
OCC1OCCO1    ZINC000001640035
C[C@@H](O)[C@H](O)C=O    ZINC000013543767
CC[C@H](O)C(=O)O    ZINC000000895970
C[C@@H](O)[C@@H](O)C=O    ZINC000100229887
CC(=O)OCCO    ZINC000001699873
COC(=O)[C@@H](C)O    ZINC000002034809
O=CCOCCO    ZINC000005113639
O[C@@H]1COC[C@@H]1O    ZINC000002025033
C[C@H](O)[C@H](O)C=O    ZINC000100199391
OC[C@@H](O)[C@@H]1CO1    ZINC000005157219
C[C@@H](O)CC(=O)O    ZINC000000895486
COC(=O)CCO    ZINC000002564302
CC[C@@H](O)C(=O)O    ZINC000001693559
O[C@H]1C[C@@H](CF)C1    ZINC000616569443
OC[C@@H]1CC[C@@H]1F    ZINC000257866664
OC1CC(CF)C1    ZINC000257852955
C[C@@H](O)C(=N)NO    ZINC000016082781
C=C(F)CCCO    ZINC000238648876
C[C@@]1(CO)C[C@H]1F    ZINC000307505879
C[C@H](O)C(=N)NO    ZINC000002547151
NC[C@H](O)C(N)=O    ZINC000059217626
O[C@H]1CCC[C@H]1F    ZINC000081174100
OCC1(F)CCC1    ZINC000096028930
O[C@@H]1CCC[C@H]1F    ZINC000081174101
N=C(O)[C@@H](N)CO    ZINC000094437874
O[C@H]1CCC[C@@H]1F    ZINC000081174102
C[C@@H](O)C(=O)NN    ZINC000001755594
C[C@]1(CO)C[C@H]1F    ZINC000307505878
OC[C@H]1CC[C@H]1F    ZINC000257866662
OCC1(CF)CC1    ZINC000091305940
OC[C@H]1CC[C@@H]1F    ZINC000257866663
C[C@H](O)C(=O)NN    ZINC000001700247
O[C@@H]1CCC[C@@H]1F    ZINC000081174104
NC(=O)NCCO    ZINC000001587868
N/C(CCO)=N\O    ZINC000006373467
CC(C)=C(F)CO    ZINC000095611796
NC[C@@H](O)C(N)=O    ZINC000059217628
C[C@@]1(CO)C[C@@H]1F    ZINC000307505881
OC[C@@H]1CC[C@H]1F    ZINC000257866661
OCC1CC(F)C1    ZINC000110916330
N=C(O)[C@H](N)CO    ZINC000094437875
C[C@]1(CO)C[C@@H]1F    ZINC000307505877
NNC(=O)CCO    ZINC000001702056
COC[C@@H](C)CO    ZINC000059683649
CO[C@H](C)[C@@H](C)O    ZINC000032210940
CCOC[C@H](C)O    ZINC000001640885
CCO[C@H](C)CO    ZINC000002016885
CC(C)[C@@H](O)CO    ZINC000032153722
C[C@H](O)CCCO    ZINC000004528626
CC[C@@H](O)[C@@H](C)O    ZINC000003172324
OCCCCCO    ZINC000001687319
COCC[C@@H](C)O    ZINC000039259324
CC[C@@H](O)COC    ZINC000000403234
CCOC[C@@H](C)O    ZINC000002039437
C[C@@H](O)[C@@H](C)CO    ZINC000000393235
CCO[C@@H](C)CO    ZINC000002016884
C[C@H](O)C(C)(C)O    ZINC000000402154
COC[C@H](C)CO    ZINC000050888627
C[C@H](CO)CCO    ZINC000000394780
COC(C)(C)CO    ZINC000036419575
CC[C@H](O)CCO    ZINC000005922900
CC[C@H](O)COC    ZINC000000403233
CC(C)(O)CCO    ZINC000000391201
CCC[C@H](O)CO    ZINC000000391844
C[C@H](O)[C@@H](C)CO    ZINC000000393237
C[C@@H](O)[C@H](C)CO    ZINC000000393236
CCOCCCO    ZINC000001719010
CC[C@H](O)[C@H](C)O    ZINC000003172326
CC[C@@H](O)[C@H](C)O    ZINC000003172327
CCCOCCO    ZINC000004283944
CC(C)(CO)CO    ZINC000000388175
CO[C@H](C)CCO    ZINC000000404441
CC[C@@H](O)CCO    ZINC000005925611
CO[C@H](C)[C@H](C)O    ZINC000032210948
C[C@@H](O)C[C@H](C)O    ZINC000012359922
CO[C@@H](C)[C@@H](C)O    ZINC000032210937
CC[C@H](CO)OC    ZINC000005651468
C[C@@H](O)C[C@@H](C)O    ZINC000000388354
COCCCCO    ZINC000001765882
COCC[C@H](C)O    ZINC000039259323
C[C@H](O)C[C@H](C)O    ZINC000000388355
CC(C)OCCO    ZINC000001591818
CC(C)[C@H](O)CO    ZINC000032153726
CO[C@@H](C)[C@H](C)O    ZINC000032210944
CCC(CO)CO    ZINC000005819246
C[C@@H](O)CCCO    ZINC000002504417
CCC[C@@H](O)CO    ZINC000000391845
C[C@@H](CO)CCO    ZINC000000394781
C[C@H](CO)[C@H](C)O    ZINC000000393238
CO[C@@H](C)CCO    ZINC000000404440
CC[C@H](O)[C@@H](C)O    ZINC000003172314
CC[C@@H](CO)OC    ZINC000005651140
C[C@@H](O)C(C)(C)O    ZINC000000402155
CC[C@H](O)CNN    ZINC000019168215
CCC(N)(N)CO    ZINC000138144741
C[C@@H](CCO)NN    ZINC000060186436
NCCNCCO    ZINC000006021259
C[C@@H](O)[C@@H](N)CN    ZINC000097898280
CNC[C@@H](O)CN    ZINC000034165484
NC[C@@H](N)CCO    ZINC000034283507
NNCCCCO    ZINC000036455515
C[C@H](O)[C@@H](N)CN    ZINC000097100469
CC[C@@H](O)CNN    ZINC000019168218
C[C@H](O)[C@H](N)CN    ZINC000097100467
C[C@@H](O)[C@H](N)CN    ZINC000097100468
CNC[C@H](O)CN    ZINC000034165483
NC[C@H](N)CCO    ZINC000034283508
C[N+](C)(C)CCO    ZINC000003079337
C[C@@H](O)C(N)=S    ZINC000043515252
NC(=S)CCO    ZINC000036949574
C[C@H](O)C(N)=S    ZINC000043515251
OCC(CO)=NO    ZINC000015115331
C[C@H](CO)[N+](=O)[O-]    ZINC000002042259
C[C@H](O)C[N+](=O)[O-]    ZINC000002042096
NC(=O)OCCO    ZINC000001666603
N[C@H](CO)C(=O)O    ZINC000000895342
N[C@@H](CO)C(=O)O    ZINC000000895034
C[C@@H](O)C(=O)NO    ZINC000005888614
C[C@@H](CO)[N+](=O)[O-]    ZINC000001733873
C[C@@H](O)C[N+](=O)[O-]    ZINC000001758995
O=[N+]([O-])CCCO    ZINC000002014241
NC[C@@H](O)C(=O)O    ZINC000002034713
NC[C@H](O)C(=O)O    ZINC000002034711
C[C@H](O)C(=O)NO    ZINC000004522190
O[C@@H]1CNC[C@@H]1F    ZINC000084239379
O[C@@H]1CNC[C@H]1F    ZINC000084239373
O[C@H]1CNC[C@@H]1F    ZINC000084239375
O[C@H]1CNC[C@H]1F    ZINC000084239369
OCC1(F)CNC1    ZINC000066351413
CNC(CO)CO    ZINC000078730394
NCC[C@H](O)CO    ZINC000034273813
NCC[C@@H](O)CO    ZINC000034273814
C[C@@H](O)[C@H](O)CN    ZINC000090733477
C[C@@H](O)[C@@H](O)CN    ZINC000115305187
CC(C)(CO)ON    ZINC000034265576
OCCNCCO    ZINC000005975487
COC[C@H](O)CN    ZINC000002263861
C[C@](O)(CN)CO    ZINC000088189535
CC(N)(CO)CO    ZINC000000967755
CN(CO)CCO    ZINC000116926328
C[C@@H](O)[C@@H](N)CO    ZINC000002237183
CO[C@H](CN)CO    ZINC000082164274
CNC[C@H](O)CO    ZINC000002572186
COC[C@@H](N)CO    ZINC000021984469
C[C@@H](O)[C@H](N)CO    ZINC000002436826
C[C@@](O)(CN)CO    ZINC000088189534
CO[C@@H](CN)CO    ZINC000082164272
CON(C)CCO    ZINC000001614873
CNC[C@@H](O)CO    ZINC000004283843
N[C@H](CO)CCO    ZINC000012506566
NCCOCCO    ZINC000001760798
C[C@H](O)[C@H](N)CO    ZINC000002567642
C[C@H](O)[C@@H](N)CO    ZINC000002562465
COC[C@H](N)CO    ZINC000026896689
N[C@@H](CO)CCO    ZINC000034273815
C[C@H](O)[C@@H](O)CN    ZINC000115305188
COC[C@@H](O)CN    ZINC000002263862
C[C@H](O)[C@H](O)CN    ZINC000115305191
CC(C)(CO)NO    ZINC000001611664
NCC(CO)CO    ZINC000034380540
O=C[C@H](S)CO    ZINC000016930883
O=C[C@@H](S)CO    ZINC000005183235
C[C@@H](O)C(O)=S    ZINC000001692438
C[C@H](O)C(O)=S    ZINC000002043774
OC/C=C\CCl    ZINC000038265087
OC[C@H]1C[C@@H]1Cl    ZINC000034518783
C/C(=C\Cl)CO    ZINC000005104107
C/C(Cl)=C\CO    ZINC000013547132
C/C(=C/Cl)CO    ZINC000016970422
C/C(Cl)=C/CO    ZINC000002572214
OC[C@@H]1C[C@@H]1Cl    ZINC000090225662
OC[C@H]1C[C@H]1Cl    ZINC000090225660
OC/C=C/CCl    ZINC000033359474
OC[C@@H]1C[C@H]1Cl    ZINC000090225661
O=C(O)[C@@H](O)CO    ZINC000002040502
O=C(O)[C@H](O)CO    ZINC000000895140
O=[N+]([O-])NCCO    ZINC000065748091
CO/C=C(\F)CO    ZINC000095611781
OCC1(F)COC1    ZINC000038540904
O[C@@H]1COC[C@H]1F    ZINC000081914623
CC[C@@H](O)CS    ZINC000032210314
CS[C@H](C)CO    ZINC000039377170
CSC[C@H](C)O    ZINC000001682807
C[C@H](O)[C@H](C)S    ZINC000004501356
C[C@@H](S)[C@H](C)O    ZINC000004501354
CSCCCO    ZINC000001641187
C[C@H](O)CCS    ZINC000004533096
CCSCCO    ZINC000001687820
OCCCCS    ZINC000004501370
CSC[C@@H](C)O    ZINC000002043068
C[C@@H](O)[C@@H](C)S    ZINC000004501355
C[C@@H](O)CCS    ZINC000004533097
C[C@@H](O)[C@H](C)S    ZINC000004501357
CC[C@H](O)CS    ZINC000032210319
CS[C@@H](C)CO    ZINC000039377167
C[C@H](O)[C@@H](O)CO    ZINC000002037828
COC(CO)CO    ZINC000002567699
COC(CO)OC    ZINC000002510131
OCC[C@@H](O)CO    ZINC000001690069
C[C@@H](O)[C@@H](O)CO    ZINC000002037829
C[C@@H](O)[C@H](O)CO    ZINC000002037827
COC[C@H](O)CO    ZINC000002504425
C[C@H](O)[C@H](O)CO    ZINC000001701739
COC[C@@H](O)CO    ZINC000001866958
CC(O)(CO)CO    ZINC000001596125
OCCOCCO    ZINC000001668756
OCC[C@H](O)CO    ZINC000003860246
COCOCCO    ZINC000002037783
OCC(CO)CO    ZINC000002557032
CC(C)(CO)CF    ZINC000142039608
CNC[C@H](O)CF    ZINC000104608600
CNC[C@@H](O)CF    ZINC000104608602
N[C@@H](CO)CCF    ZINC000079366974
N[C@H](CO)CCF    ZINC000079366970
OC[C@@H](O)CS    ZINC000003860581
OC[C@H](O)CS    ZINC000001481880
C[S@@](=O)CCO    ZINC000005211935
C[S@](=O)CCO    ZINC000005211944
O=C(O)[C@H](O)CF    ZINC000033505626
OCCCCCl    ZINC000001712476
C[C@@H](O)[C@@H](C)Cl    ZINC000001762873
C[C@H](Cl)CCO    ZINC000032301870
C[C@H](O)[C@H](C)Cl    ZINC000001762875
C[C@@H](Cl)[C@H](C)O    ZINC000001762872
C[C@@H](O)[C@H](C)Cl    ZINC000001762876
CC[C@@H](O)CCl    ZINC000032210325
CC[C@H](O)CCl    ZINC000032210329
C[C@@H](Cl)CCO    ZINC000039340136
OC[C@@H]1CC1(F)F    ZINC000004290579
OC1CC(F)(F)C1    ZINC000044830686
O[C@H]1CCC1(F)F    ZINC000575447658
OC[C@H]1CC1(F)F    ZINC000004290578
OCc1ccccc1    ZINC000000895302
CC(F)(CO)CO    ZINC000142063163
OCCOCCF    ZINC000002040708
COC[C@H](O)CF    ZINC000095889619
COC[C@@H](O)CF    ZINC000002540328
NC[C@H](O)CCl    ZINC000005131776
NC[C@@H](O)CCl    ZINC000005131931
OCc1ccccn1    ZINC000000158585
OCc1cccnc1    ZINC000000001799
OCc1ccncc1    ZINC000000158595
C[C@H](O)[C]1[CH][CH][CH][CH]1    ZINC000100090903
C[C@@H](O)[c-]1cccc1    ZINC000059720865
C[C@@H](O)[C]1[CH][CH][CH][CH]1    ZINC000100090905
C[C@H](O)[c-]1cccc1    ZINC000059720863
OC[C@@H](O)CCl    ZINC000002041175
OC[C@H](O)CCl    ZINC000002041174
OCCOCCl    ZINC000078214512
OCC(Cl)CO    ZINC000002040448
O[C@H](CF)CS    ZINC000642886464
O[C@@H](CF)CS    ZINC000642886465
OCC#CC#CCO    ZINC000001718504
N#CCC(O)CC#N    ZINC000001618010
OCc1ccnnc1    ZINC000039597033
OCc1cncnc1    ZINC000002511464
CC(F)(F)CCO    ZINC000077977676
OCCCC(F)F    ZINC000113915597
OCc1ncccn1    ZINC000022016724
OCc1ccncn1    ZINC000002511466
OCc1cnccn1    ZINC000002383124
CCC(F)(F)CO    ZINC000003880141
OCc1cccnn1    ZINC000000158628
O[C@H]1C[C@@H]2C=C[C@@H]1C2    ZINC000100003929
O[C@@H]1C[C@@H]2C=C[C@H]1C2    ZINC000016990746
C[C@H](O)C1=CCC=C1    ZINC000002048478
CCC#C/C=C\CO    ZINC000013410041
O[C@@H]1C[C@H]2C=C[C@@H]1C2    ZINC000001681830
O[C@@H]1C=C[C@H]2C[C@H]2C1    ZINC000043761770
C#CC[C@@H](O)C1CC1    ZINC000051074433
C#C[C@@H]1CCC[C@@H]1O    ZINC000006691132
C[C@@H](O)C1=CCC=C1    ZINC000002048479
O[C@H]1C=C[C@@H]2CC[C@H]21    ZINC000043761642
C=C(C)C#C[C@H](C)O    ZINC000006019979
C#C[C@H]1CCC[C@H]1O    ZINC000006691133
C#C[C@H]1CCC[C@@H]1O    ZINC000005282282
C=C(C)C#C[C@@H](C)O    ZINC000002390320
O[C@H]1C=C[C@H]2CC[C@H]21    ZINC000043761644
O[C@H]1C[C@H]2C=C[C@H]1C2    ZINC000100112084
C#CC[C@H](O)C1CC1    ZINC000051074432
C#C[C@@H]1CCC[C@H]1O    ZINC000003106322
O[C@H]1C2[C@@H]3CC1C[C@H]23    ZINC000015222822
O[C@H]1C=C2CC[C@@H]1C2    ZINC000001702864
O[C@@H]1C=C2CC[C@@H]1C2    ZINC000001702862
C/C=C/C#CCCO    ZINC000052508122
O[C@H]1C=C[C@@H]2CC[C@@H]21    ZINC000043761643
O[C@H]1C[C@H]2C=C[C@@H]1C2    ZINC000002534408
OCC1C=CCC=C1    ZINC000001669156
CCC#C/C=C/CO    ZINC000013410045
O[C@@H]1C[C@@H]2C=C[C@@H]1C2    ZINC000100003931
O[C@@H]1C[C@H]2C=C[C@H]1C2    ZINC000100112082
O[C@H]1C2[C@@H]3CC1C[C@@H]23    ZINC000100074022
O[C@@H]1C=C[C@@H]2CC[C@@H]21    ZINC000071785324
O[C@H]1C2[C@H]3CC1C[C@H]23    ZINC000100074030
C=CCC#CCCO    ZINC000034294390
O[C@@H]1C=C2CC[C@H]1C2    ZINC000001702861
O[C@H]1C=C2CC[C@H]1C2    ZINC000001702863
O[C@H]1C[C@@H]2C=C[C@H]1C2    ZINC000017312101
O[C@@H]1C2[C@@H]3CC1C[C@H]23    ZINC000017013835
OC1[C@H]2C=C[C@H]1CC2    ZINC000111331198
CC1(CO)C=CC=C1    ZINC000043198668
O[C@H]1C=C[C@H]2CC[C@@H]21    ZINC000043761645
NC[C@@H](O)C(F)F    ZINC000053648388
NCC(F)(F)CO    ZINC000088189518
NC[C@H](O)C(F)F    ZINC000053648387
Cc1ccc(CO)[nH]1    ZINC000057348549
N#C[C@H]1CC[C@@H](O)C1    ZINC000082164363
N#CC1CC(CO)C1    ZINC000095938183
C[C@]1(C#N)CC[C@@H]1O    ZINC000238454085
Cc1c[nH]cc1CO    ZINC000057348556
N#C[C@@H]1CC[C@@H](O)C1    ZINC000082164359
N#CCC1CC(O)C1    ZINC000221876687
N#C[C@H]1CCC[C@@H]1O    ZINC000037153365
C[C@H](O)c1ccc[nH]1    ZINC000034155960
OCCn1cccc1    ZINC000002556833
N#CC1(CCO)CC1    ZINC000258012265
N#C[C@@H]1CCC[C@@H]1O    ZINC000037153367
Cn1ccc(CO)c1    ZINC000006072411
C[C@]1(C#N)CC[C@H]1O    ZINC000238454118
N#C[C@@H]1CC[C@H](O)C1    ZINC000082164356
N#CC1(CO)CCC1    ZINC000066324428
N#C[C@@H]1CCC[C@H]1O    ZINC000037153363
NC1=CC=C(CO)C1    ZINC001560405410
N#CC[C@H]1C[C@@H](O)C1    ZINC000575598464
Cn1cccc1CO    ZINC000002383102
C[C@@]1(C#N)CC[C@H]1O    ZINC000238473125
C[C@@H](O)c1ccc[nH]1    ZINC000034155961
N#C[C@@H](O)C1CCC1    ZINC000127226899
OCCc1ccc[nH]1    ZINC000001721467
N#C[C@H]1CCC[C@H]1O    ZINC000037153361
N#CCC1(CO)CC1    ZINC000016125367
Cc1c[nH]c(CO)c1    ZINC000015020415
C[C@@]1(C#N)CC[C@@H]1O    ZINC000238473088
N#CC[C@H]1C[C@H](O)C1    ZINC000575598463
N#C[C@H]1CC[C@H](O)C1    ZINC000082164360
OCC(F)=C(F)F    ZINC000034305518
OC[C@H](Cl)CF    ZINC000068590941
O[C@H](CF)CCl    ZINC000002036327
O[C@@H](CF)CCl    ZINC000001577575
OC[C@@H](Cl)CF    ZINC000068590945
OC[C@@H](O)C(F)F    ZINC000141628920
OCC(F)(F)CO    ZINC000001665099
OC[C@H](O)C(F)F    ZINC000221129105
C[C@H](O)c1ccco1    ZINC000000164796
Cc1ccc(CO)o1    ZINC000000152340
OCCc1ccoc1    ZINC000032302467
O=C1CCC=C1CO    ZINC000001568570
Cc1coc(CO)c1    ZINC000095935629
OCCc1ccco1    ZINC000019729362
C[C@@H](O)c1ccoc1    ZINC000001403558
Cc1occc1CO    ZINC000000159615
C[C@H](O)c1ccoc1    ZINC000001403557
Cc1ccoc1CO    ZINC000012370518
Cc1cc(CO)co1    ZINC000089228492
C[C@@H](O)c1ccco1    ZINC000000164797
Cn1cnc(CO)c1    ZINC000003880803
C[C@H](O)c1c[nH]cn1    ZINC000039210063
N#CC1(CO)CNC1    ZINC000107262944
N#C[C@H]1CNC[C@H]1O    ZINC000084238949
C[C@@H](O)c1cc[nH]n1    ZINC000037908560
C=C[C@@H](O)CNC#N    ZINC001253602868
Cc1cc(CO)n[nH]1    ZINC000003851840
N#CCN1CC(O)C1    ZINC000070797991
N#C[C@@H]1C[C@@H](O)CN1    ZINC000148435921
OCCn1ccnc1    ZINC000008294942
Cn1cncc1CO    ZINC000000158991
OCCc1cn[nH]c1    ZINC000002549368
Cc1nc(CO)c[nH]1    ZINC000012336500
Cn1nccc1CO    ZINC000012370713
N#C[C@H]1CNC[C@@H]1O    ZINC000084238953
C[C@@H](O)c1ncc[nH]1    ZINC000034448613
N#C[C@@H]1CNC[C@H]1O    ZINC000084238951
C[C@H](O)c1cc[nH]n1    ZINC000037908559
N#C[C@@H]1CNC[C@@H]1O    ZINC000084238957
OCCc1cnc[nH]1    ZINC000004533393
Cc1c[nH]c(CO)n1    ZINC000045205735
OCCc1ncc[nH]1    ZINC000019926709
C[C@H](O)c1ncc[nH]1    ZINC000034448611
Cn1ccnc1CO    ZINC000003883461
OCCn1cccn1    ZINC000001671842
C[C@@H](O)c1c[nH]cn1    ZINC000039210064
Cn1ccc(CO)n1    ZINC000012370360
OCCc1cc[nH]n1    ZINC000034561946
C=C[C@H](O)CNC#N    ZINC001253602869
Cn1cc(CO)cn1    ZINC000002385022
Cc1[nH]ncc1CO    ZINC000037461729
Cc1[nH]cnc1CO    ZINC000006645459
Cc1cn[nH]c1CO    ZINC000078231033
N[C]1C=C[C@@H](CO)C1    ZINC001560407537
N[C]1C=C[C@H](CO)C1    ZINC001560407538
N[C@H]1C=C[C](CO)C1    ZINC001560408632
C=CC[C@@H](O)/C=C\C    ZINC000004582345
O[C@H]1CC[C@H]1C1CC1    ZINC000095831328
C#C[C@@H](O)C(C)(C)C    ZINC000008557060
C#CCCC[C@@H](C)O    ZINC000036436718
CC#CCCCCO    ZINC000034060318
O[C@H]1C[C@@H]2CC[C@@H]1C2    ZINC000100017889
C#C[C@H](O)CC(C)C    ZINC000005227368
CC(C)=C=CCCO    ZINC000039115636
O[C@H]1C[C@H]2CC[C@H]1C2    ZINC000100017893
OCC[C@H]1CC12CC2    ZINC000038281919
OCC1=CCCCC1    ZINC000005409961
CC/C=C/C=C/CO    ZINC000002560463
OC[C@H]1CC=CCC1    ZINC000004521852
O[C@@H]1CCCC12CC2    ZINC000002032056
O[C@H]1CCC12CCC2    ZINC000095836084
C=CC[C@H](O)/C=C\C    ZINC000004582346
C[C@H]1CC=C[C@@H](O)C1    ZINC000005809804
C/C=C/C=C\[C@H](C)O    ZINC000043762118
C=CCC(O)CC=C    ZINC000001632707
C[C@@H]1CC=C[C@H](O)C1    ZINC000001614459
C=CC[C@H](O)/C=C/C    ZINC000002243006
CCC#CC[C@H](C)O    ZINC000005227387
CC/C=C/C=C\CO    ZINC000020231651
C=CC[C@H](O)C(=C)C    ZINC000002169054
C#CCC[C@H](O)CC    ZINC000049852221
O[C@H]1CC[C@@H]1C1CC1    ZINC000095831329
C=C1CCCC[C@@H]1O    ZINC000002032076
CCCC#C[C@@H](C)O    ZINC000039343417
C/C(=C\CO)C1CC1    ZINC000064874379
C=C[C@H](O)C/C=C\C    ZINC000043762843
OCC[C@@H]1CC12CC2    ZINC000038281920
C=C[C@@H](O)[C@@H](C)C=C    ZINC000044143811
OC[C@@H]1C=CCCC1    ZINC000037625730
CC#CC[C@H](O)CC    ZINC000002508085
C#C[C@H](O)CCCC    ZINC000004283778
OC[C@H]1[C@@H]2CCC[C@H]12    ZINC000238665487
O[C@@H]1C[C@H]2CC[C@H]1C2    ZINC000100403329
CC12CC(CO)(C1)C2    ZINC000225858844
OC1CC2(CCC2)C1    ZINC000087440025
C=C[C@@H](O)C/C=C\C    ZINC000043762842
C#CCCC[C@H](C)O    ZINC000038233790
O[C@@H]1C[C@@H]2CC[C@H]1C2    ZINC000003096510
CC#CC[C@@H](O)CC    ZINC000008737734
C=CC[C@@H](O)C(=C)C    ZINC000002169052
CC1=C[C@H](O)CCC1    ZINC000004528632
CC1=C(CO)CCC1    ZINC000005766411
OC(C1CC1)C1CC1    ZINC000002162270
OC[C@H]1C[C@H]2C[C@H]2C1    ZINC000238680408
OC[C@@H]1CC12CCC2    ZINC000088158135
CCCCC#CCO    ZINC000002579171
CCCC#C[C@H](C)O    ZINC000039343418
C#C[C@H](O)C(C)(C)C    ZINC000008557070
OC[C@H]1C=CCCC1    ZINC000037625729
OC[C@H]1CC12CCC2    ZINC000088158134
OC[C@@H]1CC=CCC1    ZINC000004521851
C[C@H]1CC=C[C@H](O)C1    ZINC000005809801
CCC#C[C@@H](O)CC    ZINC000001723672
CCC#CC[C@@H](C)O    ZINC000002390323
C=C1CCCC[C@H]1O    ZINC000001767599
CC1=CCCC[C@@H]1O    ZINC000005179827
C/C=C/C=C\[C@@H](C)O    ZINC000043762117
OCC1[C@H]2CCC[C@H]12    ZINC000001767691
CC1=C[C@@H](O)CCC1    ZINC000004528633
OCC12CC(C1)CC2    ZINC000039433983
C=C[C@H](C)[C@@H](O)C=C    ZINC000044143817
C#C[C@@H](O)CCCC    ZINC000002390332
C#C[C@@H](O)CC(C)C    ZINC000002390339
C#CC[C@H](O)C(C)C    ZINC000036437471
O[C@H]1CCCC12CC2    ZINC000001767684
O[C@@H]1C[C@@H]2CC[C@@H]1C2    ZINC000100464695
OC1CC2CC(C2)C1    ZINC000231367281
O[C@@H]1CC[C@@H]1C1CC1    ZINC000095831331
C#CC[C@@H](O)C(C)C    ZINC000051074419
C=CC(=C)CCCO    ZINC000005377187
O[C@@H]1CCC12CCC2    ZINC000095836085
OC1C2CCC1CC2    ZINC000005133509
C=CC[C@@H](O)/C=C/C    ZINC000033702832
OCC1[C@@H]2CCC[C@@H]12    ZINC000001767687
O[C@@H]1C[C@H]2CC[C@@H]1C2    ZINC000001590023
O[C@@H]1CC[C@H]1C1CC1    ZINC000095831330
O[C@H]1C[C@H]2CC[C@@H]1C2    ZINC000002508249
OCC1(C2CC2)CC1    ZINC000162175915
C=C[C@@H](C)[C@@H](O)C=C    ZINC000044143820
C#CCC[C@@H](O)CC    ZINC000049852220
C#CCCCCCO    ZINC000002564221
O[C@H]1C[C@@H]2CC[C@H]1C2    ZINC000002534432
CC(C)(C)C#CCO    ZINC000036437473
CCCC#CCCO    ZINC000002579172
C=C[C@@H](C)[C@H](O)C=C    ZINC000044143814
C=C[C@H]1CCC[C@@H]1O    ZINC000038415626
OCC1CC2(CC2)C1    ZINC000167917065
CCC#C[C@H](O)CC    ZINC000002390327
CC1=CCCC[C@H]1O    ZINC000005757640
OCCC12CC(C1)C2    ZINC000575624311
C[C@@H]1CC=C[C@@H](O)C1    ZINC000005809803
Cc1cnc(CO)o1    ZINC000040543325
Cc1cnoc1CO    ZINC000143584118
Cc1ocnc1CO    ZINC000049584864
Cc1ncoc1CO    ZINC000033378851
C[C@H](O)c1cocn1    ZINC000144669081
N#C[C@H]1COC[C@@H]1O    ZINC000080227461
Cc1nc(CO)co1    ZINC000033835607
N#C[C@H]1COC[C@H]1O    ZINC000080227456
C[C@@H](O)c1cocn1    ZINC000144669278
N#C[C@@H]1COC[C@@H]1O    ZINC000080227465
Cc1cc(CO)on1    ZINC000012370187
Cc1conc1CO    ZINC000034070550
N#C[C@@H]1COC[C@H]1O    ZINC000080227458
Cc1oncc1CO    ZINC000040435235
Cc1ncc(CO)o1    ZINC000036533180
OCCc1cnoc1    ZINC000002559654
Cc1cc(CO)no1    ZINC000000158682
C#CC(=O)NCCO    ZINC000035608832
N#CC1(CO)COC1    ZINC000082162578
C[C@@H](O)c1nc[nH]n1    ZINC000075853184
Cn1ncnc1CO    ZINC000022060844
OCCn1ccnn1    ZINC000002513900
Cn1cc(CO)nn1    ZINC000039259543
Cn1cnc(CO)n1    ZINC000038582180
OCCn1cncn1    ZINC000002566780
Cc1nc(CO)n[nH]1    ZINC000097116494
OCCn1nccn1    ZINC000002513898
OCCc1cn[nH]n1    ZINC000052223370
C[C@H](O)c1nc[nH]n1    ZINC000075853183
Nc1ncc(CO)[nH]1    ZINC000072190656
OCCn1cnnc1    ZINC000002507132
Cn1cnnc1CO    ZINC000034723020
Nc1cc(CO)[nH]n1    ZINC000072209660
Cn1ncc(CO)n1    ZINC000166371483
Cn1nncc1CO    ZINC000039259542
OC[C@@H]1C=CCCN1    ZINC000033798244
O[C@H]1CCC12CNC2    ZINC000230823569
CC(C)C[C@@H](O)C#N    ZINC000085882424
O[C@@H]1C[C@H]2CN[C@@H]1C2    ZINC000104612889
O[C@H]1C[C@H]2CN[C@H]1C2    ZINC000204238138
C=C[C@@H](CO)N1CC1    ZINC000001677538
O[C@@H]1C[C@H]2CNC[C@@H]12    ZINC000080587203
CC(C)[C@@H](O)CC#N    ZINC000002380508
C[C@H](O)C(C)(C)C#N    ZINC000083255123
CC(C)[C@H](O)CC#N    ZINC000004286778
O[C@H]1C[C@H]2CNC[C@H]21    ZINC000104692647
CN(C)CC#CCO    ZINC000001684219
N[C@H]1C=C[C@@H](CO)C1    ZINC000022048267
C=C[C@H](O)CN1CC1    ZINC000001677539
OC[C@@H]1NC[C@H]2C[C@H]21    ZINC000142253977
CC#CC[C@H](N)CO    ZINC000070884454
C=C1CCNC[C@H]1O    ZINC000149181258
OC[C@H]1[C@@H]2CNC[C@H]12    ZINC000100047837
CC(C)(CO)CC#N    ZINC000034211539
OCC1[C@@H]2CNC[C@H]12    ZINC000032628916
O[C@@H]1CN2CC[C@H]1C2    ZINC000034301002
O[C@H]1C[C@H]2CN[C@@H]1C2    ZINC000104612880
O[C@@H]1C[C@H]2CN[C@H]1C2    ZINC000204234766
OC[C@H]1C=CCCN1    ZINC000033798245
OC1CC2(CNC2)C1    ZINC000091301498
OC[C@@H]1[C@@H]2CNC[C@@H]21    ZINC000100028282
N[C@@H]1CC12CC(O)C2    ZINC000669371514
O[C@@H]1C[C@@H]2CC[C@H]1N2    ZINC000038433615
OCC1[C@H]2CNC[C@H]12    ZINC000100764949
O[C@H]1C[C@@H]2C[C@H]1CN2    ZINC000107267331
O[C@H]1C[C@@H]2CC[C@H]1N2    ZINC000095742827
O[C@@H]1C[C@@H]2C[C@H]1CN2    ZINC000107267335
OC1CN(C2CC2)C1    ZINC000238663635
OC[C@@]12C[C@@H]1CNC2    ZINC000067425265
C=C[C@@H](O)CN1CC1    ZINC000002038502
O[C@@H]1C[C@@H]2CNC[C@@H]12    ZINC000080587199
C=C1CCNC[C@@H]1O    ZINC000149181469
OC[C@]12C[C@H]1CNC2    ZINC000095644193
O[C@@H]1CNCC12CC2    ZINC000088189626
OCC12CC(C1)CN2    ZINC000104705730
C=CCN1CC(O)C1    ZINC000036436721
C#CCN(C)CCO    ZINC000001639901
C#CCNC[C@H](C)O    ZINC000037488801
O[C@@H]1C[C@H]2C[C@@H]1CN2    ZINC000143839403
O[C@@H]1C[C@H]2CNC[C@H]12    ZINC000080587196
N[C@H]1C=C[C@H](CO)C1    ZINC000043328740
OC[C@]12C[C@@H]1CNC2    ZINC000100501446
O[C@H]1[C@@H]2CC[C@H]1NC2    ZINC000079030351
OC[C@H]1NC[C@H]2C[C@H]21    ZINC000044137550
CC(C)(C)[C@@H](O)C#N    ZINC000068562441
O[C@H]1CNCC12CC2    ZINC000088189625
O[C@@H]1CCC12CNC2    ZINC000230823537
OC1[C@@H]2C[C@@H]1CNC2    ZINC000100464382
O[C@@H]1C[C@H]2C[C@H]1CN2    ZINC000107267333
NC12CC(CO)(C1)C2    ZINC000238609755
N[C@@H]1C=C[C@H](CO)C1    ZINC000002382589
C#CC[C@H](O)CCN    ZINC000130381099
CC(C)(C)[C@H](O)C#N    ZINC000068562440
O[C@@H]1C[C@@H]2CC[C@@H]1N2    ZINC000114017120
CCCC[C@@H](O)C#N    ZINC000085547019
O[C@@H]1[C@@H]2CC[C@H]1NC2    ZINC000072266113
O[C@@H]1CN2CC[C@@H]1C2    ZINC000034301001
O[C@H]1C[C@@H]2CN[C@H]1C2    ZINC000204238156
C[C@@H](O)C(C)(C)C#N    ZINC000083255126
C#CC[C@@H](O)CCN    ZINC000130381279
C=C[C@H](CO)N1CC1    ZINC000002045143
O[C@H]1[C@@H]2C[C@H]1CNC2    ZINC000100647468
O[C@H]1C[C@H]2C[C@@H]1CN2    ZINC000143839590
O[C@@H]1[C@H]2CC[C@H]1CN2    ZINC000100051165
OC[C@@H]1NC[C@@H]2C[C@@H]21    ZINC000079031677
OCCN1CC=CC1    ZINC000123232209
CC#CC[C@@H](N)CO    ZINC000070884457
O[C@H]1CN2CC[C@H]1C2    ZINC000101528197
OC[C@H]1NC[C@@H]2C[C@@H]21    ZINC000039325889
OC[C@@]12C[C@H]1CNC2    ZINC000100501441
CC(C)C[C@H](O)C#N    ZINC000085882423
OCC1[C@@H]2CNC[C@@H]12    ZINC000100764955
O[C@H]1C[C@@H]2CC[C@@H]1N2    ZINC000114017123
N[C@@H]1C=C[C@@H](CO)C1    ZINC000033961351
N[C@H]1CC12CC(O)C2    ZINC000669371515
CCCC[C@H](O)C#N    ZINC000085547015
O[C@@H]1C[C@@H]2CNC[C@H]12    ZINC000080587192
OC1[C@@H]2C[C@H]1CNC2    ZINC000047845131
O[C@H]1[C@H]2CC[C@H]1CN2    ZINC000100051163
OC1[C@H]2C[C@H]1CNC2    ZINC000100464391
NC1(CO)CC=CC1    ZINC000002527635
CC(C)(C#N)CCO    ZINC000083639375
O[C@H]1C[C@H]2C[C@H]1CN2    ZINC000107267328
O[C@H]1C[C@H]2NCC[C@H]21    ZINC000307670837
OCC(Cl)Cl    ZINC000004742916
O=C1C(=O)C(O)C1=O    ZINC000136201191
OCc1cccs1    ZINC000000157467
OCc1ccsc1    ZINC000000158760
O=C1C=CO[C@H]1CO    ZINC000104402620
C[C@@H](O)C(F)(F)F    ZINC000001666908
O=C1C=C[C@@H](CO)O1    ZINC000002558002
O=C1C=C[C@H](CO)O1    ZINC000002545362
OCCC(F)(F)F    ZINC000002556481
O=C(O)C#CCCO    ZINC000038233794
O=C1CC=C(CO)O1    ZINC000115217292
C[C@H](O)C(F)(F)F    ZINC000002040700
COC(=O)C#CCO    ZINC000001566051
O=C1C=C(CO)CO1    ZINC000005133249
N#CNC(=O)CCO    ZINC001179577331
Cc1nnc(CO)o1    ZINC000019089819
OCc1cc(O)n[nH]1    ZINC000038538098
Cc1noc(CO)n1    ZINC000029866029
Cc1nc(CO)no1    ZINC000014988026
Cc1nonc1CO    ZINC000002271201
Cn1nnnc1CO    ZINC000096515882
Nc1nc(CO)n[nH]1    ZINC000005183356
OCCn1cnnn1    ZINC000003117733
Cn1nnc(CO)n1    ZINC000038887775
OCCc1nn[nH]n1    ZINC000001235060
OC[C@@H]1[C@H]2CCO[C@H]21    ZINC000110748638
O=C1CC[C@H](CO)C1    ZINC000034566529
OCC1=CCCCO1    ZINC000095093153
OC[C@H]1CC=CCO1    ZINC000033965984
O[C@H]1C=C[C@@H](O)CC1    ZINC000003860563
OCCC#CCCO    ZINC000001709927
C#CCO[C@H](C)CO    ZINC000087493224
C[C@H](O)C1CC(=O)C1    ZINC000409423776
O=C1CCC[C@H](O)C1    ZINC000004096053
C=C[C@@H](O)[C@@H](O)C=C    ZINC000018088144
C=C[C@H](O)[C@@H](O)C=C    ZINC000000389840
O[C@H]1C[C@H]2CC[C@@H]1O2    ZINC000005185440
CC1(C)C(=O)C[C@@H]1O    ZINC000095218391
OC[C@@H]1CCC=CO1    ZINC000002046389
O[C@@H]1CCC12COC2    ZINC000095831345
C#CC[C@@H](O)COC    ZINC000051074464
C[C@H](O)C#C[C@H](C)O    ZINC000000388729
CC(=O)C1CC(O)C1    ZINC000203936869
O[C@@H]1CC=CC[C@@H]1O    ZINC000017163545
OC[C@@H]1[C@H]2CCO[C@@H]21    ZINC000110748634
O[C@H]1C[C@@H]2CC[C@H]1O2    ZINC000002559144
O=C1CCCC[C@H]1O    ZINC000000404422
O[C@H]1CC=CC[C@@H]1O    ZINC000001602019
C[C@@H](O)C#C[C@H](C)O    ZINC000012358908
O[C@@H]1C[C@H]2CC[C@@H]1O2    ZINC000003128920
OC[C@@]12C[C@H]1COC2    ZINC000115843136
O=C1CCC[C@@H]1CO    ZINC000038233797
O[C@H]1CCC12COC2    ZINC000095831346
O[C@@H]1C[C@H]2CC[C@H]1O2    ZINC000100012234
OC[C@H]1[C@@H]2OCC[C@H]21    ZINC000113408400
OCC1[C@H]2COC[C@@H]12    ZINC000091692755
OCC#CCCCO    ZINC000034558087
OC[C@@H]1[C@@H]2CCO[C@H]12    ZINC000252487130
O[C@H]1CCC[C@H]2O[C@H]21    ZINC000005369667
OC[C@H]1CCC=CO1    ZINC000000395653
C#CCOC[C@@H](C)O    ZINC000039347595
O[C@@H]1C[C@@H]2CC[C@@H]1O2    ZINC000142678716
OC[C@@H]1[C@H]2COC[C@H]21    ZINC000144524846
O[C@@H]1CC=CC[C@H]1O    ZINC000005541571
OC[C@@H]1CC=C[C@@H]1O    ZINC000034206588
O[C@@H]1C=C[C@@H](O)CC1    ZINC000003860565
C#C[C@H](C)OCCO    ZINC000001639929
O=C1CCC[C@@H](O)C1    ZINC000004096054
CC[C@H](O)/C=C\C=O    ZINC000013517919
O[C@H]1CCC[C@H]2O[C@@H]21    ZINC000100491264
OC[C@H]1[C@H]2CCO[C@@H]12    ZINC000096509276
OCC1[C@H]2COC[C@H]12    ZINC000100643459
O[C@H]1COC2(CC2)C1    ZINC000118169394
O[C@H]1C[C@H]2CC[C@H]1O2    ZINC000100012240
C#C[C@@H](C)OCCO    ZINC000016970449
O=C1CCC[C@H]1CO    ZINC000038233798
OC[C@H]1[C@H]2COC[C@@H]12    ZINC000169797196
O=C1CCC(O)CC1    ZINC000013542642
OC/C=C\C=C/CO    ZINC000031414746
O[C@H]1C=C[C@H](O)CC1    ZINC000003860564
OC[C@]12C[C@H]1COC2    ZINC000115843139
C#CCOC[C@H](C)O    ZINC000039347594
O[C@H]1C[C@@H]2CC[C@@H]1O2    ZINC000142678920
C=C[C@@H](O)[C@H](O)C=C    ZINC000000389839
O[C@@H]1CCC[C@H]2O[C@H]21    ZINC000005369669
C#CC[C@H](O)COC    ZINC000051074465
O[C@@H]1CCC[C@H]2O[C@@H]21    ZINC000100491269
OC[C@@H]1[C@@H]2OCC[C@@H]12    ZINC000113408403
CC[C@@H](O)/C=C/C=O    ZINC000002018006
CC[C@@H](O)/C=C\C=O    ZINC000013517916
C#CCOCCCO    ZINC000038220124
C[C@@H](O)C#C[C@@H](C)O    ZINC000000388728
C#CCO[C@@H](C)CO    ZINC000087493223
CC1(CO)CC(=O)C1    ZINC000096372404
OCC1[C@@H]2COC[C@@H]12    ZINC000100643464
OC1CC2(COC2)C1    ZINC000091364344
O=C(CO)C1CCC1    ZINC000114745893
O=C1CCCC[C@@H]1O    ZINC000004095559
OC[C@@H]1CC=CCO1    ZINC000033975117
O[C@@H]1COC2(CC2)C1    ZINC000118169392
OC[C@]12C[C@@H]1COC2    ZINC000115843134
OC[C@@]12C[C@@H]1COC2    ZINC000115843133
CC[C@H](O)/C=C/C=O    ZINC000002018004
C[C@@H](O)C1=NCCN1    ZINC000033359453
CN(CC#N)CCO    ZINC000019852176
C=C[C@@H](O)CNC=N    ZINC001253599916
C[C@H](O)C1=NCCN1    ZINC000033359454
CC1(CCCO)N=N1    ZINC000097446483
N#CCCNCCO    ZINC000035102044
OCCN1CCC=N1    ZINC000049584912
C[C@H](C#N)NCCO    ZINC000020177361
C[C@H](O)CNCC#N    ZINC000035188131
CCN(C#N)CCO    ZINC000168170651
C[C@@H](C#N)NCCO    ZINC000020177364
CC[C@@H](O)CNC#N    ZINC000229979073
C=C[C@H](O)CNC=N    ZINC001253599918
CC1(C)CCC[C@H]1O    ZINC000036294390
C=C[C@](C)(CC)CO    ZINC000096034461
C/C=C/[C@@H](O)C(C)C    ZINC000005132904
C[C@H]1CC[C@H](CO)C1    ZINC000084348326
CC/C=C(\C)[C@H](C)O    ZINC000033839958
C=C(C)C(C)(C)CO    ZINC000004831729
C=C(C)[C@H](O)C(C)C    ZINC000005761301
CC/C=C\CCCO    ZINC000005224866
CCC1CC(CO)C1    ZINC000085393751
CC1(CCCO)CC1    ZINC000141547553
C=C[C@@H](O)C(C)(C)C    ZINC000038292302
C[C@@H]1CCC[C@@H](O)C1    ZINC000001712308
C/C=C\CCCCO    ZINC000004533109
CC(C)[C@H]1C[C@H]1CO    ZINC000088158546
C[C@H](O)C1CCCC1    ZINC000001700002
OC1CCCCCC1    ZINC000003860298
C[C@@H](O)C1CC(C)C1    ZINC000217694678
C=C[C@@H](C)CCCO    ZINC000098175154
CCC1(CO)CCC1    ZINC000032915094
CCCC/C=C\CO    ZINC000015272642
CC(C)[C@H]1C[C@@H]1CO    ZINC000088158544
C[C@H]1CC[C@@H](CO)C1    ZINC000084348337
C=CCCCCCO    ZINC000002559788
CC1CCC(O)CC1    ZINC000001672810
OCCCC1CCC1    ZINC000044396166
C=CC(C)(C)CCO    ZINC000039249477
C/C=C/[C@H](O)CCC    ZINC000002164155
C=CCC[C@H](O)CC    ZINC000002508088
C[C@@H]1CC[C@@H](CO)C1    ZINC000084348331
CC1(C)CC[C@@H](O)C1    ZINC000039319658
CC/C=C(/C)[C@@H](C)O    ZINC000005761806
C=CC[C@H](O)C(C)C    ZINC000002563381
CC/C=C(/C)[C@H](C)O    ZINC000005761810
C=C(C)C[C@@H](O)CC    ZINC000005922828
C[C@@H]1CCC[C@@H]1CO    ZINC000039243556
CC[C@@]1(C)C[C@@H]1CO    ZINC000088159068
C=C(C)[C@@H](O)C(C)C    ZINC000002563379
C/C=C/[C@@H](O)CCC    ZINC000002164152
CC[C@H]1CCC[C@H]1O    ZINC000001767695
C[C@@H](CO)C1CCC1    ZINC000082022094
C=C(C)CCCCO    ZINC000077871953
C/C=C\[C@H](O)CCC    ZINC000020231667
C[C@H](O)C1CC(C)C1    ZINC000217694767
C=C[C@@H](O)CCCC    ZINC000002037494
C[C@H]1CCC[C@H]1CO    ZINC000034963110
C=C(C)C[C@H](O)CC    ZINC000002508080
CC[C@H](O)C1CCC1    ZINC000082041607
C[C@H]1CCCC[C@H]1O    ZINC000001701828
C=C[C@H](C)CCCO    ZINC000098175155
C[C@@H]1CCCC[C@H]1O    ZINC000003861182
C/C(=C/CO)C(C)C    ZINC000167243827
CC(C)C1(CO)CC1    ZINC000087155560
C/C(=C\CO)C(C)C    ZINC000033841885
CCCC/C=C/CO    ZINC000001765531
C=C[C@@](C)(CC)CO    ZINC000096034460
CC1(C)CC[C@@H]1CO    ZINC000196338618
CC/C=C(\C)[C@@H](C)O    ZINC000002528293
CC(C)(CO)C1CC1    ZINC000164634796
C[C@@H]1CCCC[C@@H]1O    ZINC000003861181
C=CCC(C)(C)CO    ZINC000043199257
CCC/C=C\CCO    ZINC000005225091
CC[C@@]1(C)C[C@H]1CO    ZINC000088159070
C=CCC[C@@H](O)CC    ZINC000005225215
C[C@H]1CC[C@@H](O)CC1    ZINC000100023113
CC/C=C/CCCO    ZINC000005447645
OCCC1CCCC1    ZINC000001845720
C[C@H]1CCC[C@H](O)C1    ZINC000001712309
C=CC[C@@H](O)CCC    ZINC000001635606
C=C(C)CC[C@H](C)O    ZINC000006020464
C=C[C@H](O)C(C)(C)C    ZINC000039251181
C/C=C\[C@@H](O)CCC    ZINC000020231670
CC1(C)C[C@H]1CCO    ZINC000218852440
C[C@H]1CC[C@H](O)CC1    ZINC000100023122
C[C@@H]1CCC[C@H](O)C1    ZINC000001712310
CC1(C)CC[C@H]1CO    ZINC000196338624
CC1CC(C)(CO)C1    ZINC000096509274
C[C@H]1CCC[C@@H](O)C1    ZINC000003861086
CC1(CO)CCCC1    ZINC000039307463
CC1(C)C[C@@H]1CCO    ZINC000218852369
C[C@@H]1CCC[C@H]1CO    ZINC000039243558
C[C@@H]1CC[C@H](CO)C1    ZINC000036437479
C=CC[C@@H](O)C(C)C    ZINC000005225249
C=C[C@H](O)CCCC    ZINC000004521547
CC[C@@H]1CCC[C@H]1O    ZINC000001767697
CCC/C=C/CCO    ZINC000001841420
C=C(CO)CC(C)C    ZINC000044082578
C=C(C)CC[C@@H](C)O    ZINC000002508073
OCC1CCCCC1    ZINC000001680819
C[C@@H]1CC[C@@H](O)[C@H]1C    ZINC000043763722
C=C[C@@H](O)CC(C)C    ZINC000033823239
CC(C)[C@@H]1C[C@H]1CO    ZINC000088158545
C/C=C\[C@H](O)C(C)C    ZINC000098089671
CC[C@]1(C)C[C@H]1CO    ZINC000088159069
C=C[C@H](O)CC(C)C    ZINC000033823240
CC[C@@H]1CCC[C@@H]1O    ZINC000001767701
CC[C@H]1CCC[C@@H]1O    ZINC000001767699
OCCCCC1CC1    ZINC000113593060
C/C=C\[C@@H](O)C(C)C    ZINC000098089672
C[C@H]1CCC[C@@H]1CO    ZINC000039243557
CC1(C)CC[C@H](O)C1    ZINC000039319657
C[C@H](CO)C1CCC1    ZINC000082022095
CC1(C)CC(CO)C1    ZINC000038540889
C=CC[C@H](O)CCC    ZINC000002026432
CC1(C)CCC[C@@H]1O    ZINC000036294388
CC/C(C)=C/CCO    ZINC000136145923
CC[C@]1(C)C[C@@H]1CO    ZINC000088159067
C/C=C/[C@H](O)C(C)C    ZINC000005132898
CC/C(C)=C\CCO    ZINC000039244929
C[C@H]1CCCC[C@@H]1O    ZINC000001701830
CC1(C)C(O)C1(C)C    ZINC000144926995
CC(C)[C@@H]1C[C@@H]1CO    ZINC000088158543
C[C@@H](O)C1CCCC1    ZINC000002042927
OCc1cnsc1    ZINC000095803962
OCc1nccs1    ZINC000004277257
OCc1cscn1    ZINC000002527711
OCc1ccns1    ZINC000066308970
OCc1cncs1    ZINC000002527712
O=C1C[C@H](O)C(=O)N1    ZINC000112937024
O=C1C[C@@H](O)C(=O)N1    ZINC000059636951
COC(=O)[C@@H](O)C#N    ZINC000091301004
COC(=O)[C@H](O)C#N    ZINC000091301002
Nc1nonc1CO    ZINC000032617185
OCc1nnc(O)[nH]1    ZINC000034327562
Nc1nnc(CO)o1    ZINC000083267272
N#CC1(F)CC(O)C1    ZINC000044830689
O=C1C[C@H](O)CCN1    ZINC000012650791
CC1=NO[C@H](CO)C1    ZINC000034928905
O=C1CC[C@H](CO)N1    ZINC000004202342
C[C@@H](O)[C@@H]1CNC1=O    ZINC000003846887
NC(=O)[C@@H]1C[C@H]1CO    ZINC000096509330
O=C1CC[C@@H](O)CN1    ZINC000016697984
OCC1=NOCCC1    ZINC000238702217
O=C1NCCC[C@@H]1O    ZINC000004786903
NC(=O)[C@@H]1C[C@@H]1CO    ZINC000096509329
COC[C@H](O)CC#N    ZINC000006385428
O=C1NCC[C@@H]1CO    ZINC000039269932
O[C@@H]1[C@@H]2CO[C@H]1CN2    ZINC000104625852
O[C@H]1[C@@H]2CO[C@H]1CN2    ZINC000196174793
O=C1NCCC[C@H]1O    ZINC000004786906
O=C1C[C@@H](CO)CN1    ZINC000034513998
NC(=O)[C@H]1C[C@@H](O)C1    ZINC001290065435
O[C@H]1[C@H]2CO[C@H]1CN2    ZINC000306738943
O=C1C[C@@H](O)CCN1    ZINC000016698381
CN1C[C@@H](O)CC1=O    ZINC000069971658
O[C@@H]1[C@H]2CO[C@@H]1CN2    ZINC000238705912
O=C1CC[C@H](O)CN1    ZINC000016697986
C=CCNC(=O)CO    ZINC000011638927
NC(=O)[C@H]1C[C@H]1CO    ZINC000096509332
OCC1CC(=NO)C1    ZINC000096528040
C=CC(=O)NCCO    ZINC000003650050
NC(=O)[C@@H](O)C1CC1    ZINC000050977588
NC(=O)C1CC(O)C1    ZINC000096528042
O[C@@H]1[C@H]2CO[C@H]1CN2    ZINC000306738941
NC(=O)C1(CO)CC1    ZINC000029865950
O[C@H]1[C@H]2CO[C@@H]1CN2    ZINC000238722061
O=C(CO)N1CCC1    ZINC000036761512
C[C@@H](C#N)OCCO    ZINC000005641097
CN1CC[C@H](O)C1=O    ZINC000038482033
CN1C[C@H](O)CC1=O    ZINC000069971655
C[C@H](C#N)OCCO    ZINC000001632449
CC1=NO[C@@H](CO)C1    ZINC000034928907
O=C1NCC[C@H]1CO    ZINC000039269931
COC[C@@H](O)CC#N    ZINC000001659773
CN1CC[C@@H](O)C1=O    ZINC000038482034
O=C1CN(CCO)C1    ZINC001235765857
O=C1CC[C@@H](CO)N1    ZINC000004202249
CC(=O)N1CC(O)C1    ZINC000034621547
O=C(CO)NC1CC1    ZINC000011638813
O=C1C[C@H](CO)CN1    ZINC000034513997
NC(=O)[C@H](O)C1CC1    ZINC000050977590
NC(=O)[C@H]1C[C@@H]1CO    ZINC000096509331
CC[C@@H](O)CN=[N+]=[N-]    ZINC000034579143
CC[C@H](O)CN=[N+]=[N-]    ZINC000034579142
[N-]=[N+]=NCCCCO    ZINC000038887055
NC[C@H]1C[C@H](CO)C1    ZINC000100292878
NC1CCC(O)CC1    ZINC000004072653
CC1(C)C[C@@]1(N)CO    ZINC000215035059
C[C@H]1CN[C@@H](CO)C1    ZINC000057348527
CC1(C)C[C@]1(N)CO    ZINC000215035015
NC1(CCCO)CC1    ZINC000034265788
CC1(C)CN[C@H]1CO    ZINC000104708630
OCC[C@@H]1CCNC1    ZINC000026898452
CC/C(C)=N\CCO    ZINC000016929857
C[C@H]1NCC[C@H]1CO    ZINC000001648985
CN(C)C1(CO)CC1    ZINC000125876700
C=CCC[C@@H](N)CO    ZINC000070651522
CN1CCC[C@@H]1CO    ZINC000000391249
C[C@@H]1CC[C@H](CO)N1    ZINC000057348539
C[C@H]1C[C@H](O)CCN1    ZINC000004593891
OCCCN1CCC1    ZINC000079064812
C[C@H]1CNC[C@H](O)C1    ZINC000104609498
C[C@H]1CNCC[C@H]1O    ZINC000004992622
C[C@H]1CCN1CCO    ZINC000096378939
NCC1(CCO)CC1    ZINC000083267276
C[C@H]1CC[C@@H](CO)N1    ZINC000057348545
C[C@H]1CNC[C@H]1CO    ZINC000085475141
C[C@@H]1CCNC[C@H]1O    ZINC000072231404
C[C@@H](O)C1(CN)CC1    ZINC000096527015
CN[C@H]1C[C@H](CO)C1    ZINC000306603031
OCCCC[C@@H]1CN1    ZINC000169804326
CNC1(CO)CCC1    ZINC000082863426
CC/C(C)=N/CCO    ZINC000001716810
NC[C@H]1CC[C@H](O)C1    ZINC000034235202
N[C@H]1CCC[C@H](O)C1    ZINC000002511719
CC1(C)[C@H](N)C[C@@H]1O    ZINC000095883964
CC(C)N1CC(O)C1    ZINC000004798880
CN1CC[C@@H](CO)C1    ZINC000001648979
C[C@H]1CCNC[C@@H]1O    ZINC000072231403
C[C@@H]1C[C@@H](O)CCN1    ZINC000000033574
C=CC[C@H](CN)CO    ZINC000075519012
C[C@H]1N[C@@H](C)C[C@H]1O    ZINC000217869359
CC1(C)CNC[C@H]1O    ZINC000098210018
CC[C@H]1CNC[C@@H]1O    ZINC000076570555
C[C@H](O)C1(CN)CC1    ZINC000096527013
CC[C@H]1CNC[C@H]1O    ZINC000076570563
C[C@H]1CCNC[C@H]1O    ZINC000072231405
C[C@H](N)C1(CO)CC1    ZINC000259305126
C=CCN(C)CCO    ZINC000005913415
N[C@@H]1CCCC[C@H]1O    ZINC000000152724
CN1CCC[C@H]1CO    ZINC000000391247
C=CCC[C@H](O)CN    ZINC000026895195
O[C@@H]1CCCNCC1    ZINC000004202949
C=C[C@H](O)CN(C)C    ZINC000001733915
C[C@H](O)CNC1CC1    ZINC000032005340
C[C@@H](O)[C@@H]1CCNC1    ZINC000073734150
OC[C@@H]1CCCCN1    ZINC000000388341
C[C@@H](N)C1CC(O)C1    ZINC000142612077
CC[C@@H]1CNC[C@@H]1O    ZINC000076570550
C[C@@H]1CCNC[C@@H]1O    ZINC000072231402
C[C@H]1NCCC[C@H]1O    ZINC000059751213
C[C@@H]1NCC[C@@H]1CO    ZINC000001648982
CNC[C@@H](O)C1CC1    ZINC000055027512
OCC[C@H]1CCCN1    ZINC000088243307
OCC1CCNCC1    ZINC000000161414
C[C@H]1CCN[C@H]1CO    ZINC000057348524
C[C@H]1CNC[C@@H]1CO    ZINC000066339078
NCC[C@H](O)C1CC1    ZINC000041166811
C[C@@H]1CNC[C@@H]1CO    ZINC000083291783
CC[C@H]1NCC[C@H]1O    ZINC000082411723
CC1(C)C[C@H](CO)N1    ZINC000238247863
C[C@H](O)C1CN(C)C1    ZINC000072193729
C[C@H](O)[C@H]1CCNC1    ZINC000073734153
NCC[C@@H](O)C1CC1    ZINC000041166809
CN(CCO)C1CC1    ZINC000035649859
CCN1CC[C@@H](O)C1    ZINC000005020049
CC[C@H]1NCC[C@@H]1O    ZINC000082411724
C[C@H](O)[C@H]1CCCN1    ZINC000034278486
C[C@@H]1NCC[C@H]1CO    ZINC000001648984
NC[C@H]1CCC[C@H]1O    ZINC000032182292
C[C@H](N)C1CC(O)C1    ZINC000142612280
CNCC1(CO)CC1    ZINC000019091440
NC[C@H](O)C1CCC1    ZINC000028220126
C[C@@H](O)[C@H]1CCCN1    ZINC000034278487
C[C@]1(CO)CCNC1    ZINC000076570594
C=CC[C@@H](CN)CO    ZINC000075519007
N[C@H]1CCCC[C@@H]1O    ZINC000003851717
C/C=C\C[C@H](N)CO    ZINC000096024176
C[C@@H]1CNC[C@H](O)C1    ZINC000104609504
N[C@H]1CCC[C@H]1CO    ZINC000032099062
CCN1CC[C@H]1CO    ZINC000143268928
OC[C@H]1CCCCN1    ZINC000000388340
CC1(C)CN[C@@H]1CO    ZINC000212102593
CN(C)[C@H]1C[C@H](O)C1    ZINC000238854619
CCCN1CC(O)C1    ZINC000070839674
CCNC1CC(O)C1    ZINC000084421668
NCCC1CC(O)C1    ZINC000098095589
CCN1CC[C@@H]1CO    ZINC000143268722
CN1CC(C)(CO)C1    ZINC000144236996
C[C@H]1C[C@H](O)CN1C    ZINC000034134464
OCCN1CCCC1    ZINC000000388750
C[C@H]1NCCC[C@@H]1O    ZINC000059751215
OC[C@H]1CCCNC1    ZINC000000388343
C=C(C)C[C@H](N)CO    ZINC000044463814
CC1CN(CCO)C1    ZINC000108279875
OCCCC[C@H]1CN1    ZINC000169804328
C[C@H]1N[C@@H](C)C[C@@H]1O    ZINC000217869539
N[C@@H](CO)C1CCC1    ZINC000034560025
CNCC1CC(O)C1    ZINC000078737913
CC1(C)[C@@H](N)C[C@@H]1O    ZINC000095883965
CC[C@@H]1CNC[C@H]1O    ZINC000076570559
N[C@@H]1CCC[C@@H](O)C1    ZINC000012953610
C[C@H](O)CN1CCC1    ZINC000108279879
C=CCC[C@@H](O)CN    ZINC000026895198
C=CCNC[C@H](C)O    ZINC000032005346
CC[C@@H]1NCC[C@H]1O    ZINC000034783556
C[C@H]1CC[C@H](O)CN1    ZINC000072231381
CN[C@@H]1CCC[C@H]1O    ZINC000037689580
C[C@@H]1C[C@@H](O)[C@@H](C)N1    ZINC000217869279
C[C@@]1(CO)CCCN1    ZINC000032228337
CN1CC[C@]1(C)CO    ZINC000150088785
N[C@H]1CC[C@@H](CO)C1    ZINC000034206356
N[C@H](CO)CC1CC1    ZINC000044466528
CC1(C)NCC[C@H]1O    ZINC000082411721
C=C[C@@H](O)CNCC    ZINC000078730699
CNC[C@H](O)C1CC1    ZINC000055027510
O[C@H]1CCCCNC1    ZINC000083267278
N[C@H]1CCCC[C@H]1O    ZINC000003851718
C[C@H]1C[C@H](CO)CN1    ZINC000088187399
C[C@@H]1NCCC[C@H]1O    ZINC000059751214
CC1(C)[C@H](N)C[C@H]1O    ZINC000095883966
CNC1CC(CO)C1    ZINC000066351421
C[C@@H]1CCN[C@H]1CO    ZINC000057348521
CN1CC[C@@]1(C)CO    ZINC000150089017
C=C[C@H](O)CNCC    ZINC000078730701
C[C@@H]1C[C@H](O)[C@@H](C)N1    ZINC000217869432
N[C@H]1CC[C@@H](O)CC1    ZINC000100005118
C[C@@](N)(CO)C1CC1    ZINC000038124543
NCC[C@H]1C[C@@H](O)C1    ZINC000306253872
NC1(CO)CCCC1    ZINC000000154791
C[C@@]1(CO)CCNC1    ZINC000076570598
C[C@H]1C[C@@H](O)CN1C    ZINC000034134468
C[C@@H](O)[C@@H]1CCCN1    ZINC000034278485
OC[C@@H]1CCCNC1    ZINC000000388342
C[C@@H](O)CN1C[C@@H]1C    ZINC000004722624
C[C@@H]1CCN1CCO    ZINC000096378938
CN1CCC[C@@H](O)C1    ZINC000001695063
C[C@@H](O)C1CN(C)C1    ZINC000072193730
NC[C@@H](CO)C1CC1    ZINC000084327116
NC[C@H]1C[C@@H](CO)C1    ZINC000100292945
C[C@@H](O)[C@H]1CCNC1    ZINC000073734157
N[C@@H]1CC[C@H](CO)C1    ZINC000034206360
N[C@H]1CCC[C@@H]1CO    ZINC000033961353
C[C@@H]1CN[C@@H](CO)C1    ZINC000057348531
C[C@@H]1C[C@@H](CO)CN1    ZINC000088187402
C[C@@H](CO)C1CNC1    ZINC000129771767
C[C@@H]1C[C@H](CO)CN1    ZINC000088187398
C[C@H](O)[C@@H]1CCCN1    ZINC000034278484
CCN1CC(CO)C1    ZINC000084988677
N[C@@H](CO)CC1CC1    ZINC000044466530
C=C[C@@H](O)CN(C)C    ZINC000002042252
C[C@H]1CNC[C@@H](O)C1    ZINC000104609489
N[C@H](CO)C1CCC1    ZINC000034560024
NC[C@@H](O)C1CCC1    ZINC000028220122
NC1(CCO)CCC1    ZINC000072266673
C[C@@H]1CCN[C@@H]1CO    ZINC000057348516
OCC[C@@H]1CCCN1    ZINC000088243310
C/C=C/C[C@H](N)CO    ZINC000044463856
O[C@H]1CCCNCC1    ZINC000004202948
CN1CCC[C@H](O)C1    ZINC000000395657
NC[C@@H]1CC[C@@H](O)C1    ZINC000034235201
CC1(C)NCC[C@@H]1O    ZINC000082411722
CN1CC(CCO)C1    ZINC000083428619
O[C@@H]1CCCCNC1    ZINC000083267277
N[C@@H]1CCC[C@H]1CO    ZINC000034077854
OCCCC1CNC1    ZINC000071863984
C[C@@H]1CN[C@H](CO)C1    ZINC000057348538
C[C@@H]1C[C@H](O)CN1C    ZINC000034134462
C[C@@H]1C[C@H](O)[C@H](C)N1    ZINC000118790447
CCC1(CO)CNC1    ZINC000299805393
C[C@@H]1CC[C@@H](O)CN1    ZINC000072231382
C[C@@H](N)C1(CO)CC1    ZINC000259305125
CC1([C@H](O)CN)CC1    ZINC000084425883
C[C@@]1(CO)C[C@H](N)C1    ZINC000953122120
C[C@](N)(CO)C1CC1    ZINC000038124544
C[C@]1(CO)CCCN1    ZINC000032228339
NCC1CC(CO)C1    ZINC000095346852
C[C@H]1CC[C@@H](O)CN1    ZINC000072231383
CN(C)C1CC(O)C1    ZINC000098210153
C[C@@H]1C[C@@H](O)[C@H](C)N1    ZINC000208729252
C[C@@H]1CNCC[C@H]1O    ZINC000004992621
CC1(C)C[C@@H](CO)N1    ZINC000238238053
CN[C@H]1CCC[C@@H]1O    ZINC000037689579
OCCNC1CCC1    ZINC000044480579
CN1CCC(O)CC1    ZINC000001690416
OCC[C@H]1CCNC1    ZINC000026898454
OCCCNC1CC1    ZINC000041626033
C[C@@H](CO)N1CCC1    ZINC000144141550
CN(C)[C@H]1C[C@H](O)C1    ZINC000100560434
C[C@H]1C[C@@H](CO)CN1    ZINC000088187404
CN1CC[C@H](CO)C1    ZINC000002033413
C/C=C/CNCCO    ZINC000026483022
C=CCC[C@H](N)CO    ZINC000070651521
CC1(C)[C@H](O)C[C@@H]1N    ZINC000095883967
C[C@H]1CN[C@H](CO)C1    ZINC000057348534
NCCC1(CO)CC1    ZINC000083854004
NC[C@@H]1CCC[C@@H]1O    ZINC000032182286
N[C@H](CCO)C1CC1    ZINC000002530266
C[C@@H](O)CNC1CC1    ZINC000032005337
N[C@H]1CC[C@H](O)CC1    ZINC000100002189
C[C@H]1CNCC[C@@H]1O    ZINC000004992620
C[C@@H]1NCCC[C@@H]1O    ZINC000059751216
C[C@@H]1C[C@@H](O)CN1C    ZINC000034134466
NC[C@H]1CC[C@@H](O)C1    ZINC000034235203
C[C@H]1C[C@@H](O)CCN1    ZINC000004593892
CC1(C)C[C@@H](O)CN1    ZINC000221129979
NC[C@@H]1CC[C@H](O)C1    ZINC000034235199
CC1(C)C[C@H](O)CN1    ZINC000220946475
NCC1(CO)CCC1    ZINC000019091062
C[C@H]1NCC[C@@H]1CO    ZINC000001648983
NC[C@H](CO)C1CC1    ZINC000084327117
C=C(C)C[C@@H](N)CO    ZINC000044463815
C[C@@H]1CNCC[C@@H]1O    ZINC000004992619
N[C@@H]1CCC[C@@H]1CO    ZINC000034077853
C[C@@H]1CC[C@H](O)CN1    ZINC000072231380
CC1(C)CNC[C@@H]1O    ZINC000098210017
C[C@H](O)[C@@H]1CCNC1    ZINC000073734149
C[C@@H]1C[C@H](O)CCN1    ZINC000000033576
C[C@@H](O)CN1C[C@H]1C    ZINC000001684946
C[C@@H]1CNC[C@@H](O)C1    ZINC000104609493
N[C@@H]1CCCC[C@@H]1O    ZINC000000152726
OCCNCC1CC1    ZINC000020037674
CC1([C@@H](O)CN)CC1    ZINC000084425884
N[C@H]1CCC[C@@H](O)C1    ZINC000012953615
CN[C@H]1C[C@H](CO)C1    ZINC000104579697
CC[C@@H]1NCC[C@@H]1O    ZINC000082411725
N[C@@H](CCO)C1CC1    ZINC000012953590
C[C@H]1CCN[C@@H]1CO    ZINC000057348519
C[C@@H]1CNC[C@H]1CO    ZINC000040435016
N[C@@H]1CCC[C@H](O)C1    ZINC000012953619
NC[C@@H]1CCC[C@H]1O    ZINC000032182290
CCN1CC[C@H](O)C1    ZINC000004901309
NC[C@H]1CCC[C@@H]1O    ZINC000032182288
C/C=C\C[C@@H](N)CO    ZINC000096024177
C/C=C/C[C@@H](N)CO    ZINC000044463857
OCC(F)(F)Cl    ZINC000014628424
OCc1cnns1    ZINC000071603164
OCc1nncs1    ZINC000002540099
OCc1csnn1    ZINC000032627325
OCc1cnsn1    ZINC000113371426
OCc1ccc(F)o1    ZINC000261509016
C#CCSCCO    ZINC000001708308
O=C(O)[C@H](O)C1CC1    ZINC000041047748
C=C(CO)C(=O)OC    ZINC000036455542
O=C(O)[C@@H]1CC[C@H]1O    ZINC000076570694
C=CC(=O)OCCO    ZINC000001850233
O=C(O)[C@@H]1C[C@@H](O)C1    ZINC000100077688
O=C1OCCC[C@H]1O    ZINC000004972696
C/C=C/[C@H](O)C(=O)O    ZINC000034083798
O[C@H]1C[C@H]2O[C@@H]2[C@H]1O    ZINC000104114745
O=C1CC[C@H](O)CO1    ZINC000083961924
O=C(O)[C@H]1CC[C@@H]1O    ZINC000076570698
C=CC[C@H](O)C(=O)O    ZINC000005157879
C=C[C@H](O)CC(=O)O    ZINC000005157964
C=C[C@H](O)C(=O)OC    ZINC000043794392
C/C=C\[C@H](O)C(=O)O    ZINC000034083804
O=C(O)[C@@H]1CC[C@@H]1O    ZINC000076570690
O=C1CC[C@H](CO)O1    ZINC000000389635
O=C(O)[C@H]1CC[C@H]1O    ZINC000076570703
O[C@@H]1C[C@H]2O[C@@H]2[C@@H]1O    ZINC000104114757
O=C1OCCC[C@@H]1O    ZINC000005134415
C=C[C@@H](O)CC(=O)O    ZINC000005157995
O[C@H]1[C@H]2O[C@@H]2C[C@@H]1O    ZINC000104114752
O=C(O)C1(CO)CC1    ZINC000036466063
O=C(O)C1CC(O)C1    ZINC000020446487
C=CC[C@@H](O)C(=O)O    ZINC000005157892
O=C1CCOC[C@H]1O    ZINC000039240458
O=C(O)/C=C/CCO    ZINC000013542745
O=C1C[C@H](CO)CO1    ZINC000034049571
C=C[C@@H](O)C(=O)OC    ZINC000002516878
O=C(O)[C@@H]1C[C@H](O)C1    ZINC000100009211
O=C(O)[C@@H](O)C1CC1    ZINC000041047747
O=C1C[C@@H](CO)CO1    ZINC000034049572
O[C@@H]1C[C@H]2O[C@@H]2[C@H]1O    ZINC000104114749
O=C1CC[C@@H](O)CO1    ZINC000083961922
C/C=C/[C@@H](O)C(=O)O    ZINC000034083801
C/C=C\[C@@H](O)C(=O)O    ZINC000034083807
O=C1CC[C@@H](CO)O1    ZINC000000389636
O=C1CCOC[C@@H]1O    ZINC000039240457
OCC(F)=C1CCC1    ZINC000196503795
OCC12CC(F)(C1)C2    ZINC000142730220
NC(=O)N1CC(O)C1    ZINC000062809456
N#CNC[C@H](O)CO    ZINC000078731043
O=C1NCC(O)CN1    ZINC000001670680
N/C=N/C(=O)CCO    ZINC000104643908
OC[C]1CNCCO1    ZINC001560406254
CCO[C@H]1C[C@H](O)C1    ZINC000238297910
C[C@]1(O)CCC[C@@H]1O    ZINC000001758770
C=C[C@H](C)OCCO    ZINC000196163927
CO[C@@H]1CC[C@@H](O)C1    ZINC000086621332
C=CCCOCCO    ZINC000079129098
C[C@@]1(CO)CCCO1    ZINC000039342966
OCC1CC(CO)C1    ZINC000033965988
CC1(C)C[C@H](O)CO1    ZINC000005454665
OC[C@@H]1CCC[C@@H]1O    ZINC000002831283
OC[C@@H]1CCCOC1    ZINC000005191489
CO[C@@H]1CCC[C@H]1O    ZINC000005998183
C[C@@H](O)/C=C\[C@@H](C)O    ZINC000004743007
COC[C@H]1C[C@@H](O)C1    ZINC001217920554
CO[C@@H](CO)C1CC1    ZINC000144489728
OC[C@@H]1CCCCO1    ZINC000000395662
CC[C@@H](O)[C@H](C)C=O    ZINC000001641041
C[C@@H]1CC[C@H](CO)O1    ZINC000005211465
C[C@H](O)COC1CC1    ZINC000642847221
CC(C)(C)C(=O)CO    ZINC000100053827
CO[C@@H]1CCC[C@@H]1O    ZINC000005998178
CO[C@H]1CC[C@H](O)C1    ZINC000086621331
C[C@H]1COC[C@H]1CO    ZINC000066054519
OCC[C@H]1CCOC1    ZINC000038281939
C[C@]1(CO)CCCO1    ZINC000039342965
CC1(C)[C@@H](O)C[C@@H]1O    ZINC000080557398
C[C@@H]1CC[C@H](O)[C@H]1O    ZINC000100788646
C[C@H]1CC[C@H](O)[C@@H]1O    ZINC000002566221
CO[C@@H]1CC[C@H]1CO    ZINC000219578124
CO[C@H]1CCC[C@H]1O    ZINC000005998302
OC[C@H]1C[C@H](CO)C1    ZINC000141483462
CC[C@H](O)[C@H](C)C=O    ZINC000001641040
CO[C@@H]1CC[C@@H]1CO    ZINC000219577976
C[C@H]1CC[C@@H](CO)O1    ZINC000000405114
C=CCOCCCO    ZINC000002571905
C[C@@H]1C[C@H](O)CCO1    ZINC000034179217
OC[C@@H]1CC[C@@H]1CO    ZINC000016952410
C[C@@H]1COCC[C@@H]1O    ZINC000095091026
CO[C@H]1CC[C@@H](O)C1    ZINC000086621333
CC(=O)C(C)(C)CO    ZINC000038337550
COCC1(CO)CC1    ZINC000096306728
OCC[C@@H]1CCCO1    ZINC000069049533
O[C@H]1CCC[C@H](O)C1    ZINC000000394653
CC(C)C(=O)CCO    ZINC000034349393
C[C@]1(O)CCC[C@H]1O    ZINC000001758766
OCCCC1COC1    ZINC000039017082
C[C@H]1COCC[C@H]1O    ZINC000095091028
O[C@H]1CCCOCC1    ZINC000038886817
CC1(CCO)COC1    ZINC000072266142
OC[C@@H]1CCC[C@H]1O    ZINC000000295119
OCCC1(O)CCC1    ZINC000079064223
C=COCCCCO    ZINC000002572050
OC[C@H]1CC[C@@H](O)C1    ZINC000034206597
CO[C@H](CO)C1CC1    ZINC000144489928
COC1(CO)CCC1    ZINC000137749340
CC1(C)[C@H](O)C[C@H]1O    ZINC000080557401
C[C@H](CO)[C@@H]1CCO1    ZINC000149845074
CCO[C@H]1C[C@@H](O)C1    ZINC000238296698
C[C@H]1C[C@@H](O)CCO1    ZINC000034179220
OCCOCC1CC1    ZINC000044231746
OC[C@@H]1CC[C@@H](O)C1    ZINC000034206595
C[C@@H](CO)[C@H]1CCO1    ZINC000149845261
CO[C@H]1C[C@@H](CO)C1    ZINC000114932257
CC[C@H](O)CC(C)=O    ZINC000034111566
OCC/C=C/CCO    ZINC000022060201
C[C@H](O)[C@H]1CCOC1    ZINC000072275952
OCC[C@@H]1CCOC1    ZINC000038281938
OC[C@H]1CCCCO1    ZINC000003860774
C[C@H]1C[C@H](O)CCO1    ZINC000034179218
C[C@H]1COCC[C@@H]1O    ZINC000081914958
OC[C@H](O)C1CCC1    ZINC000132820969
CC[C@@H](O)CC(C)=O    ZINC000034111567
OC[C@H]1CC[C@H](O)C1    ZINC000034206596
C=C[C@@H](C)OCCO    ZINC000196163937
OCCOC1CCC1    ZINC000050521385
C[C@@]1(CO)CCOC1    ZINC000039593039
C[C@@H](O)[C@H]1CCOC1    ZINC000072275953
CC1(C)[C@H](O)C[C@@H]1O    ZINC000080557396
CO[C@@H]1CC[C@H](O)C1    ZINC000086621330
CC(C)=C(CO)CO    ZINC000001714654
C[C@H](O)C1(CO)CC1    ZINC000032218185
C[C@H](O)[C@H]1CCCO1    ZINC000039232964
OCC1CCOCC1    ZINC000000161997
C[C@@H]1CC[C@H](O)[C@@H]1O    ZINC000004577761
CO[C@H]1CC[C@H]1CO    ZINC000219578203
C[C@H](O)/C=C\[C@H](C)O    ZINC000004743008
O[C@@H]1CCCC[C@@H]1O    ZINC000012358869
CCC(=O)[C@@H](O)CC    ZINC000000901572
C[C@@H](CO)[C@@H]1CCO1    ZINC000149844886
OC[C@@H]1CC[C@H]1CO    ZINC000001721653
C[C@@H]1CC[C@@H](CO)O1    ZINC000005211472
C[C@@H](O)/C=C/[C@@H](C)O    ZINC000017322530
CC[C@@H](O)[C@@H](C)C=O    ZINC000001641039
OCCCOC1CC1    ZINC000113902204
OCC[C@H]1CCCO1    ZINC000069049532
C[C@@H](O)[C@@H]1CCCO1    ZINC000039232963
C[C@@H](O)COC1CC1    ZINC000642847220
C[C@@H]1C[C@@H](O)CCO1    ZINC000034179219
C[C@@H](O)/C=C\[C@H](C)O    ZINC000004743006
COC[C@@H](O)C1CC1    ZINC000068910533
OC1CCC(O)CC1    ZINC000000158004
C[C@H](O)/C=C/[C@H](C)O    ZINC000025623632
C[C@]1(CO)CCOC1    ZINC000039593037
C[C@@]1(O)CCC[C@H]1O    ZINC000001758765
OC[C@H]1CC[C@@H]1CO    ZINC000001721654
CO[C@H]1C[C@@H](CO)C1    ZINC000306206946
CCC(=O)[C@H](O)CC    ZINC000000901574
C[C@H]1COC[C@@H]1CO    ZINC000066054517
C[C@@H](O)C1(CO)CC1    ZINC000032218184
C[C@H]1CC[C@H](CO)O1    ZINC000000405116
CO[C@H]1CC[C@@H]1CO    ZINC000219578062
OC[C@H]1CCCOC1    ZINC000005191236
CCO/C(C)=C/CO    ZINC000001608870
COC[C@H](O)C1CC1    ZINC000068910530
OC[C@H]1C[C@H](CO)C1    ZINC000263583770
COC[C@H]1C[C@H](O)C1    ZINC001217919824
COC1CC(CO)C1    ZINC000059865330
O[C@@H]1CCCC[C@H]1O    ZINC000000157937
CCO/C(C)=C\CO    ZINC000017285037
O[C@@H]1CCC[C@@H](O)C1    ZINC000000394652
C[C@H](CO)[C@H]1CCO1    ZINC000149845458
C=CCO[C@@H](C)CO    ZINC000002039621
CC(=O)[C@H](C)CCO    ZINC000020275023
CCOC1CC(O)C1    ZINC000085508504
CC1(C)C[C@@H](CO)O1    ZINC000072267060
CCC1(CO)COC1    ZINC000000396127
C[C@H](O)[C@@H]1CCCO1    ZINC000038915829
C=CCC(CO)CO    ZINC000034621552
C[C@@]1(O)CCC[C@@H]1O    ZINC000001758768
C[C@@H]1COC[C@@H]1CO    ZINC000066054516
C[C@@H]1CC[C@@H](O)[C@H]1O    ZINC000113652555
OC[C@H]1CCC[C@@H]1O    ZINC000002831284
CO[C@H]1CCC[C@@H]1O    ZINC000005998296
C[C@@H](O)[C@H]1CCCO1    ZINC000039232965
C[C@@H](O)/C=C/[C@H](C)O    ZINC000004787283
O[C@H]1CC[C@@H](O)CC1    ZINC000100026202
COCC1CC(O)C1    ZINC000225259435
O[C@@H]1CCCOCC1    ZINC000038886819
OC[C@@H]1CC[C@H](O)C1    ZINC000034206593
CC(=O)CCCCO    ZINC000001615933
C[C@@H](O)[C@@H]1CCOC1    ZINC000072275951
C[C@@H]1COCC[C@H]1O    ZINC000095091027
O[C@@H]1CCC[C@H](O)C1    ZINC000000394651
C[C@H]1OCC[C@H]1CO    ZINC000086251265
C[C@@H]1COC[C@H]1CO    ZINC000066054518
OCC1(CO)CCC1    ZINC000005289839
O=CCCCCCO    ZINC000005410370
CC[C@H](O)[C@@H](C)C=O    ZINC000001641038
C[C@H](O)[C@@H]1CCOC1    ZINC000072275950
CC1(C)C[C@@H](O)CO1    ZINC000005454763
C[C@H]1CC[C@@H](O)[C@@H]1O    ZINC000004577766
CC[C@@](C)(C=O)CO    ZINC000001600787
C[C@@H]1CC[C@@H](O)[C@@H]1O    ZINC000004577763
O[C@H]1CC[C@H](O)CC1    ZINC000100006990
CC(=O)[C@@H](C)CCO    ZINC000020275022
OC[C@H]1CCC[C@H]1O    ZINC000000295125
CC1(C)C[C@H](CO)O1    ZINC000072267059
O[C@H]1CCCC[C@@H]1O    ZINC000003851104
CC[C@](C)(C=O)CO    ZINC000006002430
OCC1(O)CCCC1    ZINC000039616485
CC(C)(CO)[C@H]1CO1    ZINC000043763210
N[C@H]1CNC[C@@H](O)C1    ZINC000082131289
CN1C[C@H](N)[C@@H](O)C1    ZINC000118455814
NCCN1CC(O)C1    ZINC000107114420
NN[C@H]1CCC[C@@H]1O    ZINC000037693453
NC[C@@H]1C[C@H](O)CN1    ZINC000085081251
N[C@H]1CCNC[C@H]1O    ZINC000095725622
NC1CN(CCO)C1    ZINC000082601602
NN1CCC[C@@H]1CO    ZINC000039594808
NC[C@@H]1C[C@@H](O)CN1    ZINC000083339420
OC[C@H]1CNCCN1    ZINC000026898369
N[C@H]1CN[C@H](CO)C1    ZINC000072266181
N[C@@H]1CCNC[C@@H]1O    ZINC000095725619
OCCN1CCNC1    ZINC000080884195
CN1C[C@@H](O)[C@@H](N)C1    ZINC000034278489
NC[C@H]1C[C@H](O)CN1    ZINC000085081254
N[C@@H]1CCNC[C@H]1O    ZINC000095725620
OCCNC1CNC1    ZINC000084416762
N[C@H]1CNC[C@@H]1CO    ZINC000034453965
CN1C[C@@H](N)[C@H](O)C1    ZINC000034278490
CN1C[C@@H](N)[C@@H](O)C1    ZINC000118455821
NN1CC[C@@H](CO)C1    ZINC000090728209
N[C@H]1CNC[C@H](O)C1    ZINC000082131283
N[C@@H]1CNC[C@H](O)C1    ZINC000082131281
N[C@H]1CNC[C@H]1CO    ZINC000034453967
N[C@@H]1CN[C@@H](CO)C1    ZINC000072266182
N[C@@H]1CNC[C@H]1CO    ZINC000034453963
NN1CCC(O)CC1    ZINC000038863528
NC[C@H]1CNC[C@@H]1O    ZINC000034382644
CC[C@@H](O)CNC=N    ZINC001251803382
CCCNC(=N)CO    ZINC000218744717
N[C@H]1CN[C@@H](CO)C1    ZINC000072266183
NN1CCC[C@@H](O)C1    ZINC000019168106
N[C@@]1(CO)CCNC1    ZINC000107265537
N[C@H]1CCNC[C@@H]1O    ZINC000095725621
NN1CC[C@H](CO)C1    ZINC000090728211
N[C@@H]1CNC[C@@H](O)C1    ZINC000082131287
NN1CCC[C@H](O)C1    ZINC000019169711
CN1CC(O)CN1C    ZINC000039244833
NN[C@@H]1CCC[C@H]1O    ZINC000036720722
OC1CNCCNC1    ZINC000026896718
NN[C@H]1CCC[C@H]1O    ZINC000037693452
NC[C@H]1CNC[C@H]1O    ZINC000034382642
NC[C@H]1C[C@@H](O)CN1    ZINC000083339421
NN[C@@H]1CCC[C@@H]1O    ZINC000037693454
OC[C@@H]1CNCCN1    ZINC000089223213
N[C@@H]1CNC[C@@H]1CO    ZINC000034453961
N[C@]1(CO)CCNC1    ZINC000107265541
N[C@@H]1CNCC[C@H]1O    ZINC000072231433
NN1CCC[C@H]1CO    ZINC000038220130
[CH2]CCNC[C@H](C)O    ZINC001251973779
CCC[C@H](C)CCO    ZINC000002019772
CCCCCCCO    ZINC000001666984
CCC(CC)[C@H](C)O    ZINC000002164114
CCCC(O)CCC    ZINC000001648182
CC(C)C(O)C(C)C    ZINC000001648183
CCC[C@@H](O)C(C)C    ZINC000002034384
CC(C)C[C@H](C)CO    ZINC000002033989
CC[C@H](C)[C@@H](C)CO    ZINC000001680231
CC[C@@H](C)C[C@H](C)O    ZINC000002168953
CCC(C)(CC)CO    ZINC000002557931
CCC[C@H](CC)CO    ZINC000005841696
CC(C)CC[C@@H](C)O    ZINC000002031629
CC[C@@H](C)[C@H](C)CO    ZINC000001680232
CC(C)CCCCO    ZINC000002031628
CC[C@H](C)CCCO    ZINC000001701252
CC[C@H](CO)C(C)C    ZINC000002172059
CCC[C@H](C)[C@@H](C)O    ZINC000001609505
C[C@@H](O)CC(C)(C)C    ZINC000002504415
CCCC[C@@H](O)CC    ZINC000002003567
CCCCC[C@H](C)O    ZINC000002003566
CC[C@@H](O)[C@@H](C)CC    ZINC000001592397
CC[C@H](O)C(C)(C)C    ZINC000001675732
CCC[C@H](C)[C@H](C)O    ZINC000001609507
CCC(C)(C)CCO    ZINC000002578839
CCCCC[C@@H](C)O    ZINC000001577208
CCC(C)(C)[C@H](C)O    ZINC000005818928
CCC(CC)[C@@H](C)O    ZINC000001592401
CCCC[C@H](C)CO    ZINC000002032622
CC(C)(C)CCCO    ZINC000001627035
CCC[C@@H](CC)CO    ZINC000002564220
CCCC[C@@H](C)CO    ZINC000002032619
CC(C)CC[C@H](C)O    ZINC000002031630
CC(C)C(C)(C)CO    ZINC000087155549
CC[C@@H](C)[C@@H](O)CC    ZINC000001592398
C[C@H](CO)C(C)(C)C    ZINC000005371156
CC[C@H](C)[C@@H](O)CC    ZINC000001592399
CC[C@@H](C)[C@H](O)CC    ZINC000001592396
CC[C@H](C)[C@H](C)CO    ZINC000001680233
CC[C@@H](CO)C(C)C    ZINC000002172058
CC[C@@H](C)[C@@H](C)CO    ZINC000001680230
CC(C)C[C@@H](C)CO    ZINC000001672492
CC[C@@H](O)CC(C)C    ZINC000001622080
CC[C@@H](O)C(C)(C)C    ZINC000002038208
C[C@H](O)CC(C)(C)C    ZINC000004528617
CCC(C)(C)[C@@H](C)O    ZINC000002528292
CC[C@H](C)C[C@@H](C)O    ZINC000002168952
C[C@@H](CO)C(C)(C)C    ZINC000005368226
CCCC[C@H](O)CC    ZINC000001641013
CCC[C@@H](C)[C@@H](C)O    ZINC000001609504
CCC[C@@H](C)[C@H](C)O    ZINC000001609506
CC[C@H](O)CC(C)C    ZINC000002034331
CCCC(C)(C)CO    ZINC000001691292
CC[C@@H](C)C[C@@H](C)O    ZINC000002168951
CC[C@H](C)C[C@H](C)O    ZINC000002168954
CCC[C@H](O)C(C)C    ZINC000001592400
CCC[C@@H](C)CCO    ZINC000002019771
CCC(CC)CCO    ZINC000032301840
O=[N+]([O-])[C@H]1C[C@@H]1CO    ZINC000038250874
O=C1NC[C@@H](CO)O1    ZINC000004071720
O=[N+]([O-])[C@@H]1C[C@H]1CO    ZINC000208379763
O=[N+]([O-])[C@@H]1C[C@@H]1CO    ZINC000036447738
O=C1N[C@@H](CO)CO1    ZINC000034301329
O=C1N[C@H](CO)CO1    ZINC000033992078
O=C1NC[C@H](CO)O1    ZINC000036757552
O=[N+]([O-])[C@H]1C[C@H]1CO    ZINC000208379798
CO/C([O])=C(/C)CO    ZINC001560406072
CCN(C)C(=O)CO    ZINC000036757684
CC(=O)NCCCO    ZINC000002556034
OCCN1CCCO1    ZINC000140271171
CCNC(=O)[C@H](C)O    ZINC000001712676
CN(C)C(=O)CCO    ZINC000002598080
CNC1(CO)COC1    ZINC000095630847
OC[C@]1(O)CCNC1    ZINC000095078374
NC[C@H]1COC[C@H]1O    ZINC000076570816
O[C@H]1CNC[C@H](O)C1    ZINC000072231397
CC(=O)N[C@@H](C)CO    ZINC000013357324
OC[C@@H]1C[C@H](O)CN1    ZINC000012362901
O[C@@H]1CCNC[C@@H]1O    ZINC000006613555
N[C@H]1C[C@@H](O)[C@@H](O)C1    ZINC000307713610
NC[C@H]1COC[C@@H]1O    ZINC000076570824
CC(=O)N[C@H](C)CO    ZINC000013357327
OCC1(CO)CNC1    ZINC000095929146
N[C@@H]1COC[C@H](O)C1    ZINC000204718627
NC(=O)CCCCO    ZINC000001569114
O[C@@H]1CNCC[C@@H]1O    ZINC000006613557
OC[C@H]1NCC[C@@H]1O    ZINC000014455328
N[C@@H]1COC[C@@H](O)C1    ZINC000204718651
OC[C@@H]1C[C@@H](O)CN1    ZINC000012362904
CC(C)(CO)NC=O    ZINC000001761526
O[C@H]1CCNC[C@@H]1O    ZINC000006613556
N[C@H]1CCOC[C@H]1O    ZINC000080264903
N[C@H]1COC[C@H](O)C1    ZINC000204718638
N[C@@H]1CCOC[C@H]1O    ZINC000070453775
CC[C@H](CO)C(N)=O    ZINC000080018965
N[C@@]1(CO)CCOC1    ZINC000070993415
NCC1(CO)COC1    ZINC000015021448
N[C@@H]1COCC[C@H]1O    ZINC000082411710
OC[C@@H]1NCC[C@@H]1O    ZINC000014455327
O[C@@H]1CCNC[C@H]1O    ZINC000005847923
O[C@H]1CNC[C@@H](O)C1    ZINC000072231396
OC[C@H]1C[C@@H](CO)N1    ZINC000118514296
N[C@H]1COCC[C@H]1O    ZINC000082411709
CCNC(=O)CCO    ZINC000034588018
N[C@@H]1CCOC[C@@H]1O    ZINC000080264899
N[C@@H]1CC[C@H](O)[C@H]1O    ZINC000034071170
OC[C@@H]1CNCCO1    ZINC000004202629
NC1(CCO)COC1    ZINC000083428621
CCNC[C@H](O)C=O    ZINC000006385315
N[C@]1(CO)CCOC1    ZINC000070993417
CC(=O)NC[C@@H](C)O    ZINC000017421168
C[C@@H](O)C(=O)N(C)C    ZINC000000330226
CC(=O)NC[C@H](C)O    ZINC000001698106
CO[C@@H]1CNC[C@@H]1O    ZINC000082524692
OC[C@@H]1CNC[C@H]1O    ZINC000096904988
N[C@H]1COCC[C@@H]1O    ZINC000082411711
N[C@@H]1C[C@@H](O)[C@@H](O)C1    ZINC000146501451
N[C@@H]1COC[C@@H]1CO    ZINC000107302357
CCNC(=O)[C@@H](C)O    ZINC000005852670
N[C@@H]1CC[C@@H](O)[C@@H]1O    ZINC000034071169
OC[C@H]1C[C@H](O)CN1    ZINC000012362907
N[C@H]1CCOC[C@@H]1O    ZINC000080264901
CC(=O)N(C)CCO    ZINC000011638226
CO[C@H]1CNC[C@H]1O    ZINC000033992079
OC[C@H]1C[C@@H](O)CN1    ZINC000012362908
O[C@@H]1CNC[C@@H](O)C1    ZINC000072231398
CC(C)[C@@H](O)C(N)=O    ZINC000014488983
CN[C@@H]1COC[C@H]1O    ZINC000037871894
CCNC[C@@H](O)C=O    ZINC000001758492
O[C@H]1CNCCOC1    ZINC000104675152
N[C@@H]1COCC[C@@H]1O    ZINC000082411712
CC(C)[C@H](O)C(N)=O    ZINC000014488985
OCCOC1CNC1    ZINC000118786489
OC[C@H]1CNC[C@H]1O    ZINC000039073987
CO[C@H]1CNC[C@@H]1O    ZINC000021953350
CN[C@@H]1COC[C@@H]1O    ZINC000037871893
OC[C@@]1(O)CCNC1    ZINC000095078375
NC[C@@H]1COC[C@@H]1O    ZINC000076570828
CC(C)(CO)C(N)=O    ZINC000078759933
CO[C@@H]1CNC[C@H]1O    ZINC000082524693
OC[C@@H]1NCC[C@H]1O    ZINC000014455329
CCOC(=N)[C@H](C)O    ZINC000039068031
O[C@@H]1CNCCOC1    ZINC000096111345
OC[C@@H]1COCCN1    ZINC000004202897
NCC1(O)CC(O)C1    ZINC000616568719
OCCNC1COC1    ZINC000082488003
OC[C@H]1CNCCO1    ZINC000004202630
CCOC(=N)CCO    ZINC000039259474
CCOC(=N)[C@@H](C)O    ZINC000039068030
OCCN1CCOC1    ZINC000001846868
C[C@H](O)C(=O)N(C)C    ZINC000000330225
OC[C@H]1NCC[C@H]1O    ZINC000014455330
CN[C@H]1COC[C@H]1O    ZINC000037871895
OCCN1CC(O)C1    ZINC000038338297
OC[C@H]1COCCN1    ZINC000004202898
CCC[C@H](O)C(N)=O    ZINC000039282658
CN[C@H]1COC[C@@H]1O    ZINC000021953371
OC[C@@H]1CNC[C@@H]1O    ZINC000096904989
N[C@@H]1CC[C@@H](O)[C@H]1O    ZINC000034071171
CC[C@@H](CO)C(N)=O    ZINC000080018962
OCCCCC=NO    ZINC000255004318
CC(C)NC(=O)CO    ZINC000011638922
CCC(=O)NCCO    ZINC000001687366
OCCC1(O)CNC1    ZINC000104612205
CCCNC(=O)CO    ZINC000011638921
OC[C@H]1CNC[C@@H]1O    ZINC000034179223
N[C@H]1COC[C@@H](O)C1    ZINC000204718664
CN(CCO)C(=N)N    ZINC000100455116
CCC[C@@H](O)[C@@H](C)N    ZINC000001759065
CCC[C@H](O)[C@@H](C)N    ZINC000001759063
CCN(C)[C@H](C)CO    ZINC000019092673
CC(C)[C@@H](N)[C@H](C)O    ZINC000034195380
CCC[C@H](O)[C@H](C)N    ZINC000001759067
CCN(C)C[C@@H](C)O    ZINC000002044296
C[C@@H](CCO)N(C)C    ZINC000001634193
CCN[C@H](CC)CO    ZINC000006412461
NCCCCCCO    ZINC000001592422
CNC[C@H](O)C(C)C    ZINC000055027331
CN[C@@H](CO)C(C)C    ZINC000032240414
C[C@@H](N)[C@H](C)CCO    ZINC000084377701
CCCC[C@H](N)CO    ZINC000002043652
CCN[C@@H](CC)CO    ZINC000006411921
CCC[C@H](O)CNC    ZINC000055027374
C[C@@H](O)C(C)(C)CN    ZINC000082631333
CC[C@H](O)CN(C)C    ZINC000002042251
CNCC(C)(C)CO    ZINC000019091434
CC(C)CNCCO    ZINC000001661232
CC[C@@H](O)CN(C)C    ZINC000001733916
CC[C@@H](N)[C@@H](O)CC    ZINC000039294753
CC[C@@H](N)C[C@@H](C)O    ZINC000164399082
CC[C@@H](N)[C@H](O)CC    ZINC000039294749
CC(C)N[C@@H](C)CO    ZINC000034286637
CCC[C@@](C)(N)CO    ZINC000034426988
CCN(C)[C@@H](C)CO    ZINC000019092671
C[C@H](O)C[C@H](C)CN    ZINC000068577333
CCCCNCCO    ZINC000001587838
C[C@@H](O)CCN(C)C    ZINC000044122592
C[C@@H](CN)CCCO    ZINC000062498390
CC(C)(N)CCCO    ZINC000026899082
CC(C)C[C@H](N)CO    ZINC000000391149
CC[C@](C)(CN)CO    ZINC000078724439
CC[C@@H](C)[C@@H](O)CN    ZINC000041050387
C[C@@H](CO)CN(C)C    ZINC000006036517
C[C@@H](N)CCCCO    ZINC000039284930
CC(C)[C@@H](N)CCO    ZINC000032099003
CCC[C@H](CO)NC    ZINC000038121330
CC(C)[C@H](O)CCN    ZINC000041166817
CCN(C)C[C@H](C)O    ZINC000001634194
CC[C@@H](O)CCCN    ZINC000071372440
CNCCCCCO    ZINC000034598860
CC[C@@H](N)C[C@H](C)O    ZINC000164399305
C[C@H](O)C(C)(C)CN    ZINC000082631332
CC(C)(C)[C@H](N)CO    ZINC000000391151
CCCN(C)CCO    ZINC000002041889
CC(C)NC[C@H](C)O    ZINC000005455749
CCC[C@@H](N)CCO    ZINC000044198106
C[C@H](N)[C@@H](C)CCO    ZINC000084377702
CC(C)[C@@H](N)[C@@H](C)O    ZINC000034195376
CC(C)[C@H](CN)CO    ZINC000072210241
CC[C@@H](C)[C@H](N)CO    ZINC000000402997
C[C@H](CCO)N(C)C    ZINC000002041891
CCNCCCCO    ZINC000002567300
CC[C@H](C)[C@H](N)CO    ZINC000000402998
CCCN[C@@H](C)CO    ZINC000019092659
CCCC[C@@H](N)CO    ZINC000001694091
CC(C)(CN)CCO    ZINC000062498392
CC[C@H](N)[C@@H](O)CC    ZINC000039294751
CC(C)[C@H](O)[C@H](C)N    ZINC000001759072
CC[C@](C)(CO)NC    ZINC000038120961
CCCN[C@H](C)CO    ZINC000019092661
CCN[C@@H](C)CCO    ZINC000019092117
CC[C@@H](CO)N(C)C    ZINC000002044667
CC(C)[C@H](N)[C@@H](C)O    ZINC000034195375
CC(C)(C)NCCO    ZINC000001718827
CC[C@H](C)NCCO    ZINC000001716707
CC[C@H](CO)N(C)C    ZINC000001759086
CC(C)(C)[C@@H](N)CO    ZINC000000162614
CC[C@@H](C)[C@@H](N)CO    ZINC000000402999
CC(C)(C)[C@H](O)CN    ZINC000026895464
CC[C@H](CN)CCO    ZINC000002048739
CN[C@H](CO)C(C)C    ZINC000032240416
CC(C)N(C)CCO    ZINC000001677399
C[C@@H](CN)C[C@H](C)O    ZINC000068577335
CC(C)N[C@H](C)CO    ZINC000034286638
CC[C@@H](CN)CCO    ZINC000001641740
CC(C)C[C@@H](O)CN    ZINC000028223198
C[C@H](CO)CCCN    ZINC000062498385
CC[C@H](N)C[C@H](C)O    ZINC000164399186
CCC[C@@H](CO)NC    ZINC000038121329
CC(C)[C@@H](CN)CO    ZINC000072210240
CCC[C@](C)(N)CO    ZINC000034426987
CCCNCCCO    ZINC000005834713
CC(C)(CO)CCN    ZINC000044399176
C[C@H](O)CCN(C)C    ZINC000044122588
CC(C)[C@@H](O)[C@H](C)N    ZINC000001759073
C[C@@H](CO)CCCN    ZINC000062498386
CC[C@@H](O)C(C)(C)N    ZINC000002046628
CC(C)C[C@H](O)CN    ZINC000028223203
CNC(C)(C)CCO    ZINC000062498393
CC[C@H](N)C[C@@H](C)O    ZINC000164398939
CCNC[C@H](O)CC    ZINC000030834291
CN(C)C(C)(C)CO    ZINC000000388586
CC[C@H](N)CCCO    ZINC000075519497
CCCNC[C@@H](C)O    ZINC000002572898
CC[C@H](C)[C@H](O)CN    ZINC000041050386
CC[C@H](C)[C@@H](O)CN    ZINC000041050388
CCN[C@H](C)CCO    ZINC000019092121
CC(C)[C@@](C)(N)CO    ZINC000039952048
CNC[C@@H](O)C(C)C    ZINC000055027330
CCC[C@H](N)CCO    ZINC000002530280
CC(C)[C@H](N)CCO    ZINC000032099004
CN(C)CCCCO    ZINC000001648980
CC[C@@H](O)[C@@H](N)CC    ZINC000032301832
C[C@@H](O)C[C@H](C)CN    ZINC000068577330
C[C@H](CCO)[C@H](C)N    ZINC000084377703
CC[C@@](C)(CO)NC    ZINC000038120960
CCC[C@@H](O)[C@H](C)N    ZINC000001759068
CCCC[C@@H](O)CN    ZINC000026894997
C[C@H](O)CC(C)(C)N    ZINC000001566596
CC(C)[C@H](N)[C@H](C)O    ZINC000034195378
CC(C)[C@@H](O)CCN    ZINC000041166819
C[C@H](N)CCCCO    ZINC000039284929
C[C@@H](N)[C@@H](C)CCO    ZINC000084377700
CC(C)[C@@H](O)[C@@H](C)N    ZINC000001759071
CC[C@@](C)(CN)CO    ZINC000078724437
C[C@H](CN)CCCO    ZINC000062498389
CCN(CC)CCO    ZINC000000388479
CC(C)NCCCO    ZINC000002566355
CC(C)(C)[C@@H](O)CN    ZINC000026895461
CCC[C@@H](O)CNC    ZINC000055027376
CCCNC[C@H](C)O    ZINC000005431020
CC[C@@H](C)[C@H](O)CN    ZINC000041050385
CCN(C)CCCO    ZINC000019092039
CC(C)[C@](C)(N)CO    ZINC000039952049
CC[C@H](O)C(C)(C)N    ZINC000001759074
C[C@@H](O)C[C@@H](C)CN    ZINC000068577332
CCC(N)(CC)CO    ZINC000034273808
CCNC[C@@H](O)CC    ZINC000030834289
CC(C)[C@H](O)[C@@H](C)N    ZINC000001759070
CC(C)C[C@@H](N)CO    ZINC000000391150
CC[C@@H](C)NCCO    ZINC000005922287
CCCC[C@H](O)CN    ZINC000026895001
CC(C)NC[C@@H](C)O    ZINC000005455503
CCNC(C)(C)CO    ZINC000019093059
CC[C@H](C)[C@@H](N)CO    ZINC000000403000
C[C@H](CO)CN(C)C    ZINC000006020698
CC[C@H](O)CCCN    ZINC000071372439
C[C@@H](O)CC(C)(C)N    ZINC000002045075
CC[C@@H](N)CCCO    ZINC000075519501
O=C[C@@H](O)[C@H](O)C=O    ZINC000034278495
O=C1OC[C@H](CO)O1    ZINC000001690284
O=C[C@H](O)[C@@H](O)C=O    ZINC000034278494
O=C1OC[C@@H](O)[C@H]1O    ZINC000004521480
O=C1OC[C@@H](O)[C@@H]1O    ZINC000004538313
O=C1OC[C@H](O)[C@@H]1O    ZINC000004538311
O=C1OC[C@H](O)[C@H]1O    ZINC000100054128
O=C[C@H](O)[C@H](O)C=O    ZINC000100030293
O=C1OC[C@@H](CO)O1    ZINC000002044155
OC[C@H]1CCCS1    ZINC000069985699
O[C@@H]1CCCSC1    ZINC000003861184
CSC1(CO)CC1    ZINC000141645022
O[C@H]1CCCSC1    ZINC000002164658
C[C@H]1SCC[C@@H]1O    ZINC000014724332
C[C@@H]1SCC[C@@H]1O    ZINC000014724330
OC[C@H]1CCSC1    ZINC000069985698
C[C@H]1SCC[C@H]1O    ZINC000014724336
OC[C@@H]1CCSC1    ZINC000069985696
CSC1CC(O)C1    ZINC000307230280
CO/C([O])=C(/N)CO    ZINC001560406283
C[C@@H]1SCC[C@H]1O    ZINC000014724334
CC1(CO)CSC1    ZINC000034743435
OC1CCSCC1    ZINC000004087234
OC[C@@H]1CCCS1    ZINC000069985701
OC[C@]1(O)CCOC1    ZINC000132868939
C[C@@H](O)[C@H](C)C(=O)O    ZINC000006021105
O[C@@H]1CCOC[C@@H]1O    ZINC000034382866
C[C@@H]1OC[C@H](CO)O1    ZINC000001634020
COC(=O)CCCO    ZINC000001845562
O=C(CCO)CCO    ZINC000034410321
OCCC1OCCO1    ZINC000001651845
CC[C@H](CO)C(=O)O    ZINC000005925699
OC[C@@H]1COCCO1    ZINC000006718467
CCOC(=O)CCO    ZINC000014507042
COC1(CO)COC1    ZINC000257820758
CC(C)[C@H](O)C(=O)O    ZINC000000389853
OCCOC[C@@H]1CO1    ZINC000005377096
OCCC1(O)COC1    ZINC000710673630
COC(=O)C[C@@H](C)O    ZINC000000164685
CC[C@H](O)C(=O)OC    ZINC000000393218
CCC[C@H](O)C(=O)O    ZINC000000394027
OC[C@H]1OCC[C@@H]1O    ZINC000005134306
C[C@@H](CCO)C(=O)O    ZINC000028001089
CCC[C@@H](O)C(=O)O    ZINC000000394028
CCC(=O)OCCO    ZINC000081915425
OC[C@H]1C[C@H](O)CO1    ZINC000005975936
OC[C@H]1C[C@@H](O)CO1    ZINC000005975949
OCCOC[C@H]1CO1    ZINC000005377048
OCC1COCOC1    ZINC000001871765
CC[C@@H](O)C(=O)OC    ZINC000000393219
CC[C@@H](CO)C(=O)O    ZINC000005922974
O[C@@H]1COCC[C@@H]1O    ZINC000034382869
O[C@@H]1CCOC[C@H]1O    ZINC000034382867
C[C@H](CO)CC(=O)O    ZINC000006020365
COC(=O)C[C@H](C)O    ZINC000000388770
C[C@H]1OC[C@@H](CO)O1    ZINC000001634017
O[C@H]1CCOC[C@@H]1O    ZINC000034382868
C[C@H](O)CCC(=O)O    ZINC000006020467
OCCOC1COC1    ZINC000165615440
C[C@H](CCO)C(=O)O    ZINC000028001094
OC[C@@H]1C[C@H](O)CO1    ZINC000005975935
COC(=O)[C@H](C)CO    ZINC000000395641
CC(C)OC(=O)CO    ZINC000001592140
CC(=O)OC[C@H](C)O    ZINC000001668304
OCC1(CO)COC1    ZINC000032167188
C[C@@H](O)CCC(=O)O    ZINC000006036206
CC(C)(CO)C(=O)O    ZINC000004100966
CCOC(=O)[C@H](C)O    ZINC000000391793
OC[C@@]1(O)CCOC1    ZINC000132869115
OC[C@H]1COCCO1    ZINC000019090288
O=C(O)CCCCO    ZINC000001529525
C=C[C@@H](O)[C@@H](O)CO    ZINC000034087469
CC[C@@H](O)CC(=O)O    ZINC000004975461
C[C@H]1OC[C@H](CO)O1    ZINC000001634019
C[C@H](O)[C@H](C)C(=O)O    ZINC000006030197
C[C@@H](CO)CC(=O)O    ZINC000006036098
C[C@@H](C(=O)O)[C@H](C)O    ZINC000006036974
CC(=O)C(CO)CO    ZINC000034183807
CC(C)[C@@H](O)C(=O)O    ZINC000000389854
C[C@@H]1OC[C@@H](CO)O1    ZINC000001634018
COC(=O)[C@@H](C)CO    ZINC000000395640
CC(=O)OC[C@@H](C)O    ZINC000006036655
CC[C@H](O)CC(=O)O    ZINC000004975458
CCOC(=O)[C@@H](C)O    ZINC000000391792
C[C@@H](O)[C@@H](C)C(=O)O    ZINC000006036909
CNC(=O)NCCO    ZINC000039644176
NC(=O)NCCCO    ZINC000003632636
C[C@@H](O)[C@H](N)C(N)=O    ZINC000002046871
CNC(=O)[C@@H](N)CO    ZINC000039259908
CNC(=O)[C@H](N)CO    ZINC000039259906
NCC(=O)NCCO    ZINC000034212754
N=C(CO)NCCO    ZINC000143224822
C[C@H](O)CC(=O)NN    ZINC000001459143
NC(=O)[C@@H](N)CCO    ZINC000005828755
CNC(=O)[C@H](O)CN    ZINC000098095487
NNC(=O)CCCO    ZINC000001666962
CNC(=O)[C@@H](O)CN    ZINC000098095488
C[C@H](O)[C@H](N)C(N)=O    ZINC000004761890
NC(=O)C[C@@H](N)CO    ZINC000001727096
C[C@@H](O)CN(C)N=O    ZINC000006036528
C[C@H](O)[C@@H](N)C(N)=O    ZINC000004761897
C[C@H](O)CN(C)N=O    ZINC000006020710
C[C@@H](O)CC(=O)NN    ZINC000001459144
N=CNC[C@H](O)CO    ZINC001252069813
CCN(CCO)N=O    ZINC000005650340
NC(=O)[C@H](N)CCO    ZINC000001723772
C[C@@H](O)[C@@H](N)C(N)=O    ZINC000004761899
NC(=O)C[C@H](N)CO    ZINC000005829633
OC[C@H]1CC[C@H](F)C1    ZINC000108279960
OCCCCB(O)O    ZINC000198967410
C[C@H](O)[C@H]1CC[C@H]1F    ZINC000575447803
C[Si](C)(C)CCO    ZINC000169743093
OC[C@@H]1CCC[C@H]1F    ZINC000108279970
C[C@H](O)[C@@H]1CC[C@H]1F    ZINC000575447801
O[C@H]1CC[C@H](F)CC1    ZINC000141797477
OCC1(F)CCCC1    ZINC000088189836
C[C@H](O)[C@H]1CC[C@@H]1F    ZINC000575447802
O[C@@H]1CCCC[C@H]1F    ZINC000014628864
C[C@H](O)[C@@H]1CC[C@@H]1F    ZINC000575447804
OC[C@@H]1CC[C@H](F)C1    ZINC000108279955
O[C@H]1CCCC[C@@H]1F    ZINC000015442006
C=C(F)CCCCO    ZINC000098174942
O[C@H]1CCCC[C@H]1F    ZINC000015442007
OC[C@@H]1CC[C@@H](F)C1    ZINC000108279957
OC[C@H]1CC[C@@H](F)C1    ZINC000108279964
O[C@@H]1CCCC[C@@H]1F    ZINC000015442004
O[C@H]1CC[C@H](F)CC1    ZINC000259941603
OC1CCC(F)CC1    ZINC000108279948
CC(CCO)CCO    ZINC000000391230
C[C@H](CO)CCCO    ZINC000033506675
CO[C@@H](C)C[C@H](C)O    ZINC000078675999
COC[C@@H](O)C(C)C    ZINC000049672172
C[C@@H](O)CC(C)(C)O    ZINC000003860897
C[C@H](O)CC(C)(C)O    ZINC000000388075
CO[C@@H](C)C[C@@H](C)O    ZINC000078676004
CC[C@H](O)CCOC    ZINC000042436399
CC(C)[C@@H](O)CCO    ZINC000039333296
CCC[C@H](O)CCO    ZINC000003620071
COCCC[C@@H](C)O    ZINC000002172228
CC([C@H](C)O)[C@H](C)O    ZINC000001693929
C[C@@H](O)CCCCO    ZINC000002504418
CC(C)(O)CCCO    ZINC000082164116
CC[C@](C)(O)[C@@H](C)O    ZINC000033605223
CC(C)OC[C@H](C)O    ZINC000001640890
CC(C)[C@H](O)[C@H](C)O    ZINC000032219578
CC[C@@H](O)[C@H](C)CO    ZINC000001591813
CC[C@H](O)C[C@H](C)O    ZINC000005923051
CCCC[C@H](O)CO    ZINC000002539390
C[C@@H](O)CC[C@H](C)O    ZINC000012359064
CC[C@@H](O)CCOC    ZINC000042436400
CCCOC[C@@H](C)O    ZINC000002039438
COC[C@H](O)C(C)C    ZINC000049672173
C[C@H](O)CCCCO    ZINC000004528636
CC[C@](C)(O)[C@H](C)O    ZINC000033605225
CCC(C)(CO)CO    ZINC000000164064
CO[C@H](C)C[C@@H](C)O    ZINC000078675995
CC(C)[C@@](C)(O)CO    ZINC000005761465
CC[C@@H](O)C[C@H](C)O    ZINC000005925769
CC([C@@H](C)O)[C@H](C)O    ZINC000017324747
CC[C@@](C)(O)[C@H](C)O    ZINC000033605224
CC[C@@H](C)OCCO    ZINC000005922389
CCO[C@H](C)CCO    ZINC000000393343
CC(C)[C@H](O)CCO    ZINC000039333295
CCCOCCCO    ZINC000001850587
COCC(C)(C)CO    ZINC000005356784
COC[C@@H](C)CCO    ZINC000069906156
CC(C)[C@@H](O)[C@@H](C)O    ZINC000032219575
CC[C@@](C)(O)CCO    ZINC000059157315
CCC[C@@H](O)CCO    ZINC000003620074
CO[C@H](CO)C(C)C    ZINC000034183502
CC[C@](C)(O)CCO    ZINC000059157314
CC(C)COCCO    ZINC000002527891
CCOC(C)(C)CO    ZINC000062715097
CC[C@H](O)[C@@H](C)CO    ZINC000001591810
C[C@H](O)C(C)(C)CO    ZINC000000393994
CCOCCCCO    ZINC000001755958
CC(C)[C@@H](O)[C@H](C)O    ZINC000032219577
CC(C)(CO)CCO    ZINC000090556730
C[C@@H](O)C[C@@H](C)CO    ZINC000001648169
C[C@@H](CO)C(C)(C)O    ZINC000026522731
C[C@@H](O)[C@H](C)[C@H](C)O    ZINC000248169785
CCC[C@@H](CO)OC    ZINC000147673159
CC(C)C(CO)CO    ZINC000003639323
CC[C@H](O)CCCO    ZINC000059380396
C[C@@H](O)C(C)(C)CO    ZINC000000393995
C[C@@H](O)CC[C@@H](C)O    ZINC000000388716
C[C@@H](CO)C[C@H](C)O    ZINC000001648171
CC[C@H](C)OCCO    ZINC000005925105
C[C@@H](O)C[C@H](C)CO    ZINC000001648168
CCCOC[C@H](C)O    ZINC000002039439
CCC[C@H](CO)OC    ZINC000090414795
COC(C)(C)CCO    ZINC000000391183
CC[C@@H](O)[C@@H](C)CO    ZINC000001591811
CC(C)OCCCO    ZINC000001755959
C[C@H](O)CC[C@H](C)O    ZINC000000388717
CC(C)[C@H](O)[C@@H](C)O    ZINC000032219576
C[C@@H](CO)CCCO    ZINC000033506674
CC(C)OC[C@@H](C)O    ZINC000002038218
COCCCCCO    ZINC000002037589
C[C@H](O)C[C@H](C)CO    ZINC000001648170
CCCC(CO)CO    ZINC000002569877
CC(C)(C)[C@@H](O)CO    ZINC000000409181
CC[C@@](C)(O)[C@@H](C)O    ZINC000033605222
COCCC[C@H](C)O    ZINC000002172227
CCCCOCCO    ZINC000001690437
COC[C@H](C)CCO    ZINC000069906157
CCO[C@@H](C)CCO    ZINC000000393342
CO[C@@H](CO)C(C)C    ZINC000034183504
CC([C@@H](C)O)[C@@H](C)O    ZINC000001693926
CO[C@H](C)C[C@H](C)O    ZINC000078675992
CC(C)(C)OCCO    ZINC000002036888
OCCCCCCO    ZINC000001555566
CC[C@@H](O)CCCO    ZINC000059380397
CC[C@@H](O)C[C@@H](C)O    ZINC000002508079
CC(C)[C@](C)(O)CO    ZINC000001715447
CC[C@H](O)[C@H](C)CO    ZINC000001591812
CC(C)(C)[C@H](O)CO    ZINC000000409180
CCCC[C@@H](O)CO    ZINC000003861506
CCC(O)(CC)CO    ZINC000000394089
CC[C@H](O)C[C@@H](C)O    ZINC000005923041
CN(C)C[C@H](O)CN    ZINC000019255182
C[C@@H](O)CNCCN    ZINC000084400884
C[C@H](CCCO)NN    ZINC000104560063
CN(C)C[C@H](N)CO    ZINC000078724884
C[C@@H](CCCO)NN    ZINC000104560060
CC(C)(CO)CNN    ZINC000096663671
C[C@@H](CN)[C@H](N)CO    ZINC000217037810
NCCCNCCO    ZINC000001704448
CN(C)C[C@@H](O)CN    ZINC000019255181
CN(C)C[C@@H](N)CO    ZINC000078724886
C[C@H](O)CNCCN    ZINC000084400883
NCCNCCCO    ZINC000022028379
CNCCNCCO    ZINC000019370437
C[C@H](CN)[C@H](N)CO    ZINC000217037852
CN(CCN)CCO    ZINC000032445541
CC[N+](C)(C)CCO    ZINC000002004423
C[C@H](O)C[N+](C)(C)C    ZINC000000901304
C[N+](C)(C)CCCO    ZINC000001566370
C[C@@H](O)C[N+](C)(C)C    ZINC000000901306
C[C@H](Cl)[C@@H](O)C#N    ZINC000100229550
N#CC[C@H](O)CCl    ZINC000002564700
C[C@@H](Cl)[C@@H](O)C#N    ZINC000100229552
N#CC[C@@H](O)CCl    ZINC000002564699
C[C@@H](Cl)[C@H](O)C#N    ZINC000100229547
C[C@H](Cl)[C@H](O)C#N    ZINC000100229546
N[C@@H]1CSC[C@@H]1O    ZINC000001204686
OC[C@@H]1CSCN1    ZINC000031749868
OC[C@H]1CSCN1    ZINC000031749872
CC[C@H](O)C(N)=S    ZINC000043541931
N[C@@H]1CSC[C@H]1O    ZINC000001204687
N[C@H]1CSC[C@H]1O    ZINC000001204690
N[C@H]1CSC[C@@H]1O    ZINC000001204688
NC(=S)CCCO    ZINC000034978175
CC[C@@H](O)C(N)=S    ZINC000043541932
C[C@@H](O)[C@@H](N)C(=O)O    ZINC000000895399
C[C@@H](O)[C@H](C)[N+](=O)[O-]    ZINC000001758997
C[C@H]([C@H](C)O)[N+](=O)[O-]    ZINC000001759001
N[C@@H](CO)CC(=O)O    ZINC000004181821
CC[C@@H](CO)[N+](=O)[O-]    ZINC000001666906
NCC[C@H](O)C(=O)O    ZINC000002019611
CC[C@@H](O)C[N+](=O)[O-]    ZINC000002042095
CC[C@H](CO)[N+](=O)[O-]    ZINC000002034446
CNC(=O)OCCO    ZINC000001726571
COC(=O)[C@@H](O)CN    ZINC000038251036
COC(=O)[C@@H](N)CO    ZINC000019230192
O=C(O)CNCCO    ZINC000001733659
C[C@@](N)(CO)C(=O)O    ZINC000000901265
NC(=O)C[C@H](O)CO    ZINC000002567781
C[C@@H](O)[C@H](N)C(=O)O    ZINC000000895103
CC(C)(CO)[N+](=O)[O-]    ZINC000001758993
C[C@H](O)[C@H](C)[N+](=O)[O-]    ZINC000001758999
N[C@@H](CCO)C(=O)O    ZINC000000895146
C[C@](N)(CO)C(=O)O    ZINC000002042820
C[C@@H](O)COC(N)=O    ZINC000001684587
O=C(CO)NCCO    ZINC000001712674
NC[C@H](CO)C(=O)O    ZINC000012502813
NC[C@@H](O)CC(=O)O    ZINC000000901808
COC(=O)[C@H](O)CN    ZINC000038212551
N[C@H](CO)CC(=O)O    ZINC000004181820
COC(=O)NCCO    ZINC000035233710
CC[C@H](O)C[N+](=O)[O-]    ZINC000001758996
O=[N+]([O-])CCCCO    ZINC000118211612
N[C@H](CCO)C(=O)O    ZINC000001742215
COC(=O)[C@H](N)CO    ZINC000019230193
NC[C@H](O)CC(=O)O    ZINC000000901811
NC[C@@H](CO)C(=O)O    ZINC000012502811
CN[C@H](CO)C(=O)O    ZINC000014696239
C[C@@H](O)[C@@H](C)[N+](=O)[O-]    ZINC000001758998
C[C@H](O)COC(N)=O    ZINC000002046113
NCC[C@@H](O)C(=O)O    ZINC000002019612
C[C@H](O)[C@@H](N)C(=O)O    ZINC000001747073
C[C@H](O)[C@H](N)C(=O)O    ZINC000001747072
NC(=O)COCCO    ZINC000001602258
CN[C@@H](CO)C(=O)O    ZINC000002384916
NC1(CO)CC(F)C1    ZINC000095743410
O[C@H]1CCNC[C@H]1F    ZINC000095644289
O[C@@H]1CNC[C@@H](F)C1    ZINC000149211416
OC[C@@H]1C[C@H](F)CN1    ZINC000044076412
OC[C@@H]1C[C@@H](F)CN1    ZINC000072208624
NNC(=O)[C@@H](N)CO    ZINC000022000300
O[C@@H]1CNCC[C@H]1F    ZINC000095742584
O[C@@H]1CNC[C@H](F)C1    ZINC000149211846
O[C@@H]1CCNC[C@@H]1F    ZINC000110916115
OC1CN(CCF)C1    ZINC000087777056
CN1CC(F)(CO)C1    ZINC000616569564
OC[C@H]1C[C@H](F)CN1    ZINC000072208625
OC[C@H]1C[C@@H](F)CN1    ZINC000072208626
NC(=O)N(N)CCO    ZINC000001600639
O[C@H]1CNCC[C@H]1F    ZINC000107262044
O[C@H]1CCNC[C@@H]1F    ZINC000096372354
OCCN1CC(F)C1    ZINC000584645757
OC[C@@]1(F)CCNC1    ZINC000118153847
OCC1(CF)CNC1    ZINC000953118694
O[C@@H]1CNCC[C@@H]1F    ZINC000107262049
OC[C@]1(F)CCNC1    ZINC000118153849
O[C@H]1CNCC[C@@H]1F    ZINC000096372353
NNC(=O)[C@H](N)CO    ZINC000022000303
O[C@@H]1CCNC[C@H]1F    ZINC000095743147
CCOC[C@@H](N)CO    ZINC000082901351
CNCCOCCO    ZINC000034575094
CN(CCO)CCO    ZINC000000391210
CCNC[C@H](O)CO    ZINC000005650425
CC(C)(O)[C@@H](O)CN    ZINC000013354804
COC[C@](C)(N)CO    ZINC000039628156
N[C@@H](CO)CCCO    ZINC000005064718
NC(CCO)CCO    ZINC000044709885
COC[C@@H](N)CCO    ZINC000068577256
COCCNCCO    ZINC000020036334
C[C@@H](CN)OCCO    ZINC000071773182
CN(C)C(CO)CO    ZINC000095635072
CCOC[C@H](O)CN    ZINC000004243071
C[C@@H](O)C[N+](C)(C)[O-]    ZINC000096031461
CNC[C@H](O)COC    ZINC000019864835
C[C@H](CN)OCCO    ZINC000071773183
NCCCOCCO    ZINC000001695284
NCCOCCCO    ZINC000034129991
C[C@@H](CO)NCCO    ZINC000035604332
CN(C)C[C@H](O)CO    ZINC000000407009
C[C@H](O)CNCCO    ZINC000001556607
OCCCNCCO    ZINC000002163760
COC[C@H](O)CCN    ZINC000068985048
CCC(N)(CO)CO    ZINC000003861776
CCOC[C@@H](O)CN    ZINC000004243072
COC[C@@H](O)CCN    ZINC000068985050
COCC[C@H](N)CO    ZINC000044464145
CC(C)[C@@H](CO)ON    ZINC000238853600
COC[C@@](C)(N)CO    ZINC000039628158
CN(C)C[C@@H](O)CO    ZINC000000407010
N[C@H](CO)CCCO    ZINC000005501983
C[C@H](CO)NCCO    ZINC000035604335
CCNC(CO)CO    ZINC000073836680
COC[C@H](N)CCO    ZINC000068577248
C[C@H](O)C[N+](C)(C)[O-]    ZINC000096031460
CC(CN)(CO)CO    ZINC000083598450
CC(C)(O)[C@H](O)CN    ZINC000013354801
C[C@@H](O)CNCCO    ZINC000002035190
CC(C)[C@H](CO)ON    ZINC000238853601
COCC[C@@H](N)CO    ZINC000044464146
CNC[C@@H](O)COC    ZINC000019864833
O=C(O)C(O)C(=O)O    ZINC000000901335
O[C@H]1CCC[C@H]1Cl    ZINC000016137624
C=CC[C@@H](O)CCl    ZINC000034596163
C=C(Cl)CCCO    ZINC000238648730
OCC1CC(Cl)C1    ZINC000034161138
O[C@H]1CCC[C@@H]1Cl    ZINC000016137620
O[C@@H]1CCC[C@@H]1Cl    ZINC000016137618
O[C@@H]1CCC[C@H]1Cl    ZINC000016137622
C=CC[C@H](O)CCl    ZINC000031829554
O=C(O)C[C@H](O)CO    ZINC000003593479
C[C@@H](O)[C@@H](O)C(=O)O    ZINC000001695857
C[C@@](O)(CO)C(=O)O    ZINC000012495998
O=C(CO)[C@@H](O)CO    ZINC000000901231
COC(=O)[C@H](O)CO    ZINC000005997205
O=C[C@H](O)[C@@H](O)CO    ZINC000001760171
O=C[C@H](O)[C@H](O)CO    ZINC000100006628
O[C@@H]1[C@@H](O)CO[C@@H]1O    ZINC000001530431
O=C[C@@H](O)[C@@H](O)CO    ZINC000001760169
O=C(CO)[C@H](O)CO    ZINC000000901232
COC[C@H](O)C(=O)O    ZINC000039192220
O[C@@H]1CO[C@H](O)[C@H]1O    ZINC000004097149
O=C(O)[C@H](O)CCO    ZINC000003651026
C[C@H](O)[C@H](O)C(=O)O    ZINC000001695854
COC(=O)[C@@H](O)CO    ZINC000005997357
O=C[C@@H](O)[C@H](O)CO    ZINC000018185147
COC[C@@H](O)C(=O)O    ZINC000039192222
O=C(O)COCCO    ZINC000002019674
C[C@@H](O)[C@H](O)C(=O)O    ZINC000001695855
O[C@@H]1CO[C@@H](O)[C@H]1O    ZINC000004097148
C[C@](O)(CO)C(=O)O    ZINC000012496001
C[C@@H](O)COC(=O)O    ZINC000042530232
O=C(O)[C@@H](O)CCO    ZINC000002559503
O[C@@H]1OC[C@H](O)[C@H]1O    ZINC000001530432
C[C@H](O)[C@@H](O)C(=O)O    ZINC000001695856
N=C(N)SCCO    ZINC000003865389
N[C@H](CO)C(=O)NO    ZINC000004507561
N[C@@H](CO)/C(O)=N/O    ZINC000094437876
NNC(=O)OCCO    ZINC000001745449
O[C@H]1CCOC[C@@H]1F    ZINC000084239473
O[C@H]1CCOC[C@H]1F    ZINC000084239475
CS[C@H](C)[C@@H](C)O    ZINC000039650858
CS[C@@H](C)CCO    ZINC000066331969
CSC(C)(C)CO    ZINC000039256278
C[C@@H](O)C[C@H](C)S    ZINC000039617859
CS[C@@H](C)[C@@H](C)O    ZINC000039650860
CC[C@](C)(S)CO    ZINC000000730493
CC(C)[C@H](S)CO    ZINC000034257026
C[C@H](O)C[C@H](C)S    ZINC000039617858
CCSC[C@H](C)O    ZINC000001736416
O[C@@H]1CCOC[C@H]1F    ZINC000084239470
C[C@@H](S)C[C@H](C)O    ZINC000039617856
CS[C@H](C)[C@H](C)O    ZINC000039650857
CS[C@H](C)CCO    ZINC000066331970
C[C@@H](O)C[C@@H](C)S    ZINC000039617857
CCS[C@@H](C)CO    ZINC000033606223
OCCC1(F)COC1    ZINC000095630838
OCC1(CO)C[C@H]1F    ZINC000261507588
O[C@H]1Cc2ccccc21    ZINC000003107554
CS[C@@H](C)[C@H](C)O    ZINC000039650859
OCC1(CO)C[C@@H]1F    ZINC000261507587
CC(C)SCCO    ZINC000001596246
O[C@@H]1CCOC[C@@H]1F    ZINC000084239467
CSCCCCO    ZINC000002242704
CSC[C@H](C)CO    ZINC000038843653
CCSC[C@@H](C)O    ZINC000005650999
CC[C@H](S)CCO    ZINC000005887786
O[C@@H]1Cc2ccccc21    ZINC000003107553
CC(C)[C@@H](S)CO    ZINC000034257028
CC[C@@](C)(S)CO    ZINC000000730495
CC(C)(S)CCO    ZINC000014589097
CSC[C@@H](C)CO    ZINC000038843651
CCSCCCO    ZINC000001723867
CCS[C@H](C)CO    ZINC000033606225
OC[C@@]1(F)CCOC1    ZINC000066351367
CCCSCCO    ZINC000001736716
CCOC[C@@H](O)CO    ZINC000002033568
COC[C@H](CO)OC    ZINC000015261731
COCC(O)COC    ZINC000001420537
COCO[C@H](C)CO    ZINC000021984840
C[C@@H](O)[C@@](C)(O)CO    ZINC000036466067
C[C@@H](O)[C@H](O)[C@H](C)O    ZINC000306398399
COCCOCCO    ZINC000001577245
CC(CO)(CO)CO    ZINC000000392000
COCO[C@@H](C)CO    ZINC000034638609
CCOC[C@H](O)CO    ZINC000001757830
COC[C@@H](CO)OC    ZINC000015261730
COC[C@H](O)CCO    ZINC000013380272
OCCC[C@H](O)CO    ZINC000002045369
OCCC(O)CCO    ZINC000032223678
OCCC(CO)CO    ZINC000059495355
C[C@H](O)[C@](C)(O)CO    ZINC000114428461
C[C@@H](O)[C@](C)(O)CO    ZINC000114428459
C[C@@H](O)C(CO)CO    ZINC000006036004
COC(OC)[C@H](C)O    ZINC000032223725
CCO[C@@](C)(O)CO    ZINC000083304776
C[C@H](O)[C@@](C)(O)CO    ZINC000114428457
C[C@H](O)C(CO)CO    ZINC000006020285
OCCC[C@@H](O)CO    ZINC000001677121
CCO[C@](C)(O)CO    ZINC000083304780
COC(OC)[C@@H](C)O    ZINC000032223723
C[C@H](O)C(O)[C@H](C)O    ZINC000006020288
C[C@@H](O)C(O)[C@@H](C)O    ZINC000006036006
COC[C@@H](O)CCO    ZINC000013380273
COCOCCCO    ZINC000104457758
OCCNNCCO    ZINC000019167313
NC[C@@H](O)[C@@H](O)CN    ZINC000002384201
OCCCCCCF    ZINC000002040704
O=[N+]([O-])C(CO)CO    ZINC000015771889
O=C(CO)NCCF    ZINC000148760163
N[C@H](CO)CCS    ZINC000079670395
CSC[C@@H](N)CO    ZINC000001743877
CSC[C@H](N)CO    ZINC000006425235
NCCSCCO    ZINC000001575892
OCCN(CO)CO    ZINC000001612595
NOCCOCCO    ZINC000113672222
NC(CO)(CO)CO    ZINC000000896695
CN(CCO)CCF    ZINC000059113554
C[C@H](O)CNCCF    ZINC000087774746
O[C@@H](C=S)CS    ZINC000104162446
O[C@H](C=S)CS    ZINC000104162443
O=C(O)[C@H](O)CS    ZINC000000968222
O=S1(=O)CC(O)C1    ZINC000001674463
O=C(O)[C@@H](O)CS    ZINC000000968221
C=C(Cl)[C@@H](O)CO    ZINC000001661160
C[C@H](O)C(=O)CCl    ZINC000059584873
C=C(Cl)[C@H](O)CO    ZINC000005426447
C[C@@H](O)C(=O)CCl    ZINC000059584881
CSC[C@H](O)CO    ZINC000002504426
CC[S@@](=O)CCO    ZINC000005758305
OCCOCCS    ZINC000034179229
COC(=O)[C@H](F)CO    ZINC000091301317
COC[C@@H](O)CS    ZINC000034257042
OCCSCCO    ZINC000001693386
CC[S@](=O)CCO    ZINC000006371583
CSC[C@@H](O)CO    ZINC000003861590
COC[C@H](O)CS    ZINC000034257041
COC(=O)[C@@H](F)CO    ZINC000091301319
C[C@@]1(CO)CC1(F)F    ZINC000034347229
C[C@H](Cl)CCCO    ZINC000039298329
O[C@H]1CCC(F)(F)C1    ZINC000076570990
OC1CC(C(F)F)C1    ZINC000257831032
CC(C)(CO)CCl    ZINC000001765864
N#Cc1ccc(CO)[nH]1    ZINC000299889647
OC[C@H]1CCC1(F)F    ZINC000095743402
CCC[C@H](O)CCl    ZINC000034741233
CCC[C@@H](O)CCl    ZINC000034741234
C[C@@H](O)CCCCl    ZINC000002384234
C[C@]1(CO)CC1(F)F    ZINC000034347228
CC(C)[C@H](O)CCl    ZINC000104723614
OCC[C@@H]1CC1(F)F    ZINC000034264317
C/C=C/C(F)(F)CO    ZINC000075758239
OCCCCCCl    ZINC000001587855
OCC1CC(F)(F)C1    ZINC000038540894
OCC[C@H]1CC1(F)F    ZINC000034264316
O[C@@H]1CCC(F)(F)C1    ZINC000076570985
OCC1(C(F)F)CC1    ZINC000098210259
C[C@H](O)CCCCl    ZINC000002513622
C=CCC(F)(F)CO    ZINC000034214342
C[C@@H](Cl)CCCO    ZINC000039298330
CC(C)[C@@H](O)CCl    ZINC000104723617
OC[C@@H]1CCC1(F)F    ZINC000095743401
OC[C@@H](O)[C@H](O)CO    ZINC000000895269
OC[C@@H](O)[C@@H](O)CO    ZINC000017971067
OC[C@H](O)[C@@H](O)CO    ZINC000000895271
OCCc1ccccc1    ZINC000000895934
CCC#CCC#CCO    ZINC000037593907
C[C@@H](O)c1ccccc1    ZINC000000896626
O[C@H]1C[C@@H]2[C@@H]3C=C[C@@H]3[C@H]21    ZINC000222344219
C[C@H](F)COCCO    ZINC001083806284
O[C@H]1C[C@@H]2[C@@H]3C=C[C@H]3[C@H]21    ZINC000247731269
O[C@H]1C[C@@H]2[C@@H]3C=C[C@@H]3[C@@H]21    ZINC000216406166
O[C@H]1C[C@H]2[C@@H]1[C@H]1C=C[C@@H]12    ZINC000043761910
Cc1cccc(CO)c1    ZINC000000896729
C[C@@H](F)COCCO    ZINC001083806283
O[C@H]1C[C@H]2[C@H]3C=C[C@@H]3[C@@H]12    ZINC000043761909
O[C@H]1C[C@@H]2[C@H]3C=C[C@@H]3[C@H]21    ZINC000043761911
O[C@H]1C[C@@H]2[C@@H]3C=C[C@H]3[C@@H]21    ZINC000247731271
CC#CCCC#CCO    ZINC000043198864
OCCOCCCF    ZINC000072265670
O[C@H]1C[C@@H]2[C@@H]1[C@H]1C=C[C@@H]12    ZINC000101138848
C[C@H](O)c1ccccc1    ZINC000000896625
Cc1ccccc1CO    ZINC000000896724
Cc1ccc(CO)cc1    ZINC000000896402
C[N+](C)(CF)CCO    ZINC000001663405
OCCNCCCl    ZINC000001698832
O[C@@H]1CNCC1(F)F    ZINC000219842737
O[C@H]1CNCC1(F)F    ZINC000220106360
OC[C@@H]1NCC1(F)F    ZINC000238662548
Cc1cncc(CO)c1    ZINC000035570012
Nc1ccc(CO)cc1    ZINC000004271989
C=Cn1cccc1CO    ZINC000005377636
Cc1cc(CO)ccn1    ZINC000030678253
Cc1ccnc(CO)c1    ZINC000021985736
OCCc1ccccn1    ZINC000003861008
N#CC12CC(CO)(C1)C2    ZINC000200299549
Cc1cccc(CO)n1    ZINC000000164076
C[C@@H](O)c1ccccn1    ZINC000002539887
Cc1ncccc1CO    ZINC000000403949
Nc1ccccc1CO    ZINC000000331680
Cc1ccncc1CO    ZINC000001656171
Cc1cnccc1CO    ZINC000001435953
C[C@H](O)c1ccccn1    ZINC000005319867
C[C@@H](O)c1cccnc1    ZINC000002383113
N#CC1=CCCC[C@H]1O    ZINC000035904515
Cc1ccc(CO)cn1    ZINC000012336835
OCCc1ccncc1    ZINC000008294937
Cc1ccc(CO)nc1    ZINC000035570290
OCCc1cccnc1    ZINC000000161624
C[C@H](O)c1cccnc1    ZINC000000393774
C[C@@H](O)c1ccncc1    ZINC000000391918
Nc1cccc(CO)c1    ZINC000003861383
N#CC1=CCCC[C@@H]1O    ZINC000035904516
Cc1cccnc1CO    ZINC000001436199
C[C@H](O)c1ccncc1    ZINC000000391917
OCCBr    ZINC000004978447
O=C(O)[C@H](Cl)CO    ZINC000075521310
O=C(O)[C@@H](O)CCl    ZINC000004537132
O=C(O)[C@H](O)CCl    ZINC000002508025
O=C(O)[C@@H](Cl)CO    ZINC000075521308
OC[C@H](S)CS    ZINC000000901552
OC(CS)CS    ZINC000004362873
OC[C@@H](S)CS    ZINC000000901555
OCC#CC(F)(F)F    ZINC000095642671
OC[C@H](O)COS    ZINC000059233006
CS(=O)(=O)CCO    ZINC000002560528
O[C@@H]1COCC1(F)F    ZINC000081914671
OCCOCCCl    ZINC000001641057
C[C@@](O)(CO)CCl    ZINC000006031982
COC[C@@H](O)CCl    ZINC000001693052
O[C@H]1COCC1(F)F    ZINC000259929455
COC[C@H](O)CCl    ZINC000002043739
OCC[C@@H](O)CCl    ZINC000002569664
C[C@](O)(CO)CCl    ZINC000001672807
CC(Cl)(CO)CO    ZINC000001627214
C#CC(C#C)OCCO    ZINC001217931741
OCc1ccccc1O    ZINC000000002054
OCc1ccc(O)cc1    ZINC000000388762
OC/C=C/c1ccco1    ZINC000015416451
OCc1cccc(O)c1    ZINC000000388761
OCCc1cnccn1    ZINC000001435984
Cc1ccc(CO)nn1    ZINC000085210644
Cc1nccc(CO)n1    ZINC000040435224
Nc1cnccc1CO    ZINC000004352659
C[C@@H](O)c1ncccn1    ZINC000037465805
Nc1ccc(CO)nc1    ZINC000021985574
Nc1ccncc1CO    ZINC000004352674
Cc1cnncc1CO    ZINC000261508875
Nc1cc(CO)ccn1    ZINC000019092522
O[C@H]1CCn2ccnc21    ZINC000034160422
Cc1nccnc1CO    ZINC000032150348
Cc1cnc(CO)cn1    ZINC000032150352
OCCc1ccncn1    ZINC000034561953
C[C@H](O)c1cnccn1    ZINC000032134892
C[C@@H](O)c1cccnn1    ZINC000034496943
Nc1ncccc1CO    ZINC000019735472
O[C@@H]1Cc2nccn2C1    ZINC000038265142
Nc1ccnc(CO)c1    ZINC000035569709
OCCc1cncnc1    ZINC000044379706
Cc1cncc(CO)n1    ZINC000032150357
OCCc1ccnnc1    ZINC000225756245
C=Cn1ccnc1CO    ZINC000032184549
Cc1cnc(CO)nc1    ZINC000039052735
O[C@@H]1CCn2ccnc21    ZINC000034160420
Nc1cccnc1CO    ZINC000021985292
C[C@@H](O)c1cncnc1    ZINC000039052856
Cc1ccnc(CO)n1    ZINC000039052478
Nc1cccc(CO)n1    ZINC000038338299
C[C@H](O)c1cncnc1    ZINC000039052855
Cc1nnccc1CO    ZINC000202035820
Cc1cnnc(CO)c1    ZINC000253496130
C[C@@H](O)c1cnccn1    ZINC000032134891
Nc1cncc(CO)c1    ZINC000021985268
Cc1ncc(CO)cn1    ZINC000015022138
Nc1ccc(CO)cn1    ZINC000019850883
Cc1ncncc1CO    ZINC000039957347
C[C@H](O)c1ccncn1    ZINC000069638560
Cc1cc(CO)ncn1    ZINC000039052901
C[C@H](O)c1ncccn1    ZINC000037465803
C[C@H](O)c1cccnn1    ZINC000034496942
C[C@H](CO)CC(F)F    ZINC000166591372
CC(C)(CO)C(F)F    ZINC000409434569
CCCC(F)(F)CO    ZINC000075758230
C[C@@H](CO)CC(F)F    ZINC000299805424
C[n+]1ccccc1CO    ZINC000000402010
C[n+]1ccc(CO)cc1    ZINC000005377945
OCC[n+]1ccccc1    ZINC000001646569
C[n+]1cccc(CO)c1    ZINC000001691360
CC1=C[C@H]2CC[C@H](O)[C@@H]12    ZINC000071785557
OC[C@H]1C2[C@@H]3CC1C[C@H]23    ZINC000017424174
C[C@H]1C=C[C@H]2C[C@@H](O)[C@@H]21    ZINC000005046155
O[C@H]1[C@H]2C=CC[C@H]1CC2    ZINC000253476049
O[C@H]1C[C@H]2C=C[C@@H]1CC2    ZINC000001664406
C#CCCC[C@H]1C[C@H]1O    ZINC000217560450
O[C@@H]1[C@H]2C=CC[C@H]1CC2    ZINC000136636022
OC1[C@H]2CC3CC2[C@@H]1C3    ZINC000100017910
OC[C@H]1C[C@@H]2C=C[C@@H]1C2    ZINC000100016077
C[C@]12C=C[C@@H](CC1)[C@@H]2O    ZINC000104146375
O[C@H]1C[C@H]2C=C[C@H]1CC2    ZINC000103522368
C=C(C)C#C[C@H](O)CC    ZINC000002390325
O[C@H]1C=C[C@H]2CC[C@@H]1C2    ZINC000005385419
OC[C@@H]1C[C@@H]2C=C[C@H]1C2    ZINC000002237155
C#C[C@H](O)C1CCCC1    ZINC000083053123
C#C[C@@H](O)C1CCCC1    ZINC000083053125
OC[C@@H]1C[C@@H]2C=C[C@@H]1C2    ZINC000100016078
OC[C@H]1C2[C@@H]3CC1C[C@@H]23    ZINC000104086617
CC1=CCC(CO)=CC1    ZINC000145172988
O[C@@H]1CCC1=C1CCC1    ZINC000045069816
CC1=C[C@H]2CC[C@@H](O)[C@@H]12    ZINC000071785556
O[C@H]1[C@@H]2C[C@@H]3C[C@@H]2[C@@H]1C3    ZINC000247692678
O[C@H]1CCC2=CCC[C@@H]21    ZINC000025695679
O[C@@H]1CCC2=CCC[C@H]21    ZINC000025695669
O[C@@H]1[C@H]2C=CC[C@@H]1CC2    ZINC000039274473
O[C@H]1[C@H]2C[C@H]2[C@@H]2CC[C@@H]21    ZINC000071785309
O[C@@H]1[C@@H]2C[C@@H]2[C@@H]2CC[C@@H]21    ZINC000071785328
C#CCCC[C@@H]1C[C@@H]1O    ZINC000219024571
CC1=C[C@H]2[C@@H]1CC[C@@H]2O    ZINC000071785558
O[C@@H]1CCC2=CCC[C@@H]21    ZINC000025695675
O[C@H]1CCC1=C1CCC1    ZINC000045069813
C=C(C)C#C[C@@H](O)CC    ZINC000005921919
O[C@@H]1C[C@H]2C[C@H]1[C@H]1C[C@@H]12    ZINC000104299426
O[C@H]1C=C[C@H]2CC[C@H]1C2    ZINC000101143680
OC[C@@H]1C[C@H]2C=C[C@@H]1C2    ZINC000003096227
O[C@@H]1C[C@H]2C[C@H]1[C@H]1C[C@H]12    ZINC000257355386
O[C@@H]1[C@H]2C[C@H]2[C@@H]2CC[C@@H]21    ZINC000071785327
OC[C@H]1C[C@H]2C=C[C@H]1C2    ZINC000100044125
O[C@H]1CCC2=CCC[C@H]21    ZINC000002519601
OCC1[C@H]2C=C[C@H]1CC2    ZINC000104146124
C[C@@H]1C=C[C@@H]2C[C@@H](O)[C@@H]21    ZINC000005046156
C=C(C)C#CC[C@@H](C)O    ZINC000002390322
OC[C@H]1C[C@H]2C=C[C@@H]1C2    ZINC000001595413
C#CCCC[C@H]1C[C@@H]1O    ZINC000217562086
C#C[C@@H]1CCCC[C@H]1O    ZINC000035939979
OC1[C@@H]2CC3CC2[C@@H]1C3    ZINC000033376531
O[C@H]1[C@H]2C=CC[C@@H]1CC2    ZINC000225755806
C#C[C@@H]1CCCC[C@@H]1O    ZINC000035939977
O[C@H]1[C@@H]2C=CC[C@@H]1CC2    ZINC000225755777
C#C[C@H]1CCCC[C@@H]1O    ZINC000035939978
O[C@H]1[C@@H]2C[C@@H]2[C@@H]2CC[C@@H]21    ZINC000071785325
O[C@@H]1C[C@H]2C[C@H]1[C@@H]1C[C@@H]12    ZINC000257355388
O[C@H]1C=C[C@@H]2CC[C@H]1C2    ZINC000001563618
O[C@H]1C[C@@H]2C=C[C@@H]1CC2    ZINC000103522373
C#CCC1(CO)CCC1    ZINC000088611536
C=C(C)C#CC[C@H](C)O    ZINC000006020348
C[C@@]12C=C[C@@H](CC1)[C@@H]2O    ZINC000005046242
C#C[C@H]1CCCC[C@H]1O    ZINC000035939980
O[C@@H]1[C@@H]2C=CC[C@@H]1CC2    ZINC000136636077
O[C@@H]1C[C@H]2C[C@H]1[C@@H]1C[C@H]12    ZINC000257355387
OCC1[C@@H]2C=C[C@@H]1CC2    ZINC000104146128
C[C@@H]1C=C[C@H]2C[C@@H](O)[C@@H]21    ZINC000005046154
C[C@@]12C=C[C@H](CC1)[C@@H]2O    ZINC000104146378
CC1C=CC(CO)C=C1    ZINC000045069489
C#CCCC[C@@H]1C[C@H]1O    ZINC000207584804
OCC1[C@H]2C=C[C@@H]1CC2    ZINC000016999402
C[C@H]1C=C[C@@H]2C[C@@H](O)[C@@H]21    ZINC000001664370
OC1[C@@H]2CC3CC2[C@H]1C3    ZINC000004280545
O[C@@H]1[C@@H]2CC3CC2[C@@H]1C3    ZINC000100017913
O[C@H]1C[C@@H]2C=C[C@H]1CC2    ZINC000005046183
OC[C@H]1C2[C@H]3CC1C[C@H]23    ZINC000104086626
C[C@]12C=C[C@H](CC1)[C@@H]2O    ZINC000005046243
OC[C@@H]1C[C@H]2C=C[C@H]1C2    ZINC000100112295
O[C@H]1C=C[C@@H]2CC[C@@H]1C2    ZINC000101143691
O[C@H]1[C@@H]2CC3CC2[C@@H]1C3    ZINC000100017906
C#C[C@H]1CC[C@H](O)CC1    ZINC000307512414
N#C[C@H](O)C(F)(F)F    ZINC000136563324
NS(=O)(=O)CCO    ZINC000021983651
N#C[C@@H](O)C(F)(F)F    ZINC000136563368
O=c1cc[nH]cc1CO    ZINC000035570004
O=c1ccc(CO)c[nH]1    ZINC000021297324
[O-][n+]1ccccc1CO    ZINC000002164549
O=Cc1ccc(CO)[nH]1    ZINC000014491618
O=c1cc[nH]c(CO)c1    ZINC000035245819
[O-][n+]1ccc(CO)cc1    ZINC000000404461
OCc1ncccc1O    ZINC000000102611
O=c1[nH]cccc1CO    ZINC000019091101
OCc1cncc(O)c1    ZINC000039116645
OCc1ccncc1O    ZINC000095946273
OCc1ccc(O)cn1    ZINC000014455323
O=c1cc(CO)cc[nH]1    ZINC000038233817
O=c1cccc(CO)[nH]1    ZINC000034928996
[O-][n+]1cccc(CO)c1    ZINC000000001683
O[C@@H]1CCn2cnnc21    ZINC000096509906
Nc1nccc(CO)n1    ZINC000003640326
Nc1nccnc1CO    ZINC000026461383
Nc1ccc(CO)nn1    ZINC000104588358
Nc1ncc(CO)cn1    ZINC000026894820
Nc1cc(CO)ncn1    ZINC000095698491
Nc1cnc(CO)nc1    ZINC000226208988
O[C@H]1CCn2cnnc21    ZINC000096509905
OCCc1nccnn1    ZINC000001557213
Nc1cnc(CO)cn1    ZINC000075772102
Nc1cncc(CO)n1    ZINC000104584760
Nc1ncncc1CO    ZINC000003650210
NCC[C@H](O)C(F)F    ZINC000130393720
NCC[C@@H](O)C(F)F    ZINC000130393938
CNCC(F)(F)CO    ZINC000104698220
OCCNCC(F)F    ZINC000037755880
N[C@H](CO)CC(F)F    ZINC000070884592
N[C@@H](CO)CC(F)F    ZINC000070884596
C[C@H](N)[C@@H](O)C(F)F    ZINC000053648391
C[C@@H](N)[C@H](O)C(F)F    ZINC000053648390
C[C@H](N)[C@H](O)C(F)F    ZINC000053648389
OC1Cn2ccc[n+]2C1    ZINC000013118929
N[n+]1cccc(CO)c1    ZINC000147489947
C[C@@H](N)[C@@H](O)C(F)F    ZINC000053648392
Cn1cccc1CCO    ZINC000036419605
N#C[C@H]1CCCC[C@@H]1O    ZINC000002517005
N#C[C@@H](O)C1CCCC1    ZINC000085563714
CCc1ccc(CO)[nH]1    ZINC000143586394
N#C[C@@H]1CCCC[C@H]1O    ZINC000000388775
C#CCNC[C@@H](O)C=C    ZINC000031637005
CC1(CC#N)CC(O)C1    ZINC000218563913
N#C[C@@H]1CCCC[C@@H]1O    ZINC000000395631
C=C[C@@H](O)CN1CC1=C    ZINC000001687717
N#CC1CCC(O)CC1    ZINC000039254967
N#C[C@@H]1CCC[C@@H](O)C1    ZINC000083632174
OC[C@@H]1N[C@H]2C=C[C@H]1C2    ZINC000255997717
CCn1cccc1CO    ZINC000008727667
Cc1ccc(CO)n1C    ZINC000148227772
CC1CC(C#N)(CO)C1    ZINC000218747125
CC1(C)C[C@@]1(C#N)CO    ZINC000218290956
N#C[C@H](O)C1CCCC1    ZINC000085563719
Cc1cccn1CCO    ZINC000005885732
OCCCn1cccc1    ZINC000002556835
Cc1cc(CO)c(C)[nH]1    ZINC000057348554
C/C(=C\CCC#N)CO    ZINC000043763043
C/C(=C/CCC#N)CO    ZINC000382608539
N#C[C@@H]1CCC[C@H](O)C1    ZINC000083632177
N#C[C@H]1CCC[C@@H](O)C1    ZINC000083632172
CC1(CO)CC(C#N)C1    ZINC000584600174
OC[C@H]1N[C@H]2C=C[C@H]1C2    ZINC000100247693
CC1(C)C[C@]1(C#N)CO    ZINC000218290912
C#CCNC[C@H](O)C=C    ZINC000031637001
N#C[C@H]1CCCC[C@H]1O    ZINC000000388774
Cc1ccn(C)c1CO    ZINC000057348466
C=C[C@H](O)CN1CC1=C    ZINC000001684535
CC1(C#N)CC(CO)C1    ZINC000200322389
N#CC1(CO)CCCC1    ZINC000049804394
N#C[C@H]1CCC[C@H](O)C1    ZINC000083632176
OCC=C(Cl)Cl    ZINC000001634330
O=S(=O)(O)CCO    ZINC000003875755
O=[S@@](O)OCCO    ZINC000034121877
O=C(O)[C@@H](O)C(F)F    ZINC000034016748
O=C(O)C(F)(F)CO    ZINC000002559540
O=P(O)(O)CCO    ZINC000004097146
O=C(O)[C@H](O)C(F)F    ZINC000034016749
OCCC(F)=C(F)F    ZINC000008698326
O=Cc1ccc(CO)o1    ZINC000000900788
O=C(CO)c1ccco1    ZINC000014442483
O=Cc1cocc1CO    ZINC000000332260
O[C@@H]1CC(F)(F)[C@H]1F    ZINC000616568017
O[C@@H]1CC(F)(F)[C@@H]1F    ZINC000616568021
O[C@H]1CC(F)(F)[C@H]1F    ZINC000616568019
OC/C=C/C(F)(F)F    ZINC000002555216
OC/C=C\C(F)(F)F    ZINC000033374089
O[C@H]1CC(F)(F)[C@@H]1F    ZINC000616568023
O=c1ccnc(CO)[nH]1    ZINC000039053731
O=c1ccc(CO)n[nH]1    ZINC000057348722
OCc1ncc(O)cn1    ZINC000039052525
O=c1[nH]nccc1CO    ZINC000165206441
OCCOCC(F)F    ZINC000072265669
OCc1cccc(F)c1    ZINC000000388395
OCc1ccc(F)cc1    ZINC000000157464
OCCC(F)(F)CO    ZINC000034192765
OCc1ccccc1F    ZINC000000164568
C#CCO[C@H]1C[C@@H](O)C1    ZINC001217915579
C#CCO[C@H]1C[C@H](O)C1    ZINC001217899270
O[C@@H]1[C@H]2[C@H]3C[C@@H]1[C@@H](O)[C@@H]32    ZINC000257357893
CC1=CC=C[C@@H](O)[C@H]1O    ZINC000001530005
OC[C@@H]1C[C@H]2C=C[C@@H]1O2    ZINC000004976364
Cc1ccc(CCO)o1    ZINC000034621570
OCCCc1ccoc1    ZINC000034079302
C#CCCC(=O)CCO    ZINC000238637613
CC[C@@H](O)c1ccco1    ZINC000000403956
O[C@H]1[C@H]2C3CC1[C@@H](O)[C@@H]32    ZINC000215987784
CC[C@H](O)c1ccco1    ZINC000000403955
OCCCc1ccco1    ZINC000001769326
CC1=CC=C[C@H](O)[C@@H]1O    ZINC000002560377
C[C@H](O)Cc1ccco1    ZINC000062772232
C[C@@H](O)Cc1ccco1    ZINC000062772233
C#CCOC1CC(O)C1    ZINC001217848939
OC[C@@H]1C[C@H]2C=C[C@H]1O2    ZINC000100526759
OC[C@@H]1C[C@@H]2C=C[C@H]1O2    ZINC000004976365
OC[C@@H]1C[C@@H]2C=C[C@@H]1O2    ZINC000100526755
Cc1cc(CO)c(C)o1    ZINC000037405163
O=C1CC2(C1)CC(O)C2    ZINC000409430765
O[C@@H]1[C@H]2C3CC1[C@H](O)[C@@H]32    ZINC000105022576
O[C@@H]1C[C@@H]2C=C[C@H](C1)O2    ZINC000146010673
Cc1coc(C)c1CO    ZINC000039470952
N#CN1CCC[C@H]1CO    ZINC000123523126
Cc1cnc(CO)n1C    ZINC000039077472
CCn1ccc(CO)n1    ZINC000012398019
CCn1ccnc1CO    ZINC000016902430
C[C@H](O)c1cn(C)cn1    ZINC000039241057
C[C@H](CO)n1ccnc1    ZINC000005115934
Cc1cnn(C)c1CO    ZINC000140836803
Cc1nc(CO)[nH]c1C    ZINC000045205748
C[C@H](CO)n1cccn1    ZINC000019092033
C[C@@H](O)Cn1ccnc1    ZINC000012401841
Cc1ncc(CO)n1C    ZINC000013281802
Cc1cnn(CCO)c1    ZINC000019092565
C[C@@H](O)c1cn(C)cn1    ZINC000039241058
C[C@@H](O)c1nccn1C    ZINC000070187279
Cc1cc(CO)nn1C    ZINC000000158738
CC[C@@H](O)c1ncc[nH]1    ZINC000082703620
OCCCn1ccnc1    ZINC000015443523
Cc1cc(CO)n(C)n1    ZINC000000158736
N#CCCN1CC(O)C1    ZINC000070841407
Cn1ccc(CCO)n1    ZINC000084283746
OCCCc1cn[nH]c1    ZINC000002385076
Cn1ccnc1CCO    ZINC000032249907
C[C@@H](O)c1ccn(C)n1    ZINC000015022101
C[C@H](O)c1cnn(C)c1    ZINC000026546641
C[C@@H](CO)n1cccn1    ZINC000019092029
OCCCc1c[nH]cn1    ZINC000013747368
N#CCN1CC[C@H](O)C1    ZINC000039077478
Cc1nccn1CCO    ZINC000005836878
Cc1[nH]ncc1[C@H](C)O    ZINC000075852801
Cc1ccn(CCO)n1    ZINC000019092107
N#CN1CC[C@H](CO)C1    ZINC000168232049
C[C@@H](O)Cc1ncc[nH]1    ZINC000040261494
C[C@@H](CO)c1ncc[nH]1    ZINC000113999583
C[C@@H](O)c1cnn(C)c1    ZINC000026546637
CC[C@H](O)c1ncc[nH]1    ZINC000082703618
C=C[C@H](O)CNCC#N    ZINC001253599306
C[C@@H](CO)n1ccnc1    ZINC000005115844
Cc1nn(C)cc1CO    ZINC000000551301
C[C@H](O)c1ccn(C)n1    ZINC000015022104
C[C@H](O)Cn1ccnc1    ZINC000005115865
Cc1cc(CCO)[nH]n1    ZINC000005386774
CCn1cnc(CO)c1    ZINC000039077501
C=C[C@@H](O)CNCC#N    ZINC001253599307
C[C@@H](O)Cn1cccn1    ZINC000012357651
Cc1cn(C)nc1CO    ZINC000095760925
C[C@@H](O)c1ccnn1C    ZINC000069019545
C[C@H](O)c1nccn1C    ZINC000070187278
CCc1cc(CO)n[nH]1    ZINC000032302999
C[C@H](O)Cc1ncc[nH]1    ZINC000040261493
Cn1cc(CCO)cn1    ZINC000019087703
N#CN1CCC[C@H](O)C1    ZINC000168175610
N#CN1CCC[C@@H](O)C1    ZINC000168175706
Cn1cnc(CCO)c1    ZINC000039189107
Cc1n[nH]c(C)c1CO    ZINC000037461728
N#CN1CC[C@@H](CO)C1    ZINC000168231950
N#CCN1CC[C@@H](O)C1    ZINC000061709124
CCn1nccc1CO    ZINC000012396636
C[C@H](CO)c1ncc[nH]1    ZINC000113999585
Cc1cn(C)c(CO)n1    ZINC000039341430
Cc1[nH]ncc1[C@@H](C)O    ZINC000075852800
CCn1cc(CO)cn1    ZINC000002578416
Cc1c(CO)cnn1C    ZINC000002578415
C[C@H](O)Cn1cccn1    ZINC000002538788
Cn1cncc1CCO    ZINC000044380100
Cn1nccc1CCO    ZINC000002559643
OCCCn1cccn1    ZINC000009280638
N#CN1CCC[C@@H]1CO    ZINC000123522950
CCc1ncc(CO)[nH]1    ZINC000026895972
CCn1cncc1CO    ZINC000015635628
Cc1ccnn1CCO    ZINC000013999712
N#CC1CN(CCO)C1    ZINC001204698640
C[C@H](O)c1ccnn1C    ZINC000069019542
Cc1nc(CO)cn1C    ZINC000114722074
C#C[C@@H](O)CCCCC    ZINC000002030988
O[C@@H]1CCC=CCCC1    ZINC000089224606
OC[C@]12C[C@@H]1CCCC2    ZINC000137052295
C=C[C@@H](O)C1CCCC1    ZINC000002600034
OCC1[C@H]2CCCC[C@H]12    ZINC000136283878
O[C@H]1CC[C@H]2CCC[C@H]21    ZINC000032214132
O[C@@H]1CCCC[C@H]2C[C@@H]21    ZINC000005409769
C[C@@]1(C2CC2)C[C@H]1CO    ZINC000064874279
C[C@H](O)[C@H]1C=CCCC1    ZINC000005735377
OC[C@H]1C=CCCCC1    ZINC000034386702
C=CCC[C@H](O)C(=C)C    ZINC000003070124
O[C@@H](C1CC1)C1CCC1    ZINC000083120691
O[C@H](C1CC1)C1CCC1    ZINC000083120690
OCC(C1CC1)C1CC1    ZINC000039184545
C=CC[C@@H](O)C=C(C)C    ZINC000083259550
C=CCC[C@H](O)C1CC1    ZINC000082164470
O[C@@H]1/C=C/CCCCC1    ZINC000100522370
C[C@]12C[C@@H]1[C@@H](O)CCC2    ZINC000105026803
O[C@@H]1CC2CCC1CC2    ZINC000005046463
OCC=C1CCCCC1    ZINC000001845516
OC[C@@]12C[C@H]1CCCC2    ZINC000137052340
C[C@]1(CO)CC=CCC1    ZINC000004578681
O[C@H]1CCCCC12CC2    ZINC000005413387
C[C@]1(CO)C[C@H]2C[C@H]2C1    ZINC000238489782
C[C@]1(C2CC2)C[C@H]1CO    ZINC000064874277
OC[C@@H]1CC12CCCC2    ZINC000088158351
O[C@@H]1C=CCCCCC1    ZINC000018058744
OC[C@@H]1CC[C@@H]2C[C@H]2C1    ZINC000150337391
OCC12CCC(CC1)C2    ZINC000013551105
C[C@@]12C[C@H]1[C@@H](O)CCC2    ZINC000105026800
O[C@@H]1CCCC[C@H]2C[C@H]21    ZINC000005409766
C[C@H](O)C1=CCCCC1    ZINC000050328848
CC1=CC[C@H](CO)CC1    ZINC000005427105
OC1CCC2(CC2)CC1    ZINC000143741809
OC[C@H]1C[C@H]2CC[C@@H]1C2    ZINC000002545294
O[C@@H]1CCCCC12CC2    ZINC000005104439
C[C@@]12C[C@H]1[C@H](O)CCC2    ZINC000101138011
OC1C[C@H]2CC[C@@H](C2)C1    ZINC000117329920
O[C@H]1CC[C@@H]2CC[C@@H]1C2    ZINC000104262033
C[C@@]12C[C@@H]1[C@@H](O)CCC2    ZINC000043761698
O[C@H]1/C=C/CCCCC1    ZINC000100522366
C[C@H](O)[C@H]1[C@@H]2CCC[C@@H]21    ZINC000253054653
C[C@@H](O)C1=CCCCC1    ZINC000036437513
CC(C)/C=C/C=C/CO    ZINC000039253733
C[C@@H]1CC=CC[C@@H]1CO    ZINC000004528598
O[C@H]1CC[C@H]2CC[C@@H]1C2    ZINC000005539679
O[C@@H]1C[C@@H]2C[C@@H]1CCC2    ZINC000140674275
C[C@@]1(CO)CC=CCC1    ZINC000004578680
C[C@H]1CC=CC[C@H]1CO    ZINC000004528601
C=CCCC[C@H](O)C=C    ZINC000014616375
C=CCC[C@@H](O)C(=C)C    ZINC000003070123
OCCC1=CCCCC1    ZINC000004684325
C[C@H](O)[C@@H]1C=CCCC1    ZINC000005735416
O[C@H]1C[C@@H]2C[C@@H]1CCC2    ZINC000225756033
C=C(C)C[C@H](O)C(=C)C    ZINC000002165852
O[C@H]1CCCC[C@H]2C[C@H]21    ZINC000005409764
C#CCCCCCCO    ZINC000001845618
C[C@]12C[C@H]1[C@H](O)CCC2    ZINC000043761701
CCC/C=C/C=C\CO    ZINC000014616379
O[C@H]1C=CCCCCC1    ZINC000018036874
OC[C@@]12C[C@@H]1CCCC2    ZINC000137052254
C#CC[C@@H](O)C(C)(C)C    ZINC000036447762
OC1C[C@@H]2CC[C@@H](C2)C1    ZINC000117329917
O[C@@H]1CC[C@@H]2CCC[C@@H]12    ZINC000032214123
CCCC#CC[C@H](C)O    ZINC000005819558
O[C@H]1CCC=CCCC1    ZINC000089224602
C=C(C)C[C@@H](O)/C=C/C    ZINC000002166487
O[C@H]1C[C@H]2C[C@@H]1CCC2    ZINC000197195406
CCCCCC#CCO    ZINC000001737432
OC[C@@H]1C=CCCCC1    ZINC000034386701
C[C@H]1CC=CC[C@@H]1CO    ZINC000004528599
C=CCCC/C=C/CO    ZINC000002015051
C#CC[C@H](O)C(C)(C)C    ZINC000036447763
OC[C@@H]1C[C@@H]2CC[C@H]1C2    ZINC000044076328
C[C@@H](O)[C@@H]1C=CCCC1    ZINC000005751686
OC1C[C@@H]2CC[C@H](C2)C1    ZINC000117329923
OC[C@@H]1C[C@H]2CC[C@H]1C2    ZINC000100299682
CC1(CO)C[C@H]2C[C@@H]2C1    ZINC000126934297
OCC1CCC=CCC1    ZINC000039256585
C=CCCC[C@@H]1C[C@H]1O    ZINC000118223698
OCC1CC2(CCC2)C1    ZINC000095908465
OC1[C@H]2CC[C@@H]1CCC2    ZINC000139255950
C=C[C@H]1CCCC[C@@H]1O    ZINC000033823020
OCC1CC(C2CC2)C1    ZINC000216126341
OC1[C@H]2CC[C@H]1CCC2    ZINC000139255842
OC[C@@H]1C[C@H]2CC[C@@H]1C2    ZINC000001684585
CC(C)/C=C/C=C\CO    ZINC000201544948
CCC#CC[C@H](O)CC    ZINC000002390330
OCC1[C@@H]2CCCC[C@@H]12    ZINC000136283827
C[C@@H](O)[C@H]1[C@@H]2CCC[C@@H]21    ZINC000253054652
C=CCC[C@@H](O)C1CC1    ZINC000082164472
C=CCCC[C@@H](O)C=C    ZINC000014616376
C[C@@H]1CC=CC[C@H]1CO    ZINC000004528600
C=CC[C@H](O)C=C(C)C    ZINC000083259549
OC1[C@@H]2CC[C@@H]1CCC2    ZINC000139256069
O[C@H]1CC[C@@H]2CC[C@H]1C2    ZINC000001600881
C#C[C@@H](O)[C@H](C)CCC    ZINC000002579214
C=CCCC/C=C\CO    ZINC000036447761
OC[C@@H]1CC[C@H]2C[C@H]2C1    ZINC000150337600
C=CCC/C=C(\C)CO    ZINC000021999052
O[C@@H]1CC[C@H]2CCC[C@H]12    ZINC000256080677
OC[C@@H]1CC[C@H]2C[C@@H]2C1    ZINC000150337174
CCC/C=C/C=C/CO    ZINC000002560464
C#CCCC(C)(C)CO    ZINC000148637858
C#C[C@H](O)[C@@H](C)CCC    ZINC000012419282
CC1(CO)C[C@@H]2C[C@H]2C1    ZINC000126934512
C#C[C@H](O)[C@H](C)CCC    ZINC000012419279
O[C@@H]1C[C@H]2C[C@@H]1CCC2    ZINC000140674103
CCC#CC[C@@H](O)CC    ZINC000005767930
C#C[C@@H](O)[C@@H](C)CCC    ZINC000012419276
OC[C@H]1[C@@H]2CCCC[C@H]12    ZINC000238665454
CCCC#CC[C@@H](C)O    ZINC000002508072
OC[C@H]1C[C@@H]2CC[C@@H]1C2    ZINC000100018338
C=C1CCC(CO)CC1    ZINC000002040075
C=C(C)C[C@H](O)/C=C/C    ZINC000002166490
C=C(C)C[C@@H](O)C(=C)C    ZINC000002165853
OC[C@H]1C[C@@H]2CC[C@H]1C2    ZINC000004501385
C[C@]12C[C@@H]1[C@H](O)CCC2    ZINC000101138001
CC1=CC[C@@H](CO)CC1    ZINC000005427167
C#C[C@H](O)CCCCC    ZINC000002030991
C[C@@]12C[C@@H]1[C@H](O)CCC2    ZINC000043761702
C[C@@]1(C2CC2)C[C@@H]1CO    ZINC000064874276
CC#CCCCCCO    ZINC000044143675
OC[C@]12C[C@H]1CCCC2    ZINC000137052380
C[C@@H](O)[C@H]1C=CCCC1    ZINC000005751647
CCCCC#CCCO    ZINC000001694314
C[C@H](O)C1[C@@H]2CCC[C@@H]12    ZINC000229093404
C[C@]1(C2CC2)C[C@@H]1CO    ZINC000064874274
C=CCC1(CO)CCC1    ZINC000141268532
O[C@H]1CCCC[C@H]2C[C@@H]21    ZINC000005409768
CC1(C)[C@@H]2C[C@@H](O)C[C@@H]21    ZINC000144328166
C=C[C@H](O)C1CCCC1    ZINC000005157962
OC[C@H]1CC12CCCC2    ZINC000088158350
O[C@H]1CC/C=C/CCC1    ZINC000100049681
OC[C@@H]1CC[C@@H]2C[C@@H]2C1    ZINC000150337004
O[C@@H]1CC[C@H]2CCC[C@@H]12    ZINC000032214129
O[C@@H]1CC[C@@H]2CCC[C@H]12    ZINC000071786720
O[C@H]1CC2CCC1CC2    ZINC000001669114
O[C@H]1CC[C@H]2CC[C@H]1C2    ZINC000104262039
C[C@]12C[C@H]1[C@@H](O)CCC2    ZINC000034566584
O[C@@H]1CC/C=C/CCC1    ZINC000100049683
OC[C@H]1C[C@H]2CC[C@H]1C2    ZINC000100018344
OCc1ccc(F)cn1    ZINC000014985906
OCc1ccc(F)nc1    ZINC000002384040
OCc1cccc(F)n1    ZINC000021985725
OCc1cc(F)ccn1    ZINC000095630902
OCc1cncc(F)c1    ZINC000001573930
OCc1cccnc1F    ZINC000002598033
OCc1cnccc1F    ZINC000088189817
OCc1ccnc(F)c1    ZINC000035570002
OCc1ncccc1F    ZINC000012370202
OCc1ccncc1F    ZINC000066324265
Cc1cc([C@H](C)O)on1    ZINC000038540821
N#C[C@@H](O)[C@@H]1CCOC1    ZINC000059261664
C[C@@H](O)Cc1ccno1    ZINC000238402550
Cc1noc(C)c1CO    ZINC000000158505
CC#CC(=O)NCCO    ZINC000147109550
NC[C@@H](O)c1ccco1    ZINC000002525311
OCc1ccc(CO)[nH]1    ZINC000002519500
C[C@H](O)Cc1ccno1    ZINC000238452326
OCCCc1cnoc1    ZINC000002559655
Cc1oncc1[C@@H](C)O    ZINC000238393065
Cc1nc(CO)c(C)o1    ZINC000004271710
C#CC(=O)N(C)CCO    ZINC000037898446
Cc1oncc1[C@H](C)O    ZINC000238444635
CCc1cc(CO)on1    ZINC000013483628
N#C[C@H](O)[C@H]1CCOC1    ZINC000059261672
Cc1nocc1[C@H](C)O    ZINC000334163855
Cc1cc([C@H](C)O)no1    ZINC000039068260
CCc1oncc1CO    ZINC000039119942
Cc1nc(C)c(CO)o1    ZINC000039017110
Cc1cc(CCO)on1    ZINC000061957977
Cc1nocc1[C@@H](C)O    ZINC000334163854
N#C[C@H](O)[C@@H]1CCOC1    ZINC000059261668
NCc1ccc(CO)o1    ZINC000006536863
N#C[C@@H](O)[C@H]1CCOC1    ZINC000059261665
C=C=CCNC(=O)CO    ZINC001141382467
Cc1cc([C@@H](C)O)on1    ZINC000038540819
C#CCNC(=O)CCO    ZINC000217994162
Cc1nc(CO)oc1C    ZINC000074941666
N#CCO[C@H]1C[C@@H](O)C1    ZINC001217918505
N#CCOC1CC(O)C1    ZINC001217851841
N#CCO[C@H]1C[C@H](O)C1    ZINC001217897888
N[C@@H](CO)c1ccco1    ZINC000034518809
NC[C@H](O)c1ccco1    ZINC000004240322
N#CCC1(CO)COC1    ZINC000034598891
CCc1cc(CO)no1    ZINC000026547721
Cc1cc([C@@H](C)O)no1    ZINC000039068267
Cn1nc(CO)cc1N    ZINC000095098630
OCCCn1ccnn1    ZINC000114461299
CCn1cc(CO)nn1    ZINC000039259545
C[C@H](O)c1ncnn1C    ZINC000144086793
CCn1ncnc1CO    ZINC000012370915
C[C@@H](CO)n1ccnn1    ZINC000142121246
[N-]=[N+]=N[C@@H]1CCC[C@H]1O    ZINC000034139949
Cc1nnc(CO)n1C    ZINC000032628128
C[C@H](O)Cn1cncn1    ZINC000002538787
Cn1c(N)cnc1CO    ZINC000110771108
CCn1ncc(CO)n1    ZINC000039251414
Cc1cn(CCO)nn1    ZINC000094201723
OCCCn1cnnc1    ZINC000002513899
Cn1cc(CCO)nn1    ZINC000052223090
Cc1n[nH]c([C@H](C)O)n1    ZINC000043647117
Cn1nncc1CCO    ZINC000082951624
[N-]=[N+]=N[C@H]1CCC[C@@H]1O    ZINC000034027303
OCCCn1cncn1    ZINC000015423335
NC[C@@H](O)c1cnc[nH]1    ZINC000005116923
[N-]=[N+]=NC[C@@H](O)C1CC1    ZINC000130780831
Cc1c(CO)nnn1C    ZINC000062298121
C[C@@H](O)c1cn(C)nn1    ZINC000082951378
C[C@H](CO)n1cncn1    ZINC000033414652
CCc1n[nH]c(CO)n1    ZINC000048630802
Nc1cnn(CCO)c1    ZINC000019966592
Cn1c(N)ncc1CO    ZINC000074937992
C[C@@H](CO)n1cncn1    ZINC000033414651
OCCCc1cn[nH]n1    ZINC000096527973
C[C@H](CO)n1ccnn1    ZINC000142121439
Cn1ncc(CCO)n1    ZINC000201340639
C[C@H](O)c1cn(C)nn1    ZINC000162517402
C[C@@H](O)c1ncnn1C    ZINC000144086588
[N-]=[N+]=NC[C@H](O)C1CC1    ZINC000130781037
Cc1nnn(C)c1CO    ZINC000238524264
C[C@@H](O)c1cnnn1C    ZINC000082951383
CCn1nncc1CO    ZINC000039259544
Cn1nc(N)cc1CO    ZINC000072209692
NC[C@H](O)c1cnc[nH]1    ZINC000005116927
Nc1ccn(CCO)n1    ZINC000037418582
Nc1ccnn1CCO    ZINC000001559503
Nc1cn(CCO)cn1    ZINC000104511953
N[C@H](CO)c1ncc[nH]1    ZINC000082836125
C[C@H](O)c1cnnn1C    ZINC000127931578
N[C@@H](CO)c1ncc[nH]1    ZINC000082836128
Cc1n[nH]c([C@@H](C)O)n1    ZINC000043647115
C[n+]1ccn(CCO)c1    ZINC000038340576
CN1C[C@H]2C[C@@H](C1)C2O    ZINC000085398464
OCCN1C[C@H]2C[C@@H]2C1    ZINC000100227463
OC[C@H]1C[C@@H]2CN[C@H]1C2    ZINC000575441342
C=C[C@H](O)CNC1CC1    ZINC000084993991
C[C@H](O)CC(C)(C)C#N    ZINC000075522644
O[C@@H]1[C@@H]2CC[C@H]1CNC2    ZINC000100294737
O[C@@H]1CC[C@H]1N1CCC1    ZINC000585298914
O[C@H]1CNCCC12CC2    ZINC000084309744
C=CCNC[C@@H](O)C=C    ZINC000104617734
O[C@H]1C[C@H]2CC[C@@H](C1)N2    ZINC000100007259
O[C@@H]1CCN2CCC[C@H]12    ZINC000005600327
O[C@@H]1CC[C@]12CCNC2    ZINC000238667288
OC[C@@H]1CCN1C1CC1    ZINC000211644715
O[C@@H]1CC[C@H]2CC[C@H]1N2    ZINC000101311968
O[C@@H]1CC[C@@H]2CNC[C@H]12    ZINC000095743022
O[C@H]1C[C@H]2NCC[C@H]2C1    ZINC001218250342
OC1CC2(C1)CCNC2    ZINC000606302544
C#CCN(C)CCCO    ZINC000034549790
O[C@@H]1C[C@H]2CC[C@@H](C1)N2    ZINC000102262888
N[C@H]1[C@H]2CC[C@H]1C[C@H]2O    ZINC000256415704
N[C@@H]1C[C@H](O)C12CCC2    ZINC000307622994
N[C@H]1C[C@H]2CC[C@H]1[C@@H]2O    ZINC000238852821
OC[C@H]1C[C@H]2CC[C@H]1N2    ZINC000166855525
O[C@H]1C[C@H]2CC[C@H]1NC2    ZINC000103539030
N[C@@H]1[C@H]2CC[C@H]1C[C@H]2O    ZINC000256415707
CC(C)(CO)CCC#N    ZINC000005355997
CN1C[C@H]2C[C@H](C1)C2O    ZINC000103707468
O[C@@H]1CC[C@H]2CNC[C@H]12    ZINC000072266155
OC1C[C@H]2CC[C@@H](C1)N2    ZINC000001698748
CN1CC=C(CO)CC1    ZINC000005966256
OC[C@]12C[C@@H]1CNCC2    ZINC000215122790
N[C@H]1[C@H]2CC[C@H]1C[C@@H]2O    ZINC000256415712
OC1[C@@H]2CC[C@H]1CNC2    ZINC000072109520
O[C@@H]1CCNCC12CC2    ZINC000082411298
O[C@H]1CC[C@H]2CNC[C@H]21    ZINC000072266156
O[C@H]1CC[C@H]2C[C@H]1CN2    ZINC000252515818
OCC1[C@@H]2C[C@@H]1CNC2    ZINC000101715493
O[C@H]1CC[C@H]1N1CCC1    ZINC000585298915
O[C@H]1CN[C@@H](C2CC2)C1    ZINC000069970661
O[C@H]1CC[C@H]1NC1CC1    ZINC000575538387
O[C@H]1CCNCC12CC2    ZINC000082411299
OC1[C@H]2CC[C@H]1CNC2    ZINC000100476036
CCC(C#N)(CC)CO    ZINC000066324430
N[C@H]1C[C@H]2C[C@H]1C[C@H]2O    ZINC000306145917
OC[C@H]1CCN1C1CC1    ZINC000211644647
O[C@H]1C[C@H]2C[C@H](CN2)C1    ZINC000201198042
N[C@H]1C[C@H]2C[C@@H](O)[C@H]1C2    ZINC000250624995
N[C@H]1CC=CC[C@H]1CO    ZINC000004262161
O[C@@H]1CNC[C@H]1C1CC1    ZINC000104691648
OC1C[C@H]2CNC[C@@H]2C1    ZINC000107270049
O[C@H]1CN[C@H](C2CC2)C1    ZINC000069970658
O[C@@H]1CC[C@@H]2CNC[C@@H]12    ZINC000112992550
OC[C@@H]1C[C@H]2CC[C@H]1N2    ZINC000166855300
O[C@H]1C[C@H]2CCC[C@@H]1N2    ZINC000095743470
N[C@H]1C[C@H](O)C12CCC2    ZINC000307622995
O[C@@H]1C[C@@H]2CCC[C@H]1N2    ZINC000095743367
C=C[C@@H](O)CN1CCC1    ZINC000307119837
OC[C@]12C[C@H]1CNCC2    ZINC000215122829
N[C@H]1C[C@H]2CC[C@H]1[C@H]2O    ZINC000100181216
O[C@@H]1CN2CCC1CC2    ZINC000000158082
O[C@H]1CCN(C2CC2)C1    ZINC000039077619
O[C@@H]1CN[C@@H](C2CC2)C1    ZINC000069970656
OC[C@@]12C[C@@H]1CNCC2    ZINC000215122870
O[C@@H]1CC[C@H]1NC1CC1    ZINC000575538386
O[C@@H]1C[C@H]2CNC[C@H]2C1    ZINC000103540932
O[C@@H]1CNCCC12CC2    ZINC000084309746
O[C@H]1C[C@H]2CC[C@H]1CN2    ZINC000100138496
OC[C@@H]1C[C@H]2CNC[C@@H]12    ZINC000257815836
C[C@H](O)CN1CC=CC1    ZINC000123260945
N[C@@H]1C[C@H]2C[C@H](O)[C@H]1C2    ZINC000250624992
O[C@@H]1C[C@@H]2CC[C@@H]1NC2    ZINC000104615362
OC[C@@H]1C[C@@H]2CNC[C@@H]12    ZINC000257815835
O[C@@H]1CN2C[C@@H]1CCC2    ZINC000033376582
O[C@@H]1CN[C@H](C2CC2)C1    ZINC000069970654
O[C@@H]1CC[C@@H]1NC1CC1    ZINC000575538385
C#CCN(C)C[C@H](C)O    ZINC000036455561
O[C@@H]1CC[C@H]2C[C@H]1CN2    ZINC000252515819
O[C@@H]1CC[C@@]12CCNC2    ZINC000238663191
OCC12CCC(CC1)N2    ZINC000146958491
O[C@@H]1CC[C@@H]2C[C@@H]1CN2    ZINC000144094965
OCCCN1CC=CC1    ZINC000123227683
C#CCC[C@H](O)CCN    ZINC000130359532
O[C@@H]1CCN(C2CC2)C1    ZINC000039077620
C[C@@H](O)CC(C)(C)C#N    ZINC000075522647
OCC12CC(C1)CNC2    ZINC000032628533
C=CCNC[C@H](O)C=C    ZINC000104617730
OC1C[C@@H]2CNC[C@H]2C1    ZINC000107270055
N[C@H]1C[C@@H](O)C12CCC2    ZINC000307622991
N[C@@H]1C[C@H]2C[C@H]1C[C@@H]2O    ZINC000100134666
O[C@H]1CNCC2(CC2)C1    ZINC000208915197
O[C@@H]1CC[C@H]2CNC[C@@H]12    ZINC000072266157
O[C@@H]1C[C@H]2CC[C@H]1CN2    ZINC000242750562
C#CCN(CC)CCO    ZINC000001695249
OCCN1C[C@@H]2C[C@H]2C1    ZINC000100227458
OC[C@@]12C[C@H]1CNCC2    ZINC000215122923
O[C@H]1C[C@@H]2CC[C@@H]1NC2    ZINC000110275939
N[C@H]1C[C@H]2C[C@H]1C[C@@H]2O    ZINC000100181154
O[C@@H]1C[C@H]2CCN[C@@H]2C1    ZINC001218250323
O[C@H]1CC[C@H]2CC[C@H]1N2    ZINC000101311969
C#C[C@@H](C)NC[C@H](C)O    ZINC000135166389
O[C@@H]1CC[C@H]2CCN[C@@H]12    ZINC000148026636
O[C@@H]1C[C@H]2CCC[C@@H]1N2    ZINC000095743473
O[C@@H]1C[C@H]2C[C@H](CN2)C1    ZINC000201197975
O[C@@H]1C[C@H]2CCN[C@H]2C1    ZINC001218250340
OC[C@@H]1C[C@@H]2CNC[C@H]12    ZINC000257815837
NC1CC2(C1)CC(O)C2    ZINC000095743416
O[C@@H]1CCC[C@H]1N1CC1    ZINC000096526884
OC1[C@@H]2CC[C@@H]1CNC2    ZINC000100476029
O[C@@H]1C[C@H]2CCC[C@H]1N2    ZINC000103540167
C#C[C@H](C)NC[C@H](C)O    ZINC000135166344
O[C@H]1CC[C@H]2C[C@@H]1CN2    ZINC000144095523
O[C@@H]1CCC2(CNC2)C1    ZINC000238709558
O[C@H]1CCNC2(CC2)C1    ZINC000082411302
N[C@@H]1C[C@@H](O)C12CCC2    ZINC000307622992
N[C@@H]1CC=CC[C@@H]1CO    ZINC000012953414
O[C@H]1CCC[C@H]1N1CC1    ZINC000096526888
O[C@@H]1CC[C@H]2C[C@@H]1CN2    ZINC000144095324
O[C@@H]1CCNC2(CC2)C1    ZINC000082411301
OC[C@@H]1N[C@H]2CC[C@H]1C2    ZINC000100123429
C#CCNC[C@H](O)CC    ZINC000037688309
OC[C@@H]1C[C@H]2CNC[C@H]12    ZINC000257815834
C=C[C@@H](O)CN1C[C@@H]1C    ZINC000004722619
O[C@H]1CC[C@@H]1NC1CC1    ZINC000575538384
O[C@@H]1C[C@H]2CC[C@H]1NC2    ZINC000103539024
O[C@H]1CCC[C@@H]1N1CC1    ZINC000096526886
N#CCCCCCCO    ZINC000002022076
N[C@@H]1C[C@H]2C[C@@H](O)[C@H]1C2    ZINC000250624989
OC[C@H]1N[C@@H]2CC[C@H]1C2    ZINC000012506025
CN1C[C@@H]2C[C@@H](C1)C2O    ZINC000103707461
OCCN1C[C@@H]2C[C@@H]2C1    ZINC000039077544
OC[C@H]1N[C@H]2CC[C@H]1C2    ZINC000101176524
O[C@H]1CC[C@@H]2CC[C@H]1N2    ZINC000084309762
O[C@@H]1CC[C@@H]2CC[C@H]1N2    ZINC000104693890
O[C@H]1C[C@H]2CC[C@@H]1NC2    ZINC000060128775
O[C@H]1CC[C@@H]1N1CCC1    ZINC000585298912
O[C@H]1CC[C@@H]2C[C@@H]1CN2    ZINC000144095154
O[C@H]1CC[C@@]12CCNC2    ZINC000238696937
OC[C@@]12CC[C@@H](CN1)C2    ZINC000078065156
NCC12CC(CO)(C1)C2    ZINC000238615553
OC1CN(CC2CC2)C1    ZINC000067425177
O[C@H]1C[C@H]2CNC[C@H]2C1    ZINC000100155314
O[C@H]1CN2CCC1CC2    ZINC000000158080
C=CCCN1CC(O)C1    ZINC000070595520
O[C@@H]1CC[C@@H]1N1CCC1    ZINC000585298913
N[C@@H]1C[C@H]2CC[C@H]1[C@H]2O    ZINC000100181211
OCC12CC(C1)CCN2    ZINC000095743062
O[C@@H]1C[C@H]2CC[C@@H]1NC2    ZINC000060128774
O[C@H]1CN2C[C@@H]1CCC2    ZINC000039077610
O[C@H]1C[C@H]2CCC[C@H]1N2    ZINC000103540156
O[C@H]1CCC2(CNC2)C1    ZINC000238724177
N[C@@H]1C[C@H]2CC[C@H]1[C@@H]2O    ZINC000238852820
OC1C[C@@H]2CC[C@@H](C1)N2    ZINC000100002478
O[C@@H]1CNCC2(CC2)C1    ZINC000202681092
C=C[C@H](O)CN1CCC1    ZINC000307119840
O[C@@H]1C[C@@H]2CCN[C@H]2C1    ZINC001218250344
N[C@@H]1[C@H]2CC[C@H]1C[C@@H]2O    ZINC000256415699
N[C@H]1C[C@H]2C[C@H](O)[C@H]1C2    ZINC000250624986
OC1C[C@H]2CC[C@H](C1)N2    ZINC000100002477
O[C@@H]1CCC[C@@H]1N1CC1    ZINC000096526882
NC12CC(CO)(C1)CC2    ZINC000238610103
N[C@@H]1C[C@H]2C[C@H]1C[C@H]2O    ZINC000100134669
C#CCCNC[C@H](C)O    ZINC000070159512
O[C@H]1[C@@H]2CC[C@H]1CNC2    ZINC000100294685
C=C[C@@H](O)CNC1CC1    ZINC000084993993
C=C[C@@H](O)CN1C[C@H]1C    ZINC000004722617
N[C@@H]1CC=CC[C@H]1CO    ZINC000032098956
O[C@H]1CC[C@]12CCNC2    ZINC000238699789
C#CCC[C@@H](O)CCN    ZINC000130359757
OC[C@H](Cl)CCl    ZINC000002034404
OC[C@@H](Cl)CCl    ZINC000002034406
OC(CCl)CCl    ZINC000001696572
O=S(=O)(F)CCO    ZINC000116926528
C[C@@H](O)c1ccsc1    ZINC000037464900
OCCc1cccs1    ZINC000000391955
Cc1ccc(CO)s1    ZINC000008727914
OCCc1ccsc1    ZINC000000391956
Cc1csc(CO)c1    ZINC000004277326
C[C@@H](O)c1cccs1    ZINC000006037199
Cc1cscc1CO    ZINC000086816005
Cc1cc(CO)cs1    ZINC000006857783
Cc1ccsc1CO    ZINC000008727865
C[C@H](O)c1cccs1    ZINC000006030436
C[C@H](O)c1ccsc1    ZINC000034454788
OCCCC(F)(F)F    ZINC000004290166
CC[C@@H](O)C(F)(F)F    ZINC000008698396
OCc1ncc(F)cn1    ZINC000095704934
C[C@@H](O)CC(F)(F)F    ZINC000016082633
C[C@H](CO)C(F)(F)F    ZINC000034950956
CC[C@H](O)C(F)(F)F    ZINC000008698395
C[C@H](O)CC(F)(F)F    ZINC000016082634
C[C@@H](CO)C(F)(F)F    ZINC000036466088
OC[C@@H](O)c1ccco1    ZINC000096336217
O[C@H]1C=C[C@H]2CO[C@H]1O2    ZINC000100020241
CC1=C[C@H](O)CC(=O)O1    ZINC000040448203
O[C@@H]1C=C[C@H]2CO[C@H]1O2    ZINC000100020245
C[C@H]1C=C(CO)C(=O)O1    ZINC000017299098
CC1=C[C@@H](O)CC(=O)O1    ZINC000040448204
C#C[C@H](O)C(=O)OCC    ZINC000012955464
OCc1cocc1CO    ZINC000005783858
OCc1coc(CO)c1    ZINC000071186554
O[C@@H]1C=C[C@@H]2CO[C@H]1O2    ZINC000006658002
C#CCOC(=O)[C@H](C)O    ZINC000142529309
C[C@@H]1C=C(CO)C(=O)O1    ZINC000004777775
O=C1CC=C(CCO)O1    ZINC000100010344
OCc1ccc(CO)o1    ZINC000001672225
OC[C@H](O)c1ccoc1    ZINC000039208627
O[C@H]1C=C[C@@H]2CO[C@H]1O2    ZINC000006658001
C#C[C@@H](O)C(=O)OCC    ZINC000002556928
C[C@H](O)CC(=O)NC#N    ZINC001181357139
C[C@@H](O)c1cc(O)n[nH]1    ZINC000005387056
Cc1noc([C@H](C)O)n1    ZINC000039068357
CCc1noc(CO)n1    ZINC000019089789
Cc1nnc(CCO)o1    ZINC000077260097
Cn1cc(CO)c(O)n1    ZINC000256051489
Cc1nnc([C@@H](C)O)o1    ZINC000062151943
Cc1noc([C@@H](C)O)n1    ZINC000039068356
Cc1nc([C@@H](C)O)no1    ZINC000096300630
Cc1nc([C@H](C)O)no1    ZINC000096300631
N#CC[C@H](O)CC(N)=O    ZINC000002581357
CCc1nc(CO)no1    ZINC000019089875
OCc1cc(CO)[nH]n1    ZINC000002518933
CCc1nnc(CO)o1    ZINC000036757550
OCc1nc[nH]c1CO    ZINC000000337668
Cc1nnc([C@H](C)O)o1    ZINC000062151944
Cn1ncc(CO)c1O    ZINC000242548890
C[C@@H](O)CC(=O)NC#N    ZINC001181357163
N#CC[C@@H](O)CC(N)=O    ZINC000002581356
C[C@H](O)c1cc(O)n[nH]1    ZINC000005503437
N#CCC(=O)NCCO    ZINC000002170505
OCc1c[nH]nc1CO    ZINC000078685024
Cn1nc(CO)cc1O    ZINC001245925200
Cn1nnc(CCO)n1    ZINC000001726461
C[Si](C)(C)C#CCO    ZINC000169743167
C[C@H](O)c1nnnn1C    ZINC000039068331
C[C@@H](O)c1n[nH]c(N)n1    ZINC000043647095
C[C@@H](O)c1nnnn1C    ZINC000039068332
Nc1ncn(CCO)n1    ZINC000019088805
Cc1nnnn1CCO    ZINC000108365943
C[C@H](O)c1n[nH]c(N)n1    ZINC000043647093
NCc1nc(CO)n[nH]1    ZINC000521398993
Cn1nnnc1CCO    ZINC000001726463
O[C@@H]1CC=CCCOC1    ZINC000045069533
COC12CC(CO)(C1)C2    ZINC000585669963
C#C[C@H](CC)OCCO    ZINC001217862934
O[C@@H]1[C@@H]2CC[C@@H](C2)[C@@H]1O    ZINC000018080519
OC1C[C@H]2CC[C@@H](C1)O2    ZINC000045070467
OC[C@H]1[C@@H]2COCC[C@@H]12    ZINC000216532520
C/C=C\[C@H](O)[C@@H]1O[C@H]1C    ZINC000378997111
OC1CC(OC2CC2)C1    ZINC000642874167
C[C@@H]1CC(=O)CC[C@@H]1O    ZINC000034226664
O[C@H]1C[C@H](OC2CC2)C1    ZINC001217899438
O=C1CCC(CO)CC1    ZINC000016124770
COC1=CC[C@H](O)CC1    ZINC000039119313
O=C1CCC[C@H](CO)C1    ZINC000020358126
C#CC[C@H](C)OCCO    ZINC000238383765
OCCO[C@H]1C=CCC1    ZINC001217886317
CC[C@](C)(O)C#CCO    ZINC000103016166
OC[C@@H]1[C@@H]2OCCC[C@@H]12    ZINC000103705192
O[C@@H]1CCOC[C@@H]2C[C@@H]21    ZINC000045070176
O[C@@H]1C[C@H]2C[C@H]1C[C@@H]2O    ZINC000100517978
O[C@@H]1C[C@H]2CC[C@@H](C1)O2    ZINC000238790035
OC[C@H]1[C@H]2CCOC[C@H]21    ZINC000096509497
OCC12CC(CO)(C1)C2    ZINC000087493182
O[C@@H]1CCOC[C@H]2C[C@@H]21    ZINC000045070179
C#CC[C@@H](C)OCCO    ZINC000238445883
C#C[C@H](C)OC[C@@H](C)O    ZINC000139836051
OC[C@@H]1CC=C[C@@H](O)C1    ZINC000021987195
OC[C@@H]1[C@@H]2CCCO[C@H]12    ZINC000242498703
OC[C@H]1C[C@]12CCOC2    ZINC000088158474
OCC1CC2(COC2)C1    ZINC000095630857
OC[C@@H]1[C@@H]2CCOC[C@H]12    ZINC000242687994
COC1=CC[C@@H](O)CC1    ZINC000039119315
C=CCO[C@H]1C[C@@H](O)C1    ZINC001217915201
OC[C@H]1C[C@H]2CC[C@H]1O2    ZINC000139621600
C[C@H]1CC(=O)CC[C@@H]1O    ZINC000034226665
O[C@@H]1C[C@@H]2C[C@H]1C[C@@H]2O    ZINC000015858163
C[C@@]12CCC[C@@H](O)[C@@H]1O2    ZINC000017124826
OC[C@@H]1C[C@H]2CC[C@@H]1O2    ZINC000034108055
O[C@@H]1[C@@H]2CC[C@H](C2)[C@@H]1O    ZINC000100019758
OC[C@@H]1[C@H]2CCCO[C@@H]21    ZINC000109155518
C#C[C@H](C)OCCCO    ZINC001217825219
OC[C@@H]1C[C@@]12CCOC2    ZINC000088158477
O[C@H]1C=CCCOCC1    ZINC000222337172
O[C@@H]1C=CCCOCC1    ZINC000222337111
OC[C@H]1C[C@H]2CC[C@@H]1O2    ZINC000034108056
C#C[C@@H](C)OC[C@@H](C)O    ZINC000139836358
C#C[C@@](C)(O)[C@H](O)CC    ZINC000005337440
OCCOC1CC=CC1    ZINC001217834403
OC[C@H]1CC=C[C@H](O)C1    ZINC000021987200
C/C=C/[C@H](O)[C@@H]1O[C@H]1C    ZINC000071786717
CC[C@@](C)(O)C#CCO    ZINC000103016167
O[C@H]1C[C@@H](OC2CC2)C1    ZINC001217915759
O[C@H]1[C@H](O)[C@H]2CC[C@H]1C2    ZINC000202169569
OC[C@@H]1[C@H]2CCOC[C@H]12    ZINC000110748954
O[C@@H]1C[C@@H]2C[C@@H]1C[C@H]2O    ZINC000100470132
C#C[C@@](C)(O)[C@@H](O)CC    ZINC000000404570
O[C@H]1C[C@H]2CCC[C@H]1O2    ZINC000575440823
O[C@@H]1/C=C/CCOCC1    ZINC000105026765
OC[C@@H]1CC=C[C@H](O)C1    ZINC000021987199
C[C@@H]1CC(=O)CC[C@H]1O    ZINC000034226666
C[C@]12CCC[C@@H](O)[C@@H]1O2    ZINC000104214120
OC[C@@H]1[C@H]2CCOC[C@@H]12    ZINC000110748959
C=CCOC1CC(O)C1    ZINC001217847549
C#C[C@](C)(O)[C@H](O)CC    ZINC000005337450
C[C@@H](O)C1=CCCCO1    ZINC000043198797
C[C@]1(CO)CCCC1=O    ZINC000005031334
O[C@@H]1[C@H]2CC[C@@H](C2)[C@@H]1O    ZINC000100019763
OC[C@H]1CC=C[C@@H](O)C1    ZINC000021987197
O=C1CCCC[C@@H]1CO    ZINC000002037297
OC[C@@H]1C[C@@H]2CC[C@@H]1O2    ZINC000113059545
O=C1CCCC[C@H]1CO    ZINC000001577227
O=C[C@H]1CC[C@H](O)CC1    ZINC000307310448
OC[C@H]1C[C@@H]2CC[C@@H]1O2    ZINC000113059547
CC1(C)CC(=O)[C@H](O)C1    ZINC000039242540
C=CC(C=C)OCCO    ZINC001217878250
O[C@H]1C[C@@H]2C[C@H]1C[C@@H]2O    ZINC000005157310
C#C[C@@H](CC)OCCO    ZINC001217862936
C#C[C@@H](C)OCCCO    ZINC001217825218
O[C@H]1C[C@H]2CC[C@@H](C1)O2    ZINC000238790034
O[C@@H]1[C@H]2CC[C@H](C2)[C@@H]1O    ZINC000018055884
C#C[C@](C)(O)[C@@H](O)CC    ZINC000000404572
OC[C@H]1[C@@H]2OCCC[C@H]21    ZINC000103705196
C#C[C@H](C)OC[C@H](C)O    ZINC000139835913
O[C@H]1CC=CCCOC1    ZINC000045069539
OCCO[C@@H]1C=CCC1    ZINC001217886315
OC[C@@H]1[C@@H]2COCC[C@H]21    ZINC000211859620
C#CC(C)(C)OCCO    ZINC000001670140
O[C@H]1/C=C/CCOCC1    ZINC000105026767
OC[C@@H]1C[C@]12CCOC2    ZINC000088158476
O=C1CCC[C@@H](CO)C1    ZINC000020358125
OC[C@H]1C[C@@H]2CC[C@H]1O2    ZINC000142122569
OC1C[C@H]2CC[C@H](C1)O2    ZINC000101044507
C#C[C@@H](C)OC[C@H](C)O    ZINC000139836202
OC[C@@H]1C[C@H]2CC[C@H]1O2    ZINC000139621481
O[C@H]1[C@@H]2CC[C@@H](C2)[C@@H]1O    ZINC000002563949
O[C@@H]1CCOC[C@H]2C[C@H]21    ZINC000045070185
C[C@H](O)C1=CCCCO1    ZINC000043198796
O[C@H]1C[C@@H]2C[C@@H]1C[C@@H]2O    ZINC000100517972
OC[C@H]1[C@H]2CCCO[C@@H]12    ZINC000085397185
C[C@@]12CCC[C@H](O)[C@@H]1O2    ZINC000017124828
OC[C@@H]1[C@H]2CCCO[C@H]21    ZINC000085397187
OC[C@@H]1C[C@@H]2CC[C@H]1O2    ZINC000196170736
O[C@@H]1C[C@H]2CCC[C@H]1O2    ZINC000575440824
CC1(C)CC(=O)[C@@H](O)C1    ZINC000039242539
OC[C@H]1C[C@@]12CCOC2    ZINC000088158475
C[C@]12CCC[C@H](O)[C@@H]1O2    ZINC000104214116
O[C@@H]1CCOC[C@@H]2C[C@H]21    ZINC000045070182
C[C@H]1CC(=O)CC[C@H]1O    ZINC000034226667
OC1C[C@@H]2CC[C@@H](C1)O2    ZINC000101044499
C[C@@]1(CO)CCCC1=O    ZINC000001709953
O[C@H]1[C@H]2CC[C@@H](C2)[C@@H]1O    ZINC000169795854
C[C@H](CC#N)NCCO    ZINC000037871416
N#CCCCNCCO    ZINC000035116496
C[C@H](C#N)N(C)CCO    ZINC000049934067
C[C@@H](C#N)N(C)CCO    ZINC000049934065
CCC[C@H](O)CNC#N    ZINC000217899698
C[C@H](O)CN(C)CC#N    ZINC000045059942
CN(CCO)CCC#N    ZINC000019966594
O[C@@H]1CN2C[C@H]1NCC2    ZINC001218111793
N#CCCNCCCO    ZINC000019736846
C[C@H](O)CNCCC#N    ZINC000035102068
C[C@H](C#N)NC[C@H](C)O    ZINC000043514865
CN(CC#N)CCCO    ZINC000045060037
CC(C)(C#N)NCCO    ZINC000020177639
C[C@H](C#N)NCCCO    ZINC000020177372
N=C(CO)N1CCCC1    ZINC000149355197
OCCNC1=NCCC1    ZINC000040163953
CC(C)[C@H](O)CNC#N    ZINC000229984770
C[C@H](O)CN[C@@H](C)C#N    ZINC000043514863
CC(C)[C@@H](O)CNC#N    ZINC000229984762
CCC[C@@H](O)CNC#N    ZINC000217899607
C[C@@H](C#N)NCCCO    ZINC000020177375
C[C@@H](CC#N)NCCO    ZINC000037871415
OC1CN(C2CNC2)C1    ZINC000072267087
CC[C@@H](O)CNCC#N    ZINC000229975656
[CH2]CCNC[C@H](O)C=C    ZINC001253608962
C#CC[N+](C)(C)CCO    ZINC000072233202
[CH2]CCNC[C@@H](O)C=C    ZINC001253608963
C[C@@H]1CC[C@H](C)[C@H](O)C1    ZINC000004743561
CC/C=C(\C)C[C@H](C)O    ZINC000001765764
C[C@@H]1C[C@@H](C)CC[C@@H]1O    ZINC000004786885
CC[C@H](O)C1CC(C)C1    ZINC000217694262
CC[C@H]1CCC[C@H](O)C1    ZINC000001577369
CCCC/C=C/CCO    ZINC000002017391
CC/C=C/CC[C@H](C)O    ZINC000005761907
CC1[C@@H](C)C(CO)[C@@H]1C    ZINC000004532209
CC[C@H]1CC[C@H](O)CC1    ZINC000100011522
C=C[C@H](O)CCCCC    ZINC000001562157
CC1(C)CCC[C@H]1CO    ZINC000086869424
C[C@H]1C[C@H](O)C[C@@H](C)C1    ZINC000103673591
CC[C@H]1CCCC[C@@H]1O    ZINC000001690976
CC1(C)CCCC[C@@H]1O    ZINC000032226812
C=CCCCCCCO    ZINC000002569624
CC1(C)CCC[C@H](O)C1    ZINC000002168887
CC/C=C/CC[C@@H](C)O    ZINC000005761904
CC[C@H]1CCC[C@@H](O)C1    ZINC000004692333
CC(C)(C)[C@H]1C[C@H]1CO    ZINC000220229130
CC/C=C(\C)C[C@@H](C)O    ZINC000001765761
C=C(C)[C@H](O)CCCC    ZINC000002164162
OCC1CCCCCC1    ZINC000005184936
C=CCCC[C@H](C)CO    ZINC000034621589
C[C@H]1CC(O)C[C@@H](C)C1    ZINC000013541814
CC1CCC(CO)CC1    ZINC000002521583
CC[C@@H](O)C1CC(C)C1    ZINC000217694180
CC/C=C(/C)C[C@@H](C)O    ZINC000001765762
C[C@@H](O)C1CCCCC1    ZINC000002045405
C[C@H]1CC[C@@H](O)C[C@@H]1C    ZINC000001690973
C[C@@H]1CC[C@H](C)C[C@H]1O    ZINC000004743566
C[C@H]1[C@H](CO)[C@@H](C)[C@@H]1C    ZINC000257347522
CC(C)=CCC[C@H](C)O    ZINC000000896812
CCCC/C=C\[C@H](C)O    ZINC000017059274
CCCC/C=C\[C@@H](C)O    ZINC000017059271
CC1CC(CCCO)C1    ZINC000242648958
C[C@@H]1CC[C@H](O)C[C@H]1C    ZINC000100303342
CC/C=C(/C)[C@@H](O)CC    ZINC000005761811
C[C@H]1CC[C@](C)(CO)C1    ZINC000137976461
CC1(CO)CCCCC1    ZINC000001420477
CC1(C)C(CO)C1(C)C    ZINC000072305107
C[C@@H]1C[C@@H](C)CC[C@H]1O    ZINC000004786890
CCCC/C=C/[C@@H](C)O    ZINC000001765484
C=CCC[C@@H](CC)CO    ZINC000038233845
OCCCC1CCCC1    ZINC000001845715
CC(C)=CCC[C@@H](C)O    ZINC000000896814
C=CC[C@H](O)[C@H](C)CC    ZINC000002166527
CC(C)[C@]1(C)C[C@H]1CO    ZINC000088158681
C[C@@H]1CCCC[C@H]1CO    ZINC000001562406
CC/C=C(/C)[C@H](O)CC    ZINC000005761807
C/C=C\CCCCCO    ZINC000115387990
C=C(C)[C@@H](O)CCCC    ZINC000002164160
C/C=C/[C@@H](O)CCCC    ZINC000001609510
CC(C)[C@@]1(C)C[C@@H]1CO    ZINC000088158680
C/C=C/[C@H](O)CCCC    ZINC000001609512
C[C@@H]1CC[C@@H](O)C[C@@H]1C    ZINC000004743569
CC(C)[C@@]1(C)C[C@H]1CO    ZINC000088158682
CC(C)C1CC(CO)C1    ZINC000067175834
CCCC/C=C\CCO    ZINC000012358877
OCCC1CCCCC1    ZINC000001656270
C[C@H]1CC[C@H](C)[C@H](O)C1    ZINC000004743563
C[C@@H]1CCC[C@H](O)[C@H]1C    ZINC000100648899
C[C@H](O)C1CCCCC1    ZINC000001700004
CC(C)(C)[C@@H]1C[C@@H]1CO    ZINC000220229010
C[C@@H]1CCC[C@H](CO)C1    ZINC000034426552
CC(C)(CO)C1CCC1    ZINC000159580814
C[C@@H]1CC[C@H](O)[C@@H](C)C1    ZINC000017377358
C[C@@H]1CCCC[C@@H]1CO    ZINC000001562408
CC(C)[C@]1(C)C[C@@H]1CO    ZINC000088158679
C=C(C)C[C@@H](O)C(C)C    ZINC000005761137
C=CC[C@H](O)[C@@H](C)CC    ZINC000002166529
C[C@@H]1CCC[C@H](C)[C@H]1O    ZINC000238449375
C[C@@H]1CC(O)C[C@@H](C)C1    ZINC000004501401
CC/C=C(\C)[C@H](O)CC    ZINC000002508076
CCC/C=C(\CC)CO    ZINC000002005682
CC(C)[C@@H](O)C1(C)CC1    ZINC000005733464
CC[C@@H]1CCC[C@H](O)C1    ZINC000001577370
CC[C@@H]1CCCC[C@@H]1O    ZINC000001690977
C[C@@H]1CC[C@](C)(CO)C1    ZINC000138298836
CC(C)[C@H](O)C1(C)CC1    ZINC000001711633
C[C@H]1CCC[C@H](CO)C1    ZINC000034426553
CCCC1CC(CO)C1    ZINC000085392910
C[C@@H]1CCC[C@@H](O)[C@H]1C    ZINC000036092467
C=CC[C@@H](O)[C@H](C)CC    ZINC000002166524
C=CC[C@H](O)C(C)(C)C    ZINC000002165923
C[C@@H]1CCC[C@@H](C)C1O    ZINC000001587613
C=CCCC(C)(C)CO    ZINC000038415664
C[C@@H]1C[C@H](C)C[C@H](O)C1    ZINC000103673581
C[C@H]1CC[C@H](O)C[C@@H]1C    ZINC000004743568
C[C@@H]1CC[C@H](C)[C@@H](O)C1    ZINC000014807058
CCCC/C=C/[C@H](C)O    ZINC000001765488
CCCC1(CO)CCC1    ZINC000085037146
CC1(C)C[C@H]1CCCO    ZINC000149973433
C=C(C)C[C@H](O)C(C)C    ZINC000002563380
C[C@H]1[C@H](O)CCC[C@@H]1C    ZINC000004528547
CC/C=C\CCCCO    ZINC000005225126
C=CC[C@@H](O)[C@@H](C)CC    ZINC000002166526
C[C@@H]1CC[C@H](O)[C@H](C)C1    ZINC000004786883
CC1(C)CCC[C@@H](O)C1    ZINC000004787909
C[C@H]1CCC[C@@H](CO)C1    ZINC000034426555
C=CCC[C@H](CC)CO    ZINC000038972851
CC/C=C/CCCCO    ZINC000001850198
C=C(C)[C@H](O)CC(C)C    ZINC000001698255
C/C=C\[C@@H](O)CCCC    ZINC000017377825
CC(C)(C)[C@@H]1C[C@H]1CO    ZINC000135858128
CC1(C)CCCC[C@H]1O    ZINC000032226814
CCCCC/C=C\CO    ZINC000013551397
CC[C@@H]1CCC[C@@H](O)C1    ZINC000001577368
C=CCCC[C@@H](C)CO    ZINC000039167990
CCC1(CO)CC(C)C1    ZINC000096509264
C[C@H]1CCCC[C@@H]1CO    ZINC000001562407
C=C(C)[C@@H](O)CC(C)C    ZINC000005454149
CCC1CCC(O)CC1    ZINC000001577376
CC(C)CC1(CO)CC1    ZINC000085037260
C[C@@H]1CC[C@@H](C)[C@H](O)C1    ZINC000004743565
C/C=C/CCCCCO    ZINC000039383362
C[C@@H]1CC[C@@H](O)[C@@H](C)C1    ZINC000017377354
C[C@H]1CC[C@@H](CO)CC1    ZINC000238483660
C[C@H]1CC[C@H](CO)CC1    ZINC000101975343
C=CC[C@@H](O)C(C)(C)C    ZINC000002165922
CCCCC/C=C/CO    ZINC000002017330
C=CC[C@@H](O)CCCC    ZINC000002032391
C[C@H]1CC(O)C[C@H](C)C1    ZINC000004501402
CC[C@H]1CCCC[C@H]1O    ZINC000001690974
CC1(C)CCC(O)CC1    ZINC000002145618
C[C@@H]1CCC[C@@H](CO)C1    ZINC000034426554
C[C@@H]1CC[C@@](C)(CO)C1    ZINC000138298608
CC[C@@H]1CCCC[C@H]1O    ZINC000001690975
C[C@@H]1CC[C@H](O)C[C@@H]1C    ZINC000004743567
CC1(C)C[C@@H]1CCCO    ZINC000149974064
C[C@H]1CCCC[C@H]1CO    ZINC000001562405
CC/C=C(/C)C[C@H](C)O    ZINC000001765765
CC1(C)CC(C)(C)C1O    ZINC000114869647
C[C@@H]1CCC[C@H](C)C1O    ZINC000001587612
C=C[C@@H](O)CCCCC    ZINC000002026960
C[C@@H]1CCC[C@H](O)[C@@H]1C    ZINC000004528545
C[C@@H]1CC[C@@H](O)[C@H](C)C1    ZINC000004786888
C[C@H]1CCC[C@H](C)C1O    ZINC000001587614
C[C@@H]1CC[C@@H](C)[C@@H](O)C1    ZINC000014807050
C[C@@H]1CC[C@@H](O)C[C@H]1C    ZINC000036145267
C=C(CO)CC(C)(C)C    ZINC000001679557
CC/C=C(\C)[C@@H](O)CC    ZINC000005225412
C[C@@H]1[C@@H](C)CCC[C@@H]1O    ZINC000002242645
OC1CCCCCCC1    ZINC000003860308
C=CC[C@H](O)CCCC    ZINC000001765513
CC(C)(C)[C@H]1C[C@@H]1CO    ZINC000220229074
CC1[C@H](C)C(CO)[C@H]1C    ZINC000004532210
C/C=C\[C@H](O)CCCC    ZINC000017377823
C[C@H]1CC[C@@](C)(CO)C1    ZINC000138298719
CC1(C)CCC[C@@H]1CO    ZINC000086869422
C[C@@H]1CCC[C@@H](O)[C@@H]1C    ZINC000004528546
CC[C@H]1CC[C@@H](O)CC1    ZINC000100072784
CC1[C@@H](C)C(CO)[C@H]1C    ZINC000004532208
Cc1nscc1CO    ZINC000057354327
C[C@@H](O)c1cscn1    ZINC000034122626
OCCc1cncs1    ZINC000014766019
C[C@H](O)c1cncs1    ZINC000034122628
OCCc1nccs1    ZINC000034115156
Cc1csc(CO)n1    ZINC000011764188
Cc1cc(CO)ns1    ZINC000098209808
Cc1scnc1CO    ZINC000021987325
Nc1ccsc1CO    ZINC000030678144
C[C@@H](O)c1nccs1    ZINC000034060364
Cc1ncsc1CO    ZINC000013539621
Cc1cnc(CO)s1    ZINC000020358119
C[C@@H](O)c1cncs1    ZINC000034122630
OCCc1cscn1    ZINC000072207305
Cc1cc(CO)sn1    ZINC000034276125
Cc1ncc(CO)s1    ZINC000036379766
C[C@H](O)c1cscn1    ZINC000034122625
C[C@H](O)c1nccs1    ZINC000034060363
OCCc1ccns1    ZINC000072188025
Cc1nc(CO)cs1    ZINC000008614807
C[C@H](O)C(=O)OCC#N    ZINC000306216598
CN1C(=O)C[C@H](O)C1=O    ZINC000004538115
N[C@H](CO)C(F)(F)F    ZINC000068576981
CN1C(=O)C[C@@H](O)C1=O    ZINC000097125340
NC[C@@H](O)C(F)(F)F    ZINC000036378398
COc1cc(CO)on1    ZINC000039167994
OCc1coc(CO)n1    ZINC000168079698
NC[C@H](O)C(F)(F)F    ZINC000003883382
N[C@@H](CO)C(F)(F)F    ZINC000068576983
OCc1n[nH]c(CO)n1    ZINC000001509969
Cn1c(CO)n[nH]c1=O    ZINC000142681602
Nc1nnnn1CCO    ZINC000001564350
N[C@@H](CO)c1nnn[nH]1    ZINC000095122090
Nc1nnn(CCO)n1    ZINC000016954938
N[C@H](CO)c1nnn[nH]1    ZINC000095122092
CN1C[C@@H](O)CCC1=O    ZINC000095346848
O=C1CC[C@H](O)CCN1    ZINC000088189624
O=C1NCCC[C@H]1CO    ZINC000104582334
O=C(CO)NCC1CC1    ZINC000036757682
C[C@H]1CCN1C(=O)CO    ZINC000116724631
OC[C@@H]1[C@@H]2CN[C@@H]1CO2    ZINC001218153407
O[C@H]1[C@@H]2CO[C@H]1CNC2    ZINC000209841198
CN1C(=O)CC[C@@H]1CO    ZINC000095629955
NC(=O)[C@@H]1CCC[C@@H]1O    ZINC000002516848
CN1CCC[C@H](O)C1=O    ZINC000034301334
CC(=O)N[C@H]1C[C@H](O)C1    ZINC000148575821
O=C(NCCO)C1CC1    ZINC000019780722
C[C@@H]1NC(=O)CC[C@@H]1O    ZINC000091366434
CNC(=O)[C@H]1C[C@@H](O)C1    ZINC001440943375
C[C@@H]1NC(=O)CC[C@H]1O    ZINC000039167996
O=C1NCCC[C@@H]1CO    ZINC000104582331
O=C1CCCN1CCO    ZINC000004521571
CC1=N[C@@](C)(CO)CO1    ZINC000002041681
CNC(=O)C1CC(O)C1    ZINC000066319003
O=C1CNCC[C@H](O)C1    ZINC001218193858
CN1C[C@@H](CO)CC1=O    ZINC000019088414
O=C1C[C@H](CO)CCN1    ZINC000072194087
NC(=O)C1(CO)CCC1    ZINC000029865934
C[C@]1(CO)CCNC1=O    ZINC000215122979
O=C1C[C@H](CCO)CN1    ZINC000097053661
CC(=O)N[C@H]1C[C@H](O)C1    ZINC001646511885
O=C1CC[C@@H](CCO)N1    ZINC000021997956
O[C@H]1COC2(CNC2)C1    ZINC000146299963
C[C@H]1[C@H](O)CC(=O)N1C    ZINC000238850424
NC12CC(CO)(C1)OC2    ZINC001083103508
CN(C(=O)CO)C1CC1    ZINC000049306498
C[C@]1(CO)CNC(=O)C1    ZINC000095884008
O=C(CO)NC1CCC1    ZINC000118019896
O=C1C[C@@H](CO)CCN1    ZINC000072194088
CNC(=O)C1(CO)CC1    ZINC000221391656
O=C1CNCC[C@@H](O)C1    ZINC001218193856
NC(=O)[C@H]1CCC[C@H]1O    ZINC000039284318
O=CN1CCC[C@H]1CO    ZINC000039077727
O=C1NCC[C@H]1CCO    ZINC000095933487
O[C@H]1[C@H]2CNC[C@H]1CO2    ZINC000103541220
CN1C(=O)CC[C@H]1CO    ZINC000034402648
C[C@H]1[C@@H](O)CC(=O)N1C    ZINC000238850427
O=C1CCC[C@H](O)CN1    ZINC000083267424
O=C1CCC[C@@H](O)CN1    ZINC000083267425
CN1CCC[C@@H](O)C1=O    ZINC000034301335
O=C1CN(CCCO)C1    ZINC001235765858
C[C@@H](O)C(=O)NC1CC1    ZINC000036757537
CC(=O)N1CC[C@H]1CO    ZINC000585669957
O[C@@H]1[C@@H]2CO[C@H]1CNC2    ZINC000095743522
C[C@@H]1[C@@H](O)CC(=O)N1C    ZINC000238850426
C=C(C)C(=O)NCCO    ZINC000002571966
C[C@H]1NC(=O)CC[C@H]1O    ZINC000091366432
O[C@@H]1COC2(CNC2)C1    ZINC000146299755
C[C@@]1(CO)CCNC1=O    ZINC000215123025
CC(=O)N1CC[C@@H](O)C1    ZINC000038948624
O=C1C[C@@H](CCO)CN1    ZINC000097053666
CNC(=O)[C@H](O)C1CC1    ZINC001629378053
O=C1CCC[C@@H](CO)N1    ZINC000034307204
O[C@@H]1[C@H]2CNC[C@H]1CO2    ZINC000238722037
CN1C[C@H](O)CCC1=O    ZINC000095346847
C=CC(=O)NCCCO    ZINC000035607194
CC1(NC(=O)CO)CC1    ZINC001126215770
O[C@H]1[C@H]2CN[C@@H](C2)[C@@H]1O    ZINC000238687734
C#CCNC[C@H](O)CO    ZINC000037853604
O[C@H]1[C@@H](O)[C@H]2CN[C@H]1C2    ZINC000306335799
N#C[C@H](O)CCCCO    ZINC000100077190
CNC(=O)[C@@H](O)C1CC1    ZINC001629378054
C=CCNC(=O)[C@H](C)O    ZINC000001712680
O[C@@H]1[C@H]2CN[C@@H](C2)[C@@H]1O    ZINC000212061176
CC(=O)N[C@@H]1CC[C@H]1O    ZINC000307158883
O=CN1CCC(O)CC1    ZINC000011919386
CN1C[C@H](CO)CC1=O    ZINC000019088417
C[C@H]1NC(=O)CC[C@@H]1O    ZINC000091366433
O=C1CCN(CCO)C1    ZINC000307162527
C[C@H](O)C(=O)NC1CC1    ZINC000036757536
CC1(C)CNC(=O)[C@@H]1O    ZINC000032107019
C[C@@H](CO)C1=NCCO1    ZINC000005019779
CC(=O)N1CC[C@@H]1CO    ZINC000585669958
CC(=O)N1CC[C@H](O)C1    ZINC000042684310
OC[C@H]1[C@@H]2CN[C@@H]1CO2    ZINC001218153410
CC(=O)N1CC(CO)C1    ZINC000083138045
CN1CC[C@H](CO)C1=O    ZINC000039077718
C[C@@H](O)C(=O)N1CCC1    ZINC000306842201
O=C1CC[C@H](CO)CN1    ZINC000034548650
O=C(CO)N1CCCC1    ZINC000011638819
O=C1CC[C@@H](O)CCN1    ZINC000088189623
CC1=N[C@](C)(CO)CO1    ZINC000001620681
C[C@@]1(CO)CCC(=O)N1    ZINC000169415120
N#C[C@@H](O)CCCCO    ZINC000100077185
CCC(=O)N1CC(O)C1    ZINC000062808515
C[C@H](CO)C1=NCCO1    ZINC000002585394
O[C@@H]1[C@H]2CN[C@@H](C2)[C@H]1O    ZINC000306335800
C=CCNC(=O)[C@@H](C)O    ZINC000008603127
O=C1CCC[C@H](CO)N1    ZINC000034307203
C[C@H](O)C(=O)N1CCC1    ZINC000306980384
O=C1NCC[C@@H]1CCO    ZINC000095933488
CN1CC[C@@H](CO)C1=O    ZINC000039077719
C[C@@H]1CCN1C(=O)CO    ZINC000116724628
C[C@H](O)CN1CC(=O)C1    ZINC001251961490
C[C@@]1(CO)CNC(=O)C1    ZINC000095884007
O=C1CC[C@@H](CO)CN1    ZINC000034548648
CC1(C)CNC(=O)[C@H]1O    ZINC000100007597
C[C@@H]1[C@H](O)CC(=O)N1C    ZINC000238850425
C[C@]1(CO)CCC(=O)N1    ZINC000169415131
N=C(N)N1CC[C@H](O)C1    ZINC000054965195
N=C(N)N1CC[C@@H](O)C1    ZINC000054965193
[N-]=[N+]=NCCCCCO    ZINC000034539694
OCCNC1=NCCN1    ZINC000001822216
CC[C@@H]1C[C@H](O)[C@@H](C)N1    ZINC000217869745
C[C@@H](O)C1CCNCC1    ZINC000006442841
C=C[C@@H](O)CNCCC    ZINC000004773614
CN[C@@H]1CCCC[C@@H]1O    ZINC000001765712
C=CCN(C)C[C@H](C)O    ZINC000039077773
CC[C@@H]1NCC[C@H]1CO    ZINC000238287542
OCC[C@H]1CCCCN1    ZINC000002039527
C[C@@H](O)[C@@H]1CCCNC1    ZINC000001706734
NC[C@@H]1CCCC[C@@H]1O    ZINC000002516847
CC[C@@H]1C[C@@H](O)[C@H](C)N1    ZINC000242701875
C[C@H]1C[C@H](O)CN(C)C1    ZINC000001296041
C[C@@H]1CN[C@@H](C)C[C@H]1O    ZINC000004843855
N[C@@H]1CCCC[C@H]1CO    ZINC000004262061
C[C@H]1CN(C)CC[C@H]1O    ZINC000238461086
C[C@@H]1CCNC[C@@H]1CO    ZINC000104622030
C[C@H](O)CN1CC(C)C1    ZINC000108280383
NC[C@@H](CO)C1CCC1    ZINC000215026869
C[C@H]1CCNC[C@@H]1CO    ZINC000104622035
NC[C@@H]1CCC[C@H](O)C1    ZINC000070038098
OCCNC1CCCC1    ZINC000012357200
N[C@H]1CCCCC[C@@H]1O    ZINC000034179246
C[C@H](O)[C@@H]1CCCNC1    ZINC000001706733
CCCN1CC[C@@H](O)C1    ZINC000034343340
NC1(CO)CCCCC1    ZINC000001561940
CN1CCC[C@@H](O)CC1    ZINC000021298462
CC1(C)CN(CCO)C1    ZINC000108280368
CC(C)N[C@H]1C[C@H](O)C1    ZINC001651369724
C[C@@H]1C[C@@](C)(N)C[C@@H]1O    ZINC000217891443
N[C@@H]1CCC[C@H](CO)C1    ZINC000083428632
CN[C@H]1CCCC[C@@H]1O    ZINC000001765711
OC[C@@H]1CCCCNC1    ZINC000026896545
C[C@@H]1CNCCC[C@H]1O    ZINC000076572439
CN(C)[C@@H]1CC[C@@H]1CO    ZINC000306260518
CNC1CCC(O)CC1    ZINC000035837107
N[C@@H]1CCC[C@@H]1CCO    ZINC000095884025
CN(C)[C@H]1CCC[C@@H]1O    ZINC000005965197
C=C[C@@H](O)CNC(C)C    ZINC000078730707
NC[C@H](CO)CC1CC1    ZINC000051690866
C[C@@]1(CO)CCCCN1    ZINC000071372382
N[C@@H](CO)C1CCCC1    ZINC000038995483
N[C@H]1CCCC[C@H]1CO    ZINC000002516850
C[C@H]1CCC[C@@H](CO)N1    ZINC000033798844
C[C@@H]1CC[C@@H](CO)CN1    ZINC000072233108
CN[C@@H]1CCC[C@H](O)C1    ZINC000038889575
CCN1C[C@H](O)[C@@H](C)C1    ZINC000238247354
CN1CC[C@H](CCO)C1    ZINC000084285381
C=CCCNC[C@H](C)O    ZINC000070591598
CC(C)[C@H]1NCC[C@H]1O    ZINC000098095728
CC1(C)C[C@]1(CN)CO    ZINC000070500766
CC[C@H]1C[C@H](O)CN1C    ZINC000142074076
C[C@H]1NCC[C@H](O)[C@H]1C    ZINC000004697462
CC(C)CN1CC(O)C1    ZINC000067425153
C[C@H](O)[C@@]1(CN)C[C@H]1C    ZINC000110767011
N[C@H]1CC[C@@H](CO)CC1    ZINC000100189591
N[C@@H](CO)CC1CCC1    ZINC000083842158
C[C@@H]1CNC[C@@H](CO)C1    ZINC000107114816
CCN[C@@H](CO)C1CC1    ZINC000041047721
C[C@H]1C[C@@](C)(N)C[C@@H]1O    ZINC000217891504
CN[C@@H]1CCC[C@@H](O)C1    ZINC000038889579
C[C@@H]1CCCN1CCO    ZINC000038000087
C[C@H](O)CN1CC[C@@H]1C    ZINC000110288488
CC[C@@H](O)CNC1CC1    ZINC000037688303
CC[C@H](C)N1CC(O)C1    ZINC000070839638
CNC[C@@H]1CCC[C@H]1O    ZINC000075523352
OCCNCC1CCC1    ZINC000037180587
NC1CCC(CO)CC1    ZINC000001640342
CC[C@H]1NCC[C@H]1CO    ZINC000238271304
C[C@H]1NCCC[C@@H]1CO    ZINC000084237487
CC[C@H]1C[C@H](O)[C@@H](C)N1    ZINC000217869832
C[C@H](O)C[C@@H]1CCCN1    ZINC000014513636
C[C@H]1CCC[C@H](CO)N1    ZINC000033798842
C[C@@H]1CCN1CCCO    ZINC000096378936
OC[C@H]1CCCCCN1    ZINC000004996329
CC[C@@]1(CO)CCNC1    ZINC000078676085
N[C@H](CO)CC1CCC1    ZINC000083842157
C[C@@H]1C[C@H](O)CN(C)C1    ZINC000004343754
NCC[C@H]1CC[C@@H](O)C1    ZINC000026895120
OCC[C@@H]1CCCCN1    ZINC000000157541
C[C@@H]1C[C@@H](N)CC[C@@H]1O    ZINC000104584785
CC(C)N1CC[C@H](O)C1    ZINC000002556865
OCC[C@H]1CCCNC1    ZINC000004202322
NC[C@H](O)C1CCCC1    ZINC000028221468
C[C@@H]1CNC[C@H](C)[C@H]1O    ZINC000242722832
NCC1(CCO)CCC1    ZINC000078903802
N[C@H](CO)C1CCCC1    ZINC000050273034
C[C@H]1CC(O)C[C@H](C)N1    ZINC000014982735
C[C@H](O)[C@@H]1CCCN1C    ZINC000034295894
C[C@@H]1C[C@@H](CO)CCN1    ZINC000107114808
CC[C@@H]1CNCC[C@@H]1O    ZINC000026898698
CC[C@@H](O)CN1CCC1    ZINC000144052580
C[C@@H]1CC[C@H](CO)NC1    ZINC000104604160
NCC1CCC(O)CC1    ZINC000034386310
OCCN1CCCCC1    ZINC000000388107
CN(CCO)CC1CC1    ZINC000038000564
CCN1C[C@H](O)C[C@H]1C    ZINC000200139651
C=CCNC[C@H](O)CC    ZINC000037688311
C[C@@H]1C[C@@H](N)CC[C@H]1O    ZINC000090136842
CC1(C)CNC[C@H]1CO    ZINC000198774377
N[C@H]1CCC[C@@H]1CCO    ZINC000095884027
C[C@@H](O)CN1CCCC1    ZINC000000394010
CC1(C)CN[C@@H](CO)C1    ZINC000104692890
C=CCN(C)CCCO    ZINC000049804413
C[C@@H]1CNC[C@]1(C)CO    ZINC000211627800
C[C@H]1CNC[C@H](CO)C1    ZINC000107114818
CN[C@H]1CC[C@@H](O)CC1    ZINC000100007653
CCCN1CC(CO)C1    ZINC000084989685
CCCN1CC[C@H](O)C1    ZINC000034343339
CC[C@]1(C)C[C@]1(N)CO    ZINC000256051067
C[C@@H]1CNCCC[C@@H]1O    ZINC000076572428
C[C@@H]1C[C@@H](O)CN(C)C1    ZINC000002570272
C[C@]1(CO)CCCCN1    ZINC000071372381
CN(C)C1CC(CO)C1    ZINC000238322279
C[C@H](O)C[C@H]1CCCN1    ZINC000014513642
CC(C)N1CC[C@H]1CO    ZINC000004982855
OC[C@@H]1CCCCCN1    ZINC000004402445
CC(C)N[C@H]1C[C@@H](O)C1    ZINC001308439627
CCN(C)C1CC(O)C1    ZINC000306568271
CN1CCC(CO)CC1    ZINC000001705504
CC(C)(CO)NC1CC1    ZINC000038123994
CC[C@@H](O)[C@@H]1CCCN1    ZINC000033961370
CN(C)[C@@H]1CCC[C@H]1O    ZINC000005965141
NC[C@@H](O)C1CCCC1    ZINC000028221463
C[C@@H](O)C[C@H]1CCCN1    ZINC000014513639
C[C@]1(N)CCC[C@H]1CO    ZINC000032098960
CCN(C)C1(CO)CC1    ZINC000307700165
CN[C@H]1CCC[C@@H](O)C1    ZINC000038889581
C[C@H]1CC[C@@H](CO)NC1    ZINC000104604177
C[C@@H](O)[C@@H]1CCCN1C    ZINC000034295895
C[C@@H]1CC[C@@H](O)[C@@H](N)C1    ZINC000166921353
CN(C)[C@H]1C[C@@H](CO)C1    ZINC000306426656
CC[C@@H]1C[C@@H](O)[C@@H](C)N1    ZINC000217869597
CCN[C@H](CO)C1CC1    ZINC000041047722
NCCC[C@H]1CC[C@@H]1O    ZINC000076572358
NC[C@H]1CC[C@@H](O)CC1    ZINC000104587411
NC[C@H]1CCCC[C@@H]1O    ZINC000002517003
N[C@H]1CCC[C@H]1CCO    ZINC000095884028
CC[C@H](O)[C@H]1CCCN1    ZINC000033961371
C[C@@H]1CC[C@H](CO)CN1    ZINC000082164204
CN(C)[C@H]1CC[C@H]1CO    ZINC000306260516
C[C@H]1CCN(CCO)C1    ZINC000040724128
C[C@@H]1[C@H](CO)CCN1C    ZINC000138995782
CCN1C[C@@H](O)C[C@@H]1C    ZINC000148899264
NC[C@H]1CC[C@H](O)CC1    ZINC000104645638
C[C@H]1CCCN1CCO    ZINC000038000088
C[C@@H]1NCC[C@H](O)[C@H]1C    ZINC000004697461
C[C@@]1(N)CC[C@H](O)CC1    ZINC000103537476
C[C@H]1CNCCC[C@H]1O    ZINC000076572443
C[C@H]1CCNCC[C@H]1O    ZINC000076572464
C[C@@H]1CCC[C@@H](CO)N1    ZINC000033798843
C[C@H]1C[C@H](O)[C@@H](C)CN1    ZINC000013138388
CC[C@H]1C[C@@H](O)CN1C    ZINC000142074484
NCCC[C@@H]1CC[C@@H]1O    ZINC000076572340
CC[C@H]1CNCC[C@H]1O    ZINC000026898710
C[C@@H]1C[C@H](N)CC[C@@H]1O    ZINC000104584779
OCCCNC1CCC1    ZINC000044480472
C[C@@H]1CNC[C@H](C)C1O    ZINC000095090992
C[C@@H]1C[C@H](CO)CCN1    ZINC000107114804
C[C@H]1C[C@](C)(N)C[C@@H]1O    ZINC000217891663
CC[C@]1(CO)CCNC1    ZINC000078676082
C[C@@H]1CNC[C@H](CO)C1    ZINC000107114821
C=C[C@@H](O)CN(C)CC    ZINC001253567422
CC(C)N1CC[C@@H]1CO    ZINC000001722213
C[C@H](O)[C@@]1(CN)C[C@@H]1C    ZINC000110767004
C[C@@H]1NCCC[C@@H]1CO    ZINC000084237492
C[C@@H]1CC[C@H](O)[C@H](N)C1    ZINC000082411147
NC[C@H]1CCC[C@@H](O)C1    ZINC000070038094
CC[C@H]1NCC[C@@H]1CO    ZINC000238271102
C[C@@H]1CCNC[C@H]1CO    ZINC000104622039
NC[C@@H]1CCC[C@@H](O)C1    ZINC000070038095
C=CCC[C@@H](O)CNC    ZINC000075523462
C[C@H]1NCC[C@H](O)[C@@H]1C    ZINC000004462420
C[C@@H](CO)NC1CCC1    ZINC000044480649
CN(C)[C@@H]1CC[C@H]1CO    ZINC000306260517
CCN1CCC(O)CC1    ZINC000002567875
CC1(C)NCC[C@H]1CO    ZINC000084237495
CNC1(CO)CCCC1    ZINC000038121077
NCC1(CO)CCCC1    ZINC000019091065
OCCCCNC1CC1    ZINC000043445259
C[C@@H](CO)N1CCCC1    ZINC000034925162
CCN1CCC[C@H](O)C1    ZINC000000404399
CNC[C@H]1CCC[C@H]1O    ZINC000075523356
C[C@H]1CNC[C@@]1(C)CO    ZINC000211627722
C[C@@H]1CCCN[C@@H]1CO    ZINC000082164406
CN1CCC[C@@H](CO)C1    ZINC000000507886
CN(C)[C@H]1CC[C@@H]1CO    ZINC000306260519
CN[C@@H]1CCCC[C@H]1O    ZINC000001765709
N[C@@H]1CCC[C@@H](CO)C1    ZINC000083428633
OCCCCN1CCC1    ZINC000259038010
CN1CCC[C@@H]1CCO    ZINC000000388248
C[C@@H]1CN(C)CC[C@@H]1O    ZINC000039190903
CC[C@@H]1C[C@H](O)CN1C    ZINC000142073860
CC[C@@H]1CNCC[C@H]1O    ZINC000026898706
C[C@H]1C[C@H](CO)CCN1    ZINC000107114806
CC(C)[C@@H]1NCC[C@@H]1O    ZINC000082411134
CN1CCC[C@H]1CCO    ZINC000000388246
C[C@@H]1CC[C@H](O)[C@@H](N)C1    ZINC000166921606
C[C@@H]1[C@H](C)NCC[C@@H]1O    ZINC000004462417
C[C@H](O)CNCC1CC1    ZINC000037865090
C[C@@H]1C[C@H](O)[C@@H](C)CN1    ZINC000005912340
CC1(C)CNCC[C@@H]1O    ZINC000040448342
OCCC1CCNCC1    ZINC000004716361
CC(C)[C@H]1NCC[C@@H]1O    ZINC000098095729
CC1(C)CN[C@H](CO)C1    ZINC000066054705
C[C@@H]1C[C@H](O)[C@H](C)CN1    ZINC000004843852
C[C@@H]1CCN(CCO)C1    ZINC000039077723
CN(CCO)C1CCC1    ZINC000122058687
C[C@H]1CNCCC[C@@H]1O    ZINC000076572435
OCC[C@@H]1CCCNC1    ZINC000004202323
CCN1C[C@@H](O)C[C@H]1C    ZINC000252516801
C[C@@H]1CC[C@@H](O)[C@H](N)C1    ZINC000082411149
C[C@H](O)CN[C@@H]1C[C@H]1C    ZINC000235549963
CC[C@@H](C)N1CC(O)C1    ZINC000070839635
CN(C)[C@H]1CCC[C@H]1O    ZINC000005965198
NC[C@H]1CCC[C@H](O)C1    ZINC000070038097
CC1CN(CCCO)C1    ZINC000123224462
CC[C@H]1CNC[C@@H]1CO    ZINC000215096934
CC[C@@H]1C[C@@H](O)CN1C    ZINC000142074279
C[C@@H]1CC(O)C[C@@H](C)N1    ZINC000014982729
C[C@H]1CNC[C@H](C)C1O    ZINC000095090993
C[C@@H]1CC[C@@H](CO)NC1    ZINC000104604170
C[C@@]1(CO)CCCNC1    ZINC000019090715
C[C@@H]1CCCN[C@H]1CO    ZINC000082164408
OCCC[C@@H]1CCNC1    ZINC000080163931
CC[C@@]1(CO)CCCN1    ZINC000049584996
CCCCN1CC(O)C1    ZINC000039365206
C[C@H]1CC[C@@H](CO)CN1    ZINC000082164207
C[C@H](O)[C@H]1CCCCN1    ZINC000001580298
CN[C@H]1CCCC[C@H]1O    ZINC000001765708
C[C@@H]1NCC[C@@H](O)[C@H]1C    ZINC000165228658
NCCC1(CO)CCC1    ZINC000259372288
CC[C@@H](CO)C1CNC1    ZINC000213675438
C[C@H](O)[C@]1(CN)C[C@H]1C    ZINC000110767014
C[C@@H]1CCC[C@H](CO)N1    ZINC000033798841
CC1(C)NCC[C@@H]1CO    ZINC000084237496
CC1(C)CNCC[C@H]1O    ZINC000040448343
CN(C)CC1(CO)CC1    ZINC000049804414
CN1CCC[C@H](CO)C1    ZINC000000507888
CC[C@@H](O)[C@H]1CCCN1    ZINC000033961372
CC[C@@H]1C[C@H](O)[C@H](C)N1    ZINC000242701876
C[C@@H](O)[C@@]1(CN)C[C@@H]1C    ZINC000096527078
CC[C@@]1(C)C[C@@]1(N)CO    ZINC000256051065
CC(C)N[C@@H]1CC[C@H]1O    ZINC000306515913
C[C@H]1CC[C@H](CO)CN1    ZINC000082164206
CCN1CC[C@@H](CO)C1    ZINC000019091617
C[C@H](O)C1CCNCC1    ZINC000001584638
CC1(C)C[C@@H](O)CCN1    ZINC000071186832
C=C[C@H](O)CNCCC    ZINC000004773627
CC(C)[C@@H]1NCC[C@H]1O    ZINC000082411133
C[C@@H]1C[C@@H](O)[C@H](C)CN1    ZINC000004843854
C[C@H](O)CN(C)C1CC1    ZINC000037693889
CN[C@H]1CC[C@H](O)CC1    ZINC000100025489
C[C@@H]1CN(C)CC[C@H]1O    ZINC000238805009
CC/C=C/NC[C@H](C)O    ZINC000165953390
C[C@H]1CCCN[C@H]1CO    ZINC000082164412
OCCC[C@@H]1CCCN1    ZINC000026898530
C[C@H](O)[C@H]1CCCNC1    ZINC000001706731
CC[C@H]1CNCC[C@@H]1O    ZINC000026898702
C[C@H](O)CN[C@H]1C[C@@H]1C    ZINC000216434736
NC[C@@H]1CCCC[C@H]1O    ZINC000004262062
C[C@@H]1C[C@@H](O)C[C@H](C)N1    ZINC000238853059
C=C[C@H](O)CNC(C)C    ZINC000078730710
CCN1C[C@H](C)[C@H](O)C1    ZINC000209831099
C[C@@H]1C[C@](C)(N)C[C@H]1O    ZINC000252516081
C[C@H]1C[C@@H](O)[C@@H](C)CN1    ZINC000013138387
CCN1CC[C@H](O)[C@@H]1C    ZINC000238243359
CC1(N)CCC(O)CC1    ZINC000095743035
CC(C)N1CC[C@@H](O)C1    ZINC000043794305
CC(C)[C@H](O)C1CNC1    ZINC000167522614
C[C@H](O)CN1CCCC1    ZINC000000394009
CN1CC[C@@H](CCO)C1    ZINC000081914588
N[C@@H]1CCCC[C@@H]1CO    ZINC000038874770
CCN(CCO)C1CC1    ZINC000035649855
CC1(CO)CCNCC1    ZINC000026896456
CC1(C)CNC[C@@H]1CO    ZINC000198774362
C[C@H]1C[C@@H](CO)CCN1    ZINC000107114809
N[C@@H]1CCCCC[C@H]1O    ZINC000032099053
NC[C@H]1CCCC[C@H]1O    ZINC000002511714
C[C@@H](O)[C@H]1CCCCN1    ZINC000001580299
CC[C@H]1C[C@@H](O)[C@@H](C)N1    ZINC000217869677
C[C@H]1CC[C@H](CO)NC1    ZINC000104604165
CN1CCCC[C@@H]1CO    ZINC000000388346
OC[C@@H]1CCCNCC1    ZINC000057354213
C[C@]1(CO)CCCNC1    ZINC000019090718
CC[C@H](O)[C@@H]1CCCN1    ZINC000033961369
CN[C@H]1CCC[C@H](O)C1    ZINC000038889577
CC1(C)C[C@@]1(CN)CO    ZINC000070500764
C[C@@H]1C[C@@H](O)[C@@H](C)CN1    ZINC000013138386
C[C@H]1CNC[C@@H](CO)C1    ZINC000107114814
C[C@@H]1C[C@H](N)CC[C@H]1O    ZINC000090136841
C[C@@H](O)C[C@@H]1CCCN1    ZINC000014513634
C[C@H](O)[C@@H]1CCCCN1    ZINC000001580300
CNCC1(CO)CCC1    ZINC000019091443
CCN1CC[C@H](CO)C1    ZINC000019091620
CC[C@@H]1NCC[C@@H]1CO    ZINC000215096613
C[C@@H]1CCNCC[C@H]1O    ZINC000076572458
CN1CCC[C@H](O)CC1    ZINC000021298466
NCCC[C@H]1CC[C@H]1O    ZINC000076572362
N[C@H]1CC[C@H](CO)CC1    ZINC000100031682
OC[C@H]1CCCCNC1    ZINC000026896547
CNC[C@@H]1CCC[C@@H]1O    ZINC000075523344
C[C@H](O)CN1CC[C@H]1C    ZINC000252817035
CCN1CCC[C@@H]1CO    ZINC000005194690
C[C@H](O)CN[C@H]1C[C@H]1C    ZINC000235553845
C[C@@H]1CN[C@@H](C)C[C@@H]1O    ZINC000004843853
C[C@@H]1C[C@](C)(N)C[C@@H]1O    ZINC000217891591
N[C@H]1CCCC[C@@H]1CO    ZINC000034327597
C[C@H]1CNC[C@]1(C)CO    ZINC000104455118
CN1CCCC[C@H]1CO    ZINC000000388344
OCCCN1CCCC1    ZINC000003622806
CC1(C)C[C@H](O)CCN1    ZINC000071186831
C[C@@H](O)CN(C)C1CC1    ZINC000037693890
CCN1C[C@@H](C)[C@@H](O)C1    ZINC000238245493
C[C@H](O)CN[C@@H]1C[C@@H]1C    ZINC000216434705
C[C@@H]1CNC[C@@]1(C)CO    ZINC000211627654
N[C@H]1CCC[C@@H](CO)C1    ZINC000083428635
CC[C@@H](O)C1(CN)CC1    ZINC000096527019
C[C@@]1(N)CC[C@@H](O)CC1    ZINC000103539513
C[C@H](O)CNC1CCC1    ZINC000044480645
CC[C@@]1(C)C[C@]1(N)CO    ZINC000256051064
C[C@H]1[C@H](O)CCN[C@H]1C    ZINC000013562437
C[C@@H]1NCCC[C@H]1CO    ZINC000084237484
C[C@H]1NCCC[C@H]1CO    ZINC000084237481
NC[C@H](CO)C1CCC1    ZINC000215026917
OC[C@H]1CCCNCC1    ZINC000057354212
CC[C@]1(C)C[C@@]1(N)CO    ZINC000256051066
C[C@H](O)[C@]1(CN)C[C@@H]1C    ZINC000110767008
CCN1CCC[C@H]1CO    ZINC000004901311
C=C[C@H](O)CN(C)CC    ZINC001253567423
C[C@H]1CN(C)CC[C@@H]1O    ZINC000039190905
C[C@@H]1CNC[C@@H](C)C1O    ZINC000095090994
C[C@@H](O)[C@@H]1CCCCN1    ZINC000001580301
C[C@H]1CCNC[C@H]1CO    ZINC000104622043
C[C@@H](O)[C@H]1CCCNC1    ZINC000001706732
C[C@@H](O)[C@]1(CN)C[C@@H]1C    ZINC000096527073
CCN1CC(C)(CO)C1    ZINC001201573360
OCCCNCC1CC1    ZINC000037118370
C[C@H]1CCN1CCCO    ZINC000096378937
CN(CCCO)C1CC1    ZINC000035649856
C[C@@H]1C[C@@](C)(N)C[C@H]1O    ZINC000252516080
OCCC[C@H]1CCCN1    ZINC000026898533
N[C@@H]1CCC[C@H]1CCO    ZINC000095884026
CC[C@@H]1C[C@H](O)CCN1    ZINC000083267434
NC1(CCO)CCCC1    ZINC000078724529
CCN1C[C@@H](C)[C@H](O)C1    ZINC000201536256
C[C@@H]1CC(O)C[C@H](C)N1    ZINC000014982733
CCC1CN(CCO)C1    ZINC000123233276
CN(C)[C@@H]1CCC[C@@H]1O    ZINC000005965139
C[C@@H]1CCNCC[C@@H]1O    ZINC000076572448
C[C@H](CO)N1CCCC1    ZINC000034925163
N[C@H]1CCC[C@H](CO)C1    ZINC000083428634
CCCN1CC[C@@H]1CO    ZINC001655695999
C=C(C)CNC[C@H](C)O    ZINC000041581994
CC[C@H](O)C1(CN)CC1    ZINC000096527017
CC(C)(C)N1CC(O)C1    ZINC000000065001
NC[C@@H](CO)CC1CC1    ZINC000051690865
CCCN1CC[C@H]1CO    ZINC001655696000
CC[C@]1(CO)CCCN1    ZINC000049584995
NCCC[C@@H]1CC[C@H]1O    ZINC000076572346
CN[C@](C)(CO)C1CC1    ZINC000038121085
OCCNCCC1CC1    ZINC000083894487
CN(C)[C@H]1C[C@H](CO)C1    ZINC000306426657
C=CCC[C@H](O)CNC    ZINC000075523466
CCN1CCC[C@@H](O)C1    ZINC000000404397
CNC[C@H]1CCC[C@@H]1O    ZINC000075523345
CN[C@@](C)(CO)C1CC1    ZINC000038121086
C[C@H]1CCCN[C@@H]1CO    ZINC000082164407
CCN1C[C@H](O)C[C@@H]1C    ZINC000148899457
C[C@H]1C[C@@H](O)CN(C)C1    ZINC000004343759
C[C@H]1CCNCC[C@@H]1O    ZINC000076572455
C[C@H](O)CNC1(C)CC1    ZINC000228841022
OCCC[C@H]1CCNC1    ZINC000080163936
O[C@@H](CCl)C(F)F    ZINC001083806315
O[C@H](CCl)C(F)F    ZINC001083806316
OCCOC(F)(F)F    ZINC000032629454
Cc1snnc1CO    ZINC000059193015
Nc1nc(CO)cs1    ZINC000008698497
C[C@H](O)c1csnn1    ZINC000149242904
Nc1ncc(CO)s1    ZINC000034407995
C[C@@H](O)c1csnn1    ZINC000149242729
OC[C@@H](O)C(F)(F)F    ZINC000002578071
OC[C@H](O)C(F)(F)F    ZINC000014611451
Cc1nnc(CO)s1    ZINC000072206860
Cc1nnsc1CO    ZINC000012359149
OCC[n+]1ccsc1    ZINC000000156914
CC1=C(O)[C@@H](O)C(=O)O1    ZINC000103603567
CC1=C(O)[C@H](O)C(=O)O1    ZINC000103603562
O=C1CC(O)=C(CO)O1    ZINC001560405152
Cc1oc(=O)oc1CO    ZINC000038972853
O=C1NC(=O)[C@@H](CO)N1    ZINC000002572695
OCc1nonc1CO    ZINC000002250496
O[C@H]1C=CC=C(F)[C@H]1O    ZINC000004262267
O=C1NC(=O)[C@H](CO)N1    ZINC000001603599
O=C(O)[C]1C[C@@H](O)CN1    ZINC001560406094
OC1CC2(CSC2)C1    ZINC000215572632
O=C(O)[C]1NCC[C@@H]1O    ZINC001560411759
O=C(O)[C]1C[C@H](O)CN1    ZINC001560406735
Cn1cc(CO)c(F)n1    ZINC000218733395
O=CCCC[C@H](O)C=O    ZINC000001712679
O=C(O)C1CC(CO)C1    ZINC000085210651
CC1(C)[C@H](O)[C@]1(O)C=O    ZINC000040448667
C[C@@]1(CO)CCC(=O)O1    ZINC000043763420
O=CCCC[C@@H](O)C=O    ZINC000002040976
C[C@@]1(CO)COC(=O)C1    ZINC000145241326
C[C@H](O)[C@@H]1CCC(=O)O1    ZINC000006021147
CC(=O)O[C@H]1C[C@@H](O)C1    ZINC000613821356
COC(=O)C1(CO)CC1    ZINC000085221147
O=C(O)[C@H]1CCC[C@H]1O    ZINC000002516849
CC1(C)COC(=O)[C@@H]1O    ZINC000000155364
C=C(C(=O)OC)[C@H](C)O    ZINC000004975483
O=C(O)[C@@H]1CC[C@@H](O)C1    ZINC000002581346
CC(=O)O[C@H]1C[C@H](O)C1    ZINC000306182262
COC(=O)/C=C/CCO    ZINC000001559132
O=C(O)[C@H]1C[C@H](CO)C1    ZINC000257828353
O=C(O)[C@@H](O)CC1CC1    ZINC000104709500
C=C[C@H](O)[C@@H](C)C(=O)O    ZINC000001579612
CCOC(=O)/C=C/CO    ZINC000014444708
C[C@@H]1C[C@@H](O)CC(=O)O1    ZINC000004706058
C[C@@H](O)[C@@H]1CCC(=O)O1    ZINC000006036939
O=C(O)[C@H]1CCC[C@@H]1O    ZINC000032219640
O=C(O)[C@@H]1CCC[C@H]1O    ZINC000032219641
CC(=O)O[C@H]1CC[C@H]1O    ZINC000306756948
CC(C)(CO)[C@H]1OC1=O    ZINC000044830145
O=C1CC(CO)(CO)C1    ZINC000238696761
O[C@H]1CO[C@H]2OCC[C@@H]12    ZINC000058633067
C[C@@H]1C[C@H](O)CC(=O)O1    ZINC000004706056
CC(=O)O[C@H]1CC[C@@H]1O    ZINC000306756958
CC(=O)O[C@@H]1CC[C@H]1O    ZINC000306756938
O=C1CC(OCCO)C1    ZINC001217884472
C#CCOC[C@H](O)CO    ZINC000002034946
O=C(O)C1(CCO)CC1    ZINC000086350411
OC[C@@H]1[C@H]2OCCO[C@H]21    ZINC000306474948
C[C@@H](O)[C@H]1CCC(=O)O1    ZINC000006037016
C=CCOC(=O)[C@@H](C)O    ZINC000002508059
C=C(C)C(=O)OCCO    ZINC000001608929
C=CCOC(=O)[C@H](C)O    ZINC000001591815
O=C(O)[C@H](O)C1CCC1    ZINC000082707843
OCC1[C@@H]2OCCO[C@@H]12    ZINC000238703252
O=C(O)[C@H](O)CC1CC1    ZINC000091692723
C=C[C@H](O)[C@H](C)C(=O)O    ZINC000001579611
C/C=C/[C@H](O)CC(=O)O    ZINC000031161987
C#CCOC[C@@H](O)CO    ZINC000001752827
O=C(O)[C@@H]1CCC[C@@H]1O    ZINC000006661659
COC(=O)C1CC(O)C1    ZINC000039299477
C=C(C)[C@@H](O)CC(=O)O    ZINC000075523610
C[C@H]1C[C@H](O)CC(=O)O1    ZINC000004706057
CC(=O)O[C@@H]1CC[C@@H]1O    ZINC000306756929
C[C@H]1C[C@@H](O)CC(=O)O1    ZINC000001679584
OC[C@@H]1C[C@@H]2O[C@@H]2[C@@H]1O    ZINC000077300794
C[C@]1(CO)COC(=O)C1    ZINC000145241492
O=C(O)[C@H]1C[C@@H](CO)C1    ZINC000257828352
CC1(C)COC(=O)[C@H]1O    ZINC000000155362
C=C[C@@H](O)[C@H](C)C(=O)O    ZINC000001579609
C=CC(=O)OC[C@@H](C)O    ZINC000002020155
C=CC(=O)OC[C@H](C)O    ZINC000002020154
CC1(C)[C@@H](O)[C@]1(O)C=O    ZINC000040448668
COC(=O)[C@@H](O)C1CC1    ZINC000050975090
C=CC[C@@H](O)C(=O)OC    ZINC000083317427
O=C(O)[C@@H]1CC[C@H](O)C1    ZINC000002581345
COC(=O)/C=C\CCO    ZINC000031749325
O=C(O)[C@H]1CC[C@@H](O)C1    ZINC000034478935
OCC1[C@H]2OCCO[C@H]12    ZINC000238703505
C[C@H](O)C(=O)OC1CC1    ZINC000199525472
C=CC(=O)OCCCO    ZINC000002013353
C=C[C@@H](O)[C@@H](C)C(=O)O    ZINC000001579610
C=C(C(=O)OC)[C@@H](C)O    ZINC000002557046
O=C(O)CC1(CO)CC1    ZINC000049582037
COC(=O)[C@H]1C[C@H](O)C1    ZINC000100089533
O[C@@H]1C[C@@H]2OC[C@H](C1)O2    ZINC000032183006
O=C(O)[C@H]1CC[C@H](O)C1    ZINC000034478933
O=C(O)[C@@H](O)C1CCC1    ZINC000082707842
CC(C)(CO)[C@@H]1OC1=O    ZINC000040448666
O=C(O)C1(CO)CCC1    ZINC000095915273
C=CC(=O)O[C@@H](C)CO    ZINC000006020797
COC(=O)[C@H](O)C1CC1    ZINC000050975089
O=C(O)C[C@H]1C[C@@H](O)C1    ZINC000307377236
C=C(CO)C(=O)OCC    ZINC000002030916
COC(=O)[C@H]1C[C@@H](O)C1    ZINC000100175943
C=CC(=O)O[C@H](C)CO    ZINC000006036615
O=C1OCC[C@@H]1CCO    ZINC000034213951
C=C[C@@H](O)C(=O)OCC    ZINC000039439196
C/C=C/[C@@H](O)CC(=O)O    ZINC000031161983
O=C1OCC[C@H]1CCO    ZINC000034213950
C=CC[C@H](O)C(=O)OC    ZINC000083317377
O=C(O)C[C@H]1C[C@H](O)C1    ZINC000306668685
C=C[C@H](O)C(=O)OCC    ZINC000039439198
C[C@H](O)[C@H]1CCC(=O)O1    ZINC000006030233
O=C1NCCN[C@@H]1CO    ZINC000020442205
N=C(O)[C@@H]1C[C@@H](O)CN1    ZINC000082068168
O=C1NCCN[C@H]1CO    ZINC000020442200
NC(=O)[C@H]1C[C@H](O)CN1    ZINC000003336081
N#CCNC[C@H](O)CO    ZINC000085247899
CN1C[C@H](O)CNC1=O    ZINC000084426023
C[C@@H](O)CC(=O)NC=N    ZINC001181355968
O=C1CNC[C@H](CO)N1    ZINC000095397343
O=C1NCCN1CCO    ZINC000000389851
C=C(N)C(=O)NCCO    ZINC000218925304
N=C(O)[C@@H]1C[C@H](O)CN1    ZINC000082068167
COC[C@@H](O)CNC#N    ZINC000070590497
CN1C[C@@H](O)CNC1=O    ZINC000084426024
NC(=O)[C@H]1C[C@@H](O)CN1    ZINC000003336078
N#CN(CCO)CCO    ZINC000062715247
NC(=O)[C@H]1NCC[C@@H]1O    ZINC000039094903
C[C@H](O)CC(=O)NC=N    ZINC001181355944
C=C(CO)[Si](C)(C)C    ZINC000169830103
C[Si](C)(C)/C=C\CO    ZINC000169829433
OCC12CC(F)(C1)CC2    ZINC000575624242
C[Si]1(C)CC[C@@H](O)C1    ZINC000238460208
C[Si](C)(C)/C=C/CO    ZINC000169837040
C[Si]1(C)CC[C@H](O)C1    ZINC000238460330
C[C@H](O)COC1CCC1    ZINC000050521331
C=C[C@@H](C)OCCCO    ZINC000706001126
CO[C@H](C)[C@H](O)C1CC1    ZINC000086575574
OCCCC1(O)CCC1    ZINC000078500198
OCCOC1CCCC1    ZINC000020283480
OCCC1(CCO)CC1    ZINC000071256310
C[C@@]1(CO)C[C@]1(C)CO    ZINC000016999794
C[C@@]1(O)CC[C@@H](O)CC1    ZINC000307254973
COC[C@]1(C)C[C@H]1CO    ZINC000088158585
CC1(C)CO[C@@H](CO)C1    ZINC000213379948
OC[C@H]1CCCCCO1    ZINC000114688542
C[C@@H]1CC[C@H](O)[C@H](O)C1    ZINC000004803799
O[C@@H]1CCCCC[C@H]1O    ZINC000004786850
C=CCOC(C)(C)CO    ZINC000091691927
C[C@]1(CO)C[C@]1(C)CO    ZINC000001669199
OC[C@H]1CCCC[C@H]1O    ZINC000001436122
C=C[C@H](C)OC[C@@H](C)O    ZINC000034123153
OCC[C@H]1CCCOC1    ZINC000078676391
CC(C)=C(CO)CCO    ZINC000043198736
CC1(C)C[C@@H](O)[C@@H](O)C1    ZINC000018270611
C[C@H](O)[C@H]1CCC[C@@H]1O    ZINC000005031339
CO[C@@H]1CCCC[C@H]1O    ZINC000002558236
CC[C@@H](O)C1(CO)CC1    ZINC000096527213
CC1(C)[C@@H](O)C[C@]1(C)O    ZINC000143711363
CC(=O)C[C@@H](O)C(C)C    ZINC000002036144
CC1(C)[C@H](O)C[C@]1(C)O    ZINC000143711560
CO[C@](C)(CO)C1CC1    ZINC000238411153
CO[C@H]1CC[C@@H](O)CC1    ZINC000118738532
CC1(C)OCC[C@H]1CO    ZINC000238171699
OC[C@@H]1CCC[C@H]1CO    ZINC000001577873
C=CC[C@H](O)C[C@@H](C)O    ZINC000003851367
COC1CCC(O)CC1    ZINC000002566226
C[C@H]1CC[C@H](O)[C@H](O)C1    ZINC000004803801
C=CC[C@@H](C)OCCO    ZINC000034552095
C[C@@H](O)[C@H]1CCCOC1    ZINC000082678311
CO[C@H]1[C@@H](CO)C1(C)C    ZINC000096509571
CC1(C)COCC[C@@H]1O    ZINC000575436271
C[C@H](O)[C@]1(C)CCCO1    ZINC000079927399
CO[C@H]1CCC[C@@H](O)C1    ZINC000004758825
OCC[C@H](O)C1CCC1    ZINC000096527201
CO[C@H]1C[C@@H](O)C1(C)C    ZINC000085508492
C=C[C@H](C)OC[C@H](C)O    ZINC000034123151
CC(C)OC1CC(O)C1    ZINC000085509008
