# Supplementary material for: Implementing a Scoring Function Based on Interaction Fingerprint for Autogrow4: Protein Kinase CK1δ as a Case Study
Source: Front Mol Biosci. 2022 Jul 7;9:909499. doi: 10.3389/fmolb.2022.909499 (PMC9301033; doi:10.3389/fmolb.2022.909499)
Supplement: Supplementary file 1 [file DataSheet1.ZIP › autogrow4-4.0.3/autogrow/operators/mutation/smiles_click_chem/reaction_libraries/robust_rxns/complementary_mol_dir/aryl_halide_type_1_robust.smi]

C=C(C)Cl    ZINC000002034768
C=C(Cl)C#N    ZINC000001603500
C=CC(=C)Cl    ZINC000001561508
C/C=C(/C)Cl    ZINC000072099231
C=C(Cl)CC    ZINC000002004834
C/C=C(\C)Cl    ZINC000002242617
C=C(Cl)CN    ZINC000095914967
C=C(Cl)CO    ZINC000001562139
C=C(Cl)CF    ZINC000063146279
ClC1=CCC=C1    ZINC000095933044
Clc1cn[nH]c1    ZINC000001049758
ClC1=CCCC1    ZINC000002539329
ClC1=CCNC1    ZINC000204200871
C/C=C(\Cl)C=O    ZINC000001670683
C=C(Cl)[C@H]1CO1    ZINC000001641344
C/C=C(/Cl)C=O    ZINC000002043284
C=C(Cl)[C@@H]1CO1    ZINC000002048209
C/C=C(\Cl)CC    ZINC000078468598
C=C(Cl)CNC    ZINC000059015938
C/C(Cl)=C/CN    ZINC000002508704
C=C(Cl)C(=O)O    ZINC000001627212
C/C(Cl)=C/CO    ZINC000002572214
C/C(Cl)=C\CO    ZINC000013547132
C[C](Cl)C(=O)O    ZINC001560408633
C=C(Cl)CCl    ZINC000001690275
C/C(Cl)=C/Cl    ZINC000002034734
C/C(Cl)=C\Cl    ZINC000078366677
ClC1=CC=C=C[CH-]1    ZINC000390823285
ClC1=C[N]C=C=C1    ZINC000328578060
Clc1ccccc1    ZINC000000896527
Clc1cccnc1    ZINC000000404335
Clc1ccncc1    ZINC000000402776
Clc1cncnc1    ZINC000002513831
Clc1ccnnc1    ZINC000040448464
O=C1C=C(Cl)CC1    ZINC000002004732
Cn1cc(Cl)cn1    ZINC000034165580
Cc1[nH]ncc1Cl    ZINC000017946022
ClC1=CCCCC1    ZINC000071624776
Nc1[nH]ncc1Cl    ZINC000004244022
ClC1=CCCNC1    ZINC000221316248
Clc1ccsc1    ZINC000002168778
O=C1OCC=C1Cl    ZINC000033506145
Nc1nocc1Cl    ZINC000078724536
ClC1=CCOCC1    ZINC000005104113
Clc1cnsc1    ZINC000143139386
C=C(Cl)CNCC    ZINC000059016001
C=C(C)Br    ZINC000001562138
C=C(Cl)C(=O)OC    ZINC000001664994
C/C(Cl)=C\C(=O)O    ZINC000004915175
C/C(Cl)=C/C(=O)O    ZINC000001575454
C=C(Cl)CCCO    ZINC000238648730
N#C/C(Cl)=C\Cl    ZINC000015903479
N#C/C(Cl)=C/Cl    ZINC000012405131
C=C(Cl)[C@H](O)CO    ZINC000005426447
C=C(Cl)[C@@H](O)CO    ZINC000001661160
C=C(Cl)C(=O)Cl    ZINC000002016213
C/C(Cl)=C\CCl    ZINC000057988323
C/C(Cl)=C/CCl    ZINC000001648216
C=CC(Cl)=C(F)F    ZINC000002244208
O/C=C(\Cl)CCl    ZINC000104170014
O/C=C(/Cl)CCl    ZINC000104170010
N#Cc1cc(Cl)c[nH]1    ZINC000039194116
Cc1ccc(Cl)cc1    ZINC000001596323
Cc1ccccc1Cl    ZINC000001648221
Cc1cccc(Cl)c1    ZINC000001648222
N#Cc1cc(Cl)co1    ZINC000085392533
N#Cc1[nH]ncc1Cl    ZINC000040176354
Cc1ncccc1Cl    ZINC000002598976
Cc1cncc(Cl)c1    ZINC000002599045
Cc1ccncc1Cl    ZINC000002599069
Cc1ccc(Cl)cn1    ZINC000002599020
Nc1cccc(Cl)c1    ZINC000000047986
Cc1cc(Cl)ccn1    ZINC000002391146
Nc1ccccc1Cl    ZINC000000164914
Nc1ccc(Cl)cc1    ZINC000000403225
Cc1cnccc1Cl    ZINC000002578098
Oc1ccc(Cl)cc1    ZINC000000001885
Oc1ccccc1Cl    ZINC000000402767
Oc1cccc(Cl)c1    ZINC000000404329
Nc1cncc(Cl)c1    ZINC000000332989
Nc1ncccc1Cl    ZINC000019737460
Cc1ncc(Cl)cn1    ZINC000001644846
Nc1ccc(Cl)cn1    ZINC000019143849
Nc1cc(Cl)ccn1    ZINC000019735878
Nc1cnccc1Cl    ZINC000000331594
C=Cn1cc(Cl)cn1    ZINC000040162905
Nc1ccncc1Cl    ZINC000000333066
Cc1ncncc1Cl    ZINC000014982422
C[n+]1cccc(Cl)c1    ZINC000000330911
O=c1cc(Cl)cc[nH]1    ZINC000002598079
[O-][n+]1ccc(Cl)cc1    ZINC000000407058
Oc1cnccc1Cl    ZINC000002583363
O=Cc1cc(Cl)c[nH]1    ZINC000039264064
[O-][n+]1cccc(Cl)c1    ZINC000002582040
O=c1cc[nH]cc1Cl    ZINC000002599072
O=c1ccc(Cl)c[nH]1    ZINC000008698076
O=c1[nH]cccc1Cl    ZINC000008698090
Oc1cncc(Cl)c1    ZINC000000164486
O=Cc1[nH]ccc1Cl    ZINC000043199172
Nc1cc(Cl)cnn1    ZINC000034120869
Nc1ncc(Cl)cn1    ZINC000001402616
Nc1cnncc1Cl    ZINC000039367810
Nc1nnccc1Cl    ZINC000117451708
Nc1ncncc1Cl    ZINC000039052643
C=C(Cl)CCCC#N    ZINC000002567412
C=C(Cl)C(F)(F)F    ZINC000002572166
O=Cc1cc(Cl)co1    ZINC000039189307
O=c1cc(Cl)cco1    ZINC000034566620
O=Cc1occc1Cl    ZINC000082411071
Oc1cc(Cl)cnn1    ZINC000034936283
O=Cc1n[nH]cc1Cl    ZINC000001494998
Oc1cnncc1Cl    ZINC000090411160
O=c1[nH]cncc1Cl    ZINC000003209701
O=c1ncc(Cl)c[nH]1    ZINC000015721423
Oc1nnccc1Cl    ZINC000077028186
Fc1cccc(Cl)c1    ZINC000000388391
Fc1ccccc1Cl    ZINC000000388392
Fc1ccc(Cl)cc1    ZINC000000394368
O=C1C=C(Cl)CCC1    ZINC000020160223
Cc1n[nH]c(C)c1Cl    ZINC000000035825
Cc1c(Cl)cnn1C    ZINC000034925004
CCn1cc(Cl)cn1    ZINC000034925003
Cc1nn(C)cc1Cl    ZINC000016697473
C[C@@H]1CC=C(Cl)CC1    ZINC000146009952
C[C@H]1CC=C(Cl)CC1    ZINC000146009753
C=C(Br)C#N    ZINC000001845576
O=Cc1oncc1Cl    ZINC000082410974
Fc1ncccc1Cl    ZINC000002598988
Fc1ccc(Cl)cn1    ZINC000001596028
Fc1cncc(Cl)c1    ZINC000002547814
Fc1ccncc1Cl    ZINC000002540648
Fc1cc(Cl)ccn1    ZINC000002526715
Fc1cnccc1Cl    ZINC000002598038
Cc1noc(C)c1Cl    ZINC000042384289
O=C1NCCC=C1Cl    ZINC000090661862
NCc1cc(Cl)co1    ZINC000085392529
Cn1cc(Cl)c(N)n1    ZINC000002537812
Cc1n[nH]c(N)c1Cl    ZINC000012356776
Cn1ncc(Cl)c1N    ZINC000034154281
NC[C@@H]1CC=C(Cl)C1    ZINC000218818987
NC[C@H]1CC=C(Cl)C1    ZINC000218819054
O=C1C=C(Cl)C(=O)O1    ZINC000008100999
Cc1sccc1Cl    ZINC000096334050
Fc1ncc(Cl)cn1    ZINC000032168728
OCc1cc(Cl)co1    ZINC000085393694
Cc1noc(N)c1Cl    ZINC000012336381
OCn1cc(Cl)cn1    ZINC000002538866
Cc1onc(N)c1Cl    ZINC000022129881
OC[C@@H]1CC=C(Cl)C1    ZINC000218818808
OC[C@H]1CC=C(Cl)C1    ZINC000218818889
C=C(Cl)CCCCC    ZINC000002567438
C=C(Cl)CN=C=S    ZINC000002019270
Nc1cscc1Cl    ZINC000081140803
Nc1cc(Cl)cs1    ZINC000102173083
OCc1oncc1Cl    ZINC000526059814
NC1=C(Cl)COC1=O    ZINC000104654556
C=C(Cl)CNC(C)=O    ZINC000124628671
C=C(Cl)CNC(C)C    ZINC000058946865
C=C(Br)C=O    ZINC000002018968
C/C=C(/C)Br    ZINC000002019748
C=C(Br)CC    ZINC000002579098
C/C=C(\C)Br    ZINC000002019747
O=C1C=C(Cl)[C@@H](O)O1    ZINC000059370144
O=C1C=C(Cl)[C@H](O)O1    ZINC000059370143
ClC1=CCSCC1    ZINC000261494211
C=C(Cl)CCC(=O)O    ZINC000075524804
C=C(Cl)COC(C)=O    ZINC000001681466
C/C(Cl)=C/CC(=O)O    ZINC000071256929
Clc1c[nH]cc1Cl    ZINC000088189619
C=C(Br)CN    ZINC000057217534
C=C(Cl)CNC(=O)O    ZINC000736094523
C=C(Br)CO    ZINC000002043455
C#Cc1ccc(Cl)cc1    ZINC000001845607
C#Cc1cccc(Cl)c1    ZINC000002513044
C#Cc1ccccc1Cl    ZINC000002562355
C=C(Cl)C[C@H](O)CO    ZINC000043763362
C=C(Cl)COCCO    ZINC000001708309
[C-]#[N+]c1ccc(Cl)cc1    ZINC000095670292
[C-]#[N+]c1ccccc1Cl    ZINC000095698260
C#Cc1cncc(Cl)c1    ZINC000022013250
C#Cc1cnccc1Cl    ZINC000095761562
C#Cc1ncccc1Cl    ZINC000039049395
[C-]#[N+]c1cccc(Cl)c1    ZINC000095686581
N#Cc1ccc(Cl)cc1    ZINC000000157255
C#Cc1ccncc1Cl    ZINC000072265846
C#Cc1ccc(Cl)cn1    ZINC000072265845
N#Cc1ccccc1Cl    ZINC000000157274
N#Cc1cccc(Cl)c1    ZINC000000404318
O=S1(=O)C=C(Cl)C1    ZINC000001575061
C/C(Br)=C\F    ZINC000144840882
CC(=O)/C(Cl)=C/Cl    ZINC000022000861
N#Cc1cnccc1Cl    ZINC000014628929
N#Cc1ncccc1Cl    ZINC000000332990
N#Cc1cc(Cl)ccn1    ZINC000000065282
N#Cc1ccncc1Cl    ZINC000002547813
C#Cc1ncc(Cl)cn1    ZINC000079047841
[C-]#[N+]c1ccc(Cl)cn1    ZINC000100716033
N#Cc1cncc(Cl)c1    ZINC000002524724
C=C(Cl)CCCCl    ZINC000104722068
N#Cc1ccc(Cl)cn1    ZINC000002510866
C=Cc1ccccc1Cl    ZINC000001561519
C=Cc1ccc(Cl)cc1    ZINC000001561521
C=Cc1cccc(Cl)c1    ZINC000001561520
N#Cc1ncc(Cl)cn1    ZINC000000336445
N#[N+]c1ccc(Cl)cc1    ZINC000003861289
N#[N+]c1cccc(Cl)c1    ZINC000005785102
N#[N+]c1ccccc1Cl    ZINC000003861669
C=Cc1cc(Cl)ccn1    ZINC000039052117
C=Cc1ccc(Cl)cn1    ZINC000034580633
O=C(O)/C(Cl)=C/Cl    ZINC000004769403
O=C(O)/C(Cl)=C\Cl    ZINC000013451694
O=c1cccccc1Cl    ZINC000000390989
O=Cc1ccccc1Cl    ZINC000001706909
O=Cc1ccc(Cl)cc1    ZINC000000896325
O=Cc1cccc(Cl)c1    ZINC000000164556
C#CCn1cc(Cl)cn1    ZINC000042012039
Cc1ccc(Cl)cc1C    ZINC000001845972
Cc1cc(C)cc(Cl)c1    ZINC000001846534
Cc1cccc(Cl)c1C    ZINC000002013566
Cc1ccc(Cl)c(C)c1    ZINC000002528191
CCc1ccccc1Cl    ZINC000001698677
CCc1cccc(Cl)c1    ZINC000001690565
CCc1ccc(Cl)cc1    ZINC000001845935
Cc1cccc(C)c1Cl    ZINC000002013565
Cc1ccc(C)c(Cl)c1    ZINC000001690023
O=Nc1ccc(Cl)cc1    ZINC000005328624
O=Cc1cnccc1Cl    ZINC000014982474
O=Cc1cc(Cl)ccn1    ZINC000014008093
O=Cc1ccc(Cl)cn1    ZINC000008698212
O=Cc1ncccc1Cl    ZINC000014982472
O=Cc1ccncc1Cl    ZINC000012958751
O=Cc1cncc(Cl)c1    ZINC000006643293
N#CCc1n[nH]cc1Cl    ZINC000096509255
Cn1cc(Cl)c(C#N)n1    ZINC000000163235
N#CCn1cc(Cl)cn1    ZINC000002537511
Cn1ncc(Cl)c1C#N    ZINC000022637486
Cc1cc(Cl)cnc1C    ZINC000064220327
Cc1cncc(C)c1Cl    ZINC000034596254
Cc1ccc(N)c(Cl)c1    ZINC000000388156
Cc1cc(Cl)c(C)cn1    ZINC000072202806
Cc1cc(Cl)cc(C)n1    ZINC000000331917
CCc1cnccc1Cl    ZINC000060020004
Cc1cncc(Cl)c1C    ZINC000146897259
Cc1cccc(N)c1Cl    ZINC000022129869
Cc1c(N)cccc1Cl    ZINC000000157621
Cc1ccc(Cl)c(C)n1    ZINC000022113170
Cc1ccc(Cl)c(N)c1    ZINC000000407045
Cc1cc(Cl)ccc1N    ZINC000000157577
CCc1ccncc1Cl    ZINC000039278002
CNc1cccc(Cl)c1    ZINC000000167057
Cc1nccc(Cl)c1C    ZINC000039050613
CCc1ccc(Cl)cn1    ZINC000044121407
Cc1ccc(N)cc1Cl    ZINC000000388037
Cc1cc(N)ccc1Cl    ZINC000000399225
NCc1cccc(Cl)c1    ZINC000000164422
CNc1ccccc1Cl    ZINC000000167053
NCc1ccc(Cl)cc1    ZINC000000157594
Cc1cc(C)c(Cl)cn1    ZINC000041124419
CNc1ccc(Cl)cc1    ZINC000000407013
N#CC1=C(Cl)CCCC1    ZINC000043214880
Cc1cccc(Cl)c1N    ZINC000000404327
Cc1cc(N)cc(Cl)c1    ZINC000039234707
NCc1ccccc1Cl    ZINC000000157592
Cc1ccc(Cl)cc1N    ZINC000000157612
FC1=C(Cl)CC1(F)F    ZINC000008100903
O=C1C=CC(=O)C(Cl)=C1    ZINC000001606709
N#Cc1cc(Cl)cn1O    ZINC000001764092
O=Cc1ncc(Cl)cn1    ZINC000091366415
Cc1ccc(O)cc1Cl    ZINC000000407449
OCc1cccc(Cl)c1    ZINC000000164557
Cc1cc(O)ccc1Cl    ZINC000000001124
Cc1ccc(O)c(Cl)c1    ZINC000000409223
COc1ccc(Cl)cc1    ZINC000000388374
Cc1c(O)cccc1Cl    ZINC000001673209
Cc1cc(Cl)ccc1O    ZINC000000404328
COc1cccc(Cl)c1    ZINC000000388368
OCc1ccc(Cl)cc1    ZINC000000157482
OCc1ccccc1Cl    ZINC000000157459
Cc1cc(O)cc(Cl)c1    ZINC000002039642
C=C(Cl)Cc1ccco1    ZINC000096543380
Cc1ccc(Cl)cc1O    ZINC000000158233
Cc1cccc(Cl)c1O    ZINC000000164375
Cc1cccc(O)c1Cl    ZINC000001999368
COc1ccccc1Cl    ZINC000000388385
Cc1ccc(Cl)c(O)c1    ZINC000000388375
Nc1ccc(N)c(Cl)c1    ZINC000000388453
Nc1cccc(Cl)c1N    ZINC000001588400
Nc1cc(N)cc(Cl)c1    ZINC000000398782
Cc1nccc(Cl)c1N    ZINC000059349578
Cc1nc(N)ccc1Cl    ZINC000015423947
CNc1ncccc1Cl    ZINC000021510803
Cc1ccnc(N)c1Cl    ZINC000021981816
Clc1cnn(C2CC2)c1    ZINC000041367896
NNc1cccc(Cl)c1    ZINC000000085247
NCc1ccncc1Cl    ZINC000035569966
C=C(Cl)Cn1ccnc1    ZINC000082615222
Cc1cnc(N)c(Cl)c1    ZINC000026466278
NCc1cc(Cl)ccn1    ZINC000039051096
Cc1cc(Cl)cnc1N    ZINC000019735877
Clc1cn[nH]c1C1CC1    ZINC000036644389
Cc1cc(N)c(Cl)cn1    ZINC000020272696
NNc1ccc(Cl)cc1    ZINC000000088600
Cc1c(N)cncc1Cl    ZINC000003881110
Cc1cncc(Cl)c1N    ZINC000008698208
Nc1ccc(Cl)c(N)c1    ZINC000000388158
Cc1cc(Cl)cc(N)n1    ZINC000040448287
Nc1ccc(Cl)cc1N    ZINC000000388066
Cn1cc(Cl)ccc1=N    ZINC000334139337
CNc1cc(Cl)ccn1    ZINC000021303251
NCc1ncccc1Cl    ZINC000002548008
Cc1ncc(Cl)cc1N    ZINC000035570467
NCc1cnccc1Cl    ZINC000035570032
Cc1ccc(Cl)c(N)n1    ZINC000039190998
Cc1c(N)nccc1Cl    ZINC000088189850
NNc1ccccc1Cl    ZINC000000085239
Cc1cc(N)ncc1Cl    ZINC000022009755
Cc1cc(Cl)c(N)cn1    ZINC000026506757
Cc1nccc(N)c1Cl    ZINC000014982028
NCc1ccc(Cl)cn1    ZINC000044831846
NCc1cncc(Cl)c1    ZINC000035570034
Cc1cnc(N)cc1Cl    ZINC000035569807
Cc1ncc(N)cc1Cl    ZINC000079006375
CNc1cncc(Cl)c1    ZINC000199775399
CNc1ccc(Cl)cn1    ZINC000019230648
C=CCn1cc(Cl)cn1    ZINC000041367905
ClC1=C[C@H]2CC[C@H](C2)C1    ZINC000002545301
Br[C]1[CH][CH][CH][CH]1    ZINC000100032786
Br[c-]1cccc1    ZINC000085483748
N#Cc1cc(Cl)cs1    ZINC000066322873
N#Cc1sccc1Cl    ZINC000002513580
Nc1cc(O)cc(Cl)c1    ZINC000084426406
Cc1cc[n+]([O-])cc1Cl    ZINC000039253250
Cc1[nH]c(=O)ccc1Cl    ZINC000045787090
Cn1cccc(Cl)c1=O    ZINC000085398631
Cc1cc(Cl)c[nH]c1=O    ZINC000020358050
Cc1c[n+]([O-])ccc1Cl    ZINC000001596460
OCc1ccc(Cl)cn1    ZINC000036532788
Cc1c(O)cncc1Cl    ZINC000088189772
OCc1ccncc1Cl    ZINC000026898627
Cc1ncc(O)cc1Cl    ZINC000095761979
Nc1c(O)cccc1Cl    ZINC000064033640
Nc1ccc(Cl)c(O)c1    ZINC000002567235
Cn1cc(Cl)ccc1=O    ZINC000034113935
C#CC(=O)NCC(=C)Cl    ZINC000135334270
Cc1cc(Cl)c[n+]([O-])c1    ZINC000140870400
Cc1cc[nH]c(=O)c1Cl    ZINC000060160199
OCc1cnccc1Cl    ZINC000001585512
OCc1ncccc1Cl    ZINC000038948756
Cc1cc(Cl)cc[n+]1[O-]    ZINC000022002362
COc1ncccc1Cl    ZINC000002384077
COc1ccncc1Cl    ZINC000021982032
Nc1ccc(Cl)cc1O    ZINC000002389348
Cc1ccc(Cl)c(=O)[nH]1    ZINC000085398649
Nc1ccc(O)c(Cl)c1    ZINC000000396100
OCc1cncc(Cl)c1    ZINC000021303204
COc1ccc(Cl)cn1    ZINC000008494087
COc1cncc(Cl)c1    ZINC000019872631
ONc1ccccc1Cl    ZINC000006095395
COc1cnccc1Cl    ZINC000037594157
Cc1ncc(Cl)cc1O    ZINC000075529320
NOc1ccc(Cl)cc1    ZINC000039248655
Cc1cncc(O)c1Cl    ZINC000071256377
COc1cc(Cl)ccn1    ZINC000008698219
NOc1ccccc1Cl    ZINC000034091858
Cc1ccc(Cl)c[n+]1[O-]    ZINC000000330894
Cc1cc(=O)[nH]cc1Cl    ZINC000038537877
Nc1cccc(O)c1Cl    ZINC000032188351
Nc1cc(O)ccc1Cl    ZINC000000404165
OCc1cc(Cl)ccn1    ZINC000004352706
Nc1cccc(Cl)c1O    ZINC000004520808
Cn1ccc(=O)c(Cl)c1    ZINC000095616297
Nc1cc(Cl)ccc1O    ZINC000000404323
Nc1ccc(O)cc1Cl    ZINC000000395500
ONc1ccc(Cl)cc1    ZINC000001659910
Nc1ccnc(N)c1Cl    ZINC000071255998
NNc1ncccc1Cl    ZINC000001399821
Nc1cc(Cl)cc(N)n1    ZINC000031628190
Cc1nc(N)ncc1Cl    ZINC000039053256
NNc1cncc(Cl)c1    ZINC000224083988
Nc1cc(N)c(Cl)cn1    ZINC000071256000
Nc1cncc(Cl)c1N    ZINC000039325636
Nc1ccc(Cl)c(N)n1    ZINC000019911452
Cc1ncc(Cl)c(N)n1    ZINC000004566331
NNc1cnccc1Cl    ZINC000039050328
C=C(Cl)Cn1ccnn1    ZINC000606243785
Cc1ncnc(N)c1Cl    ZINC000039053643
NCc1ncc(Cl)cn1    ZINC000039052222
NNc1ccncc1Cl    ZINC000059281711
Nc1cnc(N)c(Cl)c1    ZINC000059570692
Nc1cc(Cl)cnc1N    ZINC000018995692
CNc1ncc(Cl)cn1    ZINC000039053217
CNc1ncncc1Cl    ZINC000163573890
NNc1cc(Cl)ccn1    ZINC000071791149
NNc1ccc(Cl)cn1    ZINC000008729997
Nc1nccc(Cl)c1N    ZINC000040448798
C=C(Cl)CCCCC#N    ZINC000002567413
C#CCN(C)CC(=C)Cl    ZINC000839579536
CC(C)(C)/C(Cl)=C\C#N    ZINC000033364639
CC(C)(C)/C(Cl)=C/C#N    ZINC000000159941
CC(Cl)=C(Cl)Cl    ZINC000002016201
Cl/C=C(\Cl)CCl    ZINC000001640049
Cl/C=C(/Cl)CCl    ZINC000071774050
BrC1=CC=CC1    ZINC000136030736
BrC1=CCC=C1    ZINC000088466237
Sc1ccccc1Cl    ZINC000000404801
Sc1ccc(Cl)cc1    ZINC000000388159
Sc1cccc(Cl)c1    ZINC000000152948
Oc1ccc(O)c(Cl)c1    ZINC000000404794
Oc1cccc(Cl)c1O    ZINC000000895820
Oc1ccc(Cl)cc1O    ZINC000000388291
Oc1ccc(Cl)c(O)c1    ZINC000000404336
Oc1cccc(O)c1Cl    ZINC000005784422
C=C(Cl)c1nnc(C)o1    ZINC001253369447
Cc1cccc(F)c1Cl    ZINC000049588098
COc1ncc(Cl)cn1    ZINC000004228197
Nc1ncc(O)cc1Cl    ZINC000021981818
O=CCn1cc(Cl)cn1    ZINC000002537470
Nc1cc[n+]([O-])cc1Cl    ZINC000039050544
Nc1nccc(O)c1Cl    ZINC000071256968
Cc1ccc(Cl)cc1F    ZINC000002242590
Nc1c[nH]c(=O)c(Cl)c1    ZINC000071494399
Cc1cc(F)cc(Cl)c1    ZINC000002507094
Nc1ncc(Cl)cc1O    ZINC000038482071
OCc1ncc(Cl)cn1    ZINC000091351678
Nc1cc[nH]c(=O)c1Cl    ZINC000014982027
Nc1cc(Cl)cc[n+]1[O-]    ZINC000104647513
Cc1c(F)cccc1Cl    ZINC000000164391
Nc1cc(O)c(Cl)cn1    ZINC000037594039
Nc1nccc(Cl)c1O    ZINC000021981844
Cc1cc(F)ccc1Cl    ZINC000000407095
Cn1cc(Cl)c(C=O)n1    ZINC000000163210
Cc1ccc(F)c(Cl)c1    ZINC000000389861
Cc1nc[nH]c(=O)c1Cl    ZINC000008672847
Nc1c[nH]cc(Cl)c1=O    ZINC000095773645
Cc1cccc(Cl)c1F    ZINC000002584262
NC(=O)c1cc(Cl)c[nH]1    ZINC000104083656
Cc1[nH]nc(C=O)c1Cl    ZINC000049584989
Cc1ccc(F)cc1Cl    ZINC000000164825
Nc1c[n+]([O-])ccc1Cl    ZINC001161700113
Cc1cc(Cl)ccc1F    ZINC000000396111
Cc1c(Cl)cn[nH]c1=O    ZINC000147879199
Cc1ccc(Cl)c(F)c1    ZINC000002512526
Nc1cc(Cl)c[nH]c1=O    ZINC000021981960
Cn1ncc(Cl)c1C=O    ZINC000002565634
Nc1c(Cl)cc[nH]c1=O    ZINC000095763763
Cc1ncc(Cl)c(=O)[nH]1    ZINC000008462065
COc1ncncc1Cl    ZINC000039052606
NNc1ncc(Cl)cn1    ZINC000026441083
NNc1ncncc1Cl    ZINC000000967357
Nc1ncc(Cl)c(N)n1    ZINC000035932492
Nc1nncc(Cl)c1N    ZINC000000967252
Nc1ncnc(N)c1Cl    ZINC000236360715
NNc1cc(Cl)cnn1    ZINC001772574340
C[C@@H]1CC(=O)C=C(Cl)C1    ZINC000022126743
O=C[C@H]1CC=C(Cl)CC1    ZINC000075529767
C[C@H]1CC(=O)C=C(Cl)C1    ZINC000022126740
CC1=C(Cl)CCCC1=O    ZINC000004825911
O=C[C@@H]1CC=C(Cl)CC1    ZINC000075529773
O=CC1=C(Cl)CCCC1    ZINC000026478646
CCn1ncc(Cl)c1C    ZINC000034925005
CCn1cc(Cl)c(C)n1    ZINC000034925006
Cc1nn(C)c(C)c1Cl    ZINC000034195631
CNCc1cc(Cl)c[nH]1    ZINC000078210636
CCc1c(Cl)cnn1C    ZINC000204820904
C=C(Cl)CN(C)CC#N    ZINC000045050395
CCCn1cc(Cl)cn1    ZINC000041367887
CC(C)n1cc(Cl)cn1    ZINC000041367893
CC1(C)CC=C(Cl)CC1    ZINC000261493507
Brc1cc[nH]c1    ZINC000039408264
S=c1ccc(Cl)c[nH]1    ZINC000005426296
S=c1[nH]cccc1Cl    ZINC000009256681
Sc1ccncc1Cl    ZINC000086832913
O=c1[nH]ccc(O)c1Cl    ZINC000017111113
O=c1cc(O)c(Cl)c[nH]1    ZINC000013831809
O=C(O)c1[nH]ccc1Cl    ZINC000043199174
O=c1[nH]c(O)ccc1Cl    ZINC000034214256
O=C(O)c1cc(Cl)c[nH]1    ZINC000004218350
O/N=C/c1cc(Cl)co1    ZINC000257173107
O=c1[nH]cc(Cl)cc1O    ZINC000000388202
Nc1cn[nH]c(=O)c1Cl    ZINC000017300623
Nc1nc[nH]c(=O)c1Cl    ZINC000039052274
NC(=O)c1[nH]ncc1Cl    ZINC000047218756
Nc1ncc(Cl)c(=O)[nH]1    ZINC000039052796
Nc1nc(=O)[nH]cc1Cl    ZINC000013542870
O/N=C/c1n[nH]cc1Cl    ZINC000004262682
Cc1cc(Cl)cc(F)n1    ZINC000082046642
Nc1ccc(F)c(Cl)c1    ZINC000000157622
Cc1nccc(Cl)c1F    ZINC000085224599
Nc1c(F)cccc1Cl    ZINC000002389922
Cc1cc(F)ncc1Cl    ZINC000002539940
Cc1ccnc(F)c1Cl    ZINC000238470164
Cc1ncc(Cl)cc1F    ZINC000065337586
Nc1cccc(F)c1Cl    ZINC000002513560
Nc1ccc(Cl)c(F)c1    ZINC000002572861
Nc1cccc(Cl)c1F    ZINC000000403487
Cc1c(F)nccc1Cl    ZINC000238499035
Nc1ccc(Cl)cc1F    ZINC000000409384
Cc1ccc(Cl)c(F)n1    ZINC000238480529
Cc1cncc(F)c1Cl    ZINC000238541842
Nc1cc(F)cc(Cl)c1    ZINC000000732130
Cc1cc(Cl)cnc1F    ZINC000002384024
Nc1cc(F)ccc1Cl    ZINC000002575153
Nc1cc(Cl)ccc1F    ZINC000000164833
Cc1cnc(F)c(Cl)c1    ZINC000016159754
Nc1ccc(F)cc1Cl    ZINC000000152883
Cc1nc(F)ccc1Cl    ZINC000238539365
Cc1cc(Cl)c(F)cn1    ZINC000021982020
C=CC(=O)NCC(=C)Cl    ZINC000135362582
NCCc1cc(Cl)co1    ZINC000074343270
CNCc1cc(Cl)co1    ZINC000085393701
NCCc1n[nH]cc1Cl    ZINC000044398049
CCc1[nH]nc(N)c1Cl    ZINC000107397378
Cn1ncc(Cl)c1CN    ZINC000002537600
NCCn1cc(Cl)cn1    ZINC000002558413
Cc1nn(C)c(N)c1Cl    ZINC000020313735
CCn1cc(Cl)c(N)n1    ZINC000002537813
Cc1c(Cl)c(N)nn1C    ZINC000002537815
Cn1cc(Cl)c(CN)n1    ZINC000022637830
CCN1CCC=C(Cl)C1    ZINC000878793963
C=CCN(C)CC(=C)Cl    ZINC000306856307
NCC1=C(Cl)CCCC1    ZINC000045069125
C=C(Cl)CN(C)C1CC1    ZINC000307564357
C=C(Cl)CNCC1CC1    ZINC000037680870
C=CCNC/C=C(/C)Cl    ZINC000012955156
C=C(Cl)CN1CCCC1    ZINC000096026969
Brc1ccoc1    ZINC000002141003
Brc1cn[nH]c1    ZINC000000967315
FC(F)=C(Cl)CCl    ZINC000001699990
C=C(Cl)C(F)(F)Cl    ZINC000098210412
FC(F)/C(Cl)=C/Cl    ZINC000071782807
O=Cc1cscc1Cl    ZINC000000334485
O=Cc1cc(Cl)cs1    ZINC000034596305
O=Cc1sccc1Cl    ZINC000002383503
Clc1ccccc1Cl    ZINC000000388506
C=C(Br)C1CC1    ZINC000137996236
BrC1=CCCC1    ZINC000063866844
Sc1ncc(Cl)cn1    ZINC000004228198
Clc1cccc(Cl)c1    ZINC000000388095
Clc1ccc(Cl)cc1    ZINC000000388507
O=C(O)c1cc(Cl)co1    ZINC000039189309
CC1=C(Cl)C(=O)OC1=O    ZINC000100494140
O=C(O)c1occc1Cl    ZINC000082408920
O=C(O)c1n[nH]cc1Cl    ZINC000004716339
O=c1[nH]cnc(O)c1Cl    ZINC000016886470
O=c1cc(Cl)c(=O)[nH][nH]1    ZINC000008614601
Oc1ccc(Cl)cc1F    ZINC000000389569
Oc1cc(Cl)ccc1F    ZINC000002528619
O=c1[nH]cc(Cl)c(=O)[nH]1    ZINC000001646314
Oc1ccc(F)c(Cl)c1    ZINC000000164535
Oc1ccc(F)cc1Cl    ZINC000000388394
O=c1[nH]ncc(O)c1Cl    ZINC000017062760
Oc1ccc(Cl)c(F)c1    ZINC000000409351
Oc1cc(F)ccc1Cl    ZINC000002584351
Oc1cc(F)cc(Cl)c1    ZINC000002584280
Oc1c(F)cccc1Cl    ZINC000002382268
Oc1cccc(F)c1Cl    ZINC000021304466
Oc1cccc(Cl)c1F    ZINC000002382265
Nc1nc(F)ccc1Cl    ZINC000071256078
Nc1cc(Cl)cc(F)n1    ZINC000095768751
Nc1c(F)nccc1Cl    ZINC000095768767
Nc1cnc(F)c(Cl)c1    ZINC000095763768
Nc1cc(F)ncc1Cl    ZINC000071256009
Nc1ccc(Cl)c(F)n1    ZINC000071256951
Nc1nccc(F)c1Cl    ZINC000095768573
Nc1cc(Cl)cnc1F    ZINC000008698192
Nc1ncc(F)cc1Cl    ZINC000091301654
Nc1ccnc(F)c1Cl    ZINC000071256007
Nc1c(F)cncc1Cl    ZINC000071256155
Nc1ncc(Cl)cc1F    ZINC000016158481
Nc1cc(F)c(Cl)cn1    ZINC000095768556
O[C@H]1C=CC=C(Cl)[C@H]1O    ZINC000004978595
O=C1CCCC(O)=C1Cl    ZINC000004262620
O=C(O)/C=C(/Cl)C1CC1    ZINC000134152382
O=C(O)C1=C(Cl)CCC1    ZINC000000336288
O=C(O)[C@@H]1CC=C(Cl)C1    ZINC000218818641
O=C(O)[C@H]1CC=C(Cl)C1    ZINC000218818715
COC(=O)C(Cl)=C1CC1    ZINC000001629090
OCCn1cc(Cl)cn1    ZINC000004290901
Cn1ncc(Cl)c1CO    ZINC000072209620
Cn1cc(Cl)c(CO)n1    ZINC000044198669
CCc1[nH]oc(=N)c1Cl    ZINC000306379935
Cc1n[nH]c(NN)c1Cl    ZINC000001233068
C=C(Cl)CCCCCC    ZINC000002567439
Brc1cnoc1    ZINC000004235230
Clc1cccnc1Cl    ZINC000000333069
Clc1ccnc(Cl)c1    ZINC000002012914
Clc1ccncc1Cl    ZINC000002386413
Clc1cncc(Cl)c1    ZINC000000404352
Clc1ccc(Cl)nc1    ZINC000000406964
O=[N+]([O-])c1n[nH]cc1Cl    ZINC000004086103
Oc1c(F)nccc1Cl    ZINC000095761966
[O-][n+]1cc(F)cc(Cl)c1    ZINC000065337488
O=c1[nH]cc(F)cc1Cl    ZINC000095630944
NCc1sccc1Cl    ZINC000015021039
NCc1cc(Cl)cs1    ZINC000062709807
Oc1cc(Cl)cnc1F    ZINC000021981949
Oc1cnc(F)cc1Cl    ZINC000095761967
Oc1cnc(F)c(Cl)c1    ZINC000021981948
O=c1[nH]cc(Cl)cc1F    ZINC000021981711
Oc1cc(F)ncc1Cl    ZINC000217038395
C/C(Cl)=C\C(=O)N(C)C    ZINC000900100362
C/C(Cl)=C/C(=O)N(C)C    ZINC000219473710
CCNC(=O)/C=C(/C)Cl    ZINC000104613744
CCNC(=O)/C=C(\C)Cl    ZINC000211922234
C=C(Cl)CNC(=O)CC    ZINC000124635194
C=C(Cl)CNC(=N)NC    ZINC000125175670
C=C(Cl)CN[C@@H](C)CC    ZINC000037488658
C=C(Cl)CN(CC)CC    ZINC000196283696
C=C(Cl)CNCC(C)C    ZINC000037488726
C=C(Cl)CNCCCC    ZINC000001684541
C=C(Cl)CN[C@H](C)CC    ZINC000037488657
C=C(Cl)CNC(C)(C)C    ZINC000057898381
C=C(Cl)CN(C)CCC    ZINC000307703615
BrC1=COCC1    ZINC000225538051
Clc1ccnnc1Cl    ZINC000001699062
Clc1cnnc(Cl)c1    ZINC000034936284
Clc1cnncc1Cl    ZINC000039088387
Clc1cnc(Cl)nc1    ZINC000021298678
Clc1cncnc1Cl    ZINC000022009763
OCc1cc(Cl)cs1    ZINC000062709804
OCc1sccc1Cl    ZINC000044198844
C=C(Br)CCC    ZINC000095932706
Fc1cc(F)cc(Cl)c1    ZINC000000403988
Fc1cccc(Cl)c1F    ZINC000002526754
Fc1ccc(Cl)c(F)c1    ZINC000000389582
CC(C)=C(C)Br    ZINC000002556965
C=C(Br)C(C)C    ZINC000136709527
Fc1ccc(F)c(Cl)c1    ZINC000000164628
Fc1ccc(Cl)cc1F    ZINC000000164831
Fc1cccc(F)c1Cl    ZINC000002512246
Cc1nsc(N)c1Cl    ZINC000043224407
C=CCSCC(=C)Cl    ZINC000307428104
FCCn1cc(Cl)cn1    ZINC000095098576
C=C(Cl)C(C)(C)C(=O)O    ZINC000002506555
C=C(Cl)COC[C@@H]1CO1    ZINC000002045367
C=C(Cl)COC(=O)CC    ZINC000140494817
C=C(Cl)COC[C@H]1CO1    ZINC000001677142
C=C(Cl)CCCC(=O)O    ZINC000002579539
C=C(Cl)C[C@H](N)C(N)=O    ZINC000575467714
C=C(Cl)CNC(=O)NC    ZINC000125155053
C=C(Cl)CNC(=O)CN    ZINC000157658293
C=C(Cl)C[C@@H](N)C(N)=O    ZINC000575467715
C=C(Cl)CN(C)CCN    ZINC000054418168
C/C(Cl)=C/C[N+](C)(C)C    ZINC000001682438
C/C(Cl)=C\C[N+](C)(C)C    ZINC000017312667
C=C(Br)C(N)=O    ZINC000034164341
COc1nscc1Cl    ZINC000072207034
Fc1cncc(Cl)c1F    ZINC000014982366
Fc1nccc(Cl)c1F    ZINC000014982368
Fc1cc(Cl)c(F)cn1    ZINC000021991290
C=C(Br)[C@H](C)N    ZINC000090760497
Fc1cncc(F)c1Cl    ZINC000014982370
C=C(Br)[C@@H](C)N    ZINC000090760498
C=C(Br)CCN    ZINC000035028020
Fc1ccnc(F)c1Cl    ZINC000014982361
Fc1cc(Cl)cnc1F    ZINC000002525803
Fc1cnc(F)c(Cl)c1    ZINC000014982363
Fc1ccc(Cl)c(F)n1    ZINC000039192905
C=C(Cl)C[C@@H](N)C(=O)O    ZINC000001584103
CONC(=O)/C=C(/C)Cl    ZINC000900104543
C=C(Cl)CNC(=O)CO    ZINC000307147888
CONC(=O)/C=C(\C)Cl    ZINC000900104566
C=C(Cl)CNC(=O)OC    ZINC000124638034
C=C(Cl)C[C@H](N)C(=O)O    ZINC000000901922
C=C(Cl)CONC(C)=O    ZINC000853660906
C=C(Cl)CN(C)CCO    ZINC000049633866
O=C/C(Br)=C/O    ZINC000111487302
C=C(Br)C(=O)O    ZINC000001757799
O=c1c(Cl)c(Cl)c1=O    ZINC000006090864
O=C(O)/C=C(\Cl)C(=O)O    ZINC000004800622
C/C(Br)=C\CO    ZINC000116492750
C/C=C(/Br)CO    ZINC000002569601
C/C=C(\Br)CO    ZINC000034539988
C=C(Br)CCO    ZINC000002530726
ClCn1cc(Cl)cn1    ZINC000002552485
Fc1ncc(Cl)c(F)n1    ZINC000002540176
C=C(Cl)CSC(C)=O    ZINC000072194347
C=C(Cl)CSC(=N)N    ZINC000005606573
C=C(Cl)COC(=O)CO    ZINC000238686980
CCOC(=O)/C(Cl)=C/O    ZINC000117819303
C#Cc1ccc(C)cc1Cl    ZINC000062605400
C#Cc1cccc(C)c1Cl    ZINC000066319024
C#Cc1cccc(Cl)c1C    ZINC000062605398
C#CCc1ccc(Cl)cc1    ZINC000088189340
Clc1cccc2c1C=CC2    ZINC000059289129
Clc1ccc2c(c1)CC=C2    ZINC000117458927
Clc1cccc2c1CC=C2    ZINC000071241962
C#CCc1ccccc1Cl    ZINC000141550134
C#CCc1cccc(Cl)c1    ZINC000095629871
Clc1ccc2c(c1)C=CC2    ZINC000067175968
C=C(Cl)CSCCC    ZINC000306478311
C=C(Cl)CSC(C)C    ZINC000307181360
Clc1cccc2cc[nH]c21    ZINC000000403204
Cc1cccc(C#N)c1Cl    ZINC000014989280
Cc1cc(Cl)cc(C#N)c1    ZINC000031829456
[C-]#[N+]c1cccc(Cl)c1C    ZINC000100054820
[C-]#[N+]Cc1cccc(Cl)c1    ZINC000095698305
Clc1cccn2cccc12    ZINC001525644189
Clc1ccc2[nH]ccc2c1    ZINC000000157082
Cc1ccc(C#N)c(Cl)c1    ZINC000001558551
N#CCc1ccc(Cl)cc1    ZINC000000157142
[C-]#[N+]c1ccc(C)c(Cl)c1    ZINC000095698282
Clc1ccn2cccc2c1    ZINC000084304190
[C-]#[N+]c1c(C)cccc1Cl    ZINC000060290546
Cc1c(Cl)cccc1C#N    ZINC000000167183
Cc1cc(C#N)ccc1Cl    ZINC000015446234
Cc1ccc(Cl)c(C#N)c1    ZINC000002507888
C#CCc1cnccc1Cl    ZINC001249949875
Cc1ccc(C#N)cc1Cl    ZINC000000388300
Cc1ccc(Cl)cc1C#N    ZINC000002507890
[C-]#[N+]Cc1ccccc1Cl    ZINC000095698306
Clc1cccc2[nH]ccc21    ZINC000000407089
C#Cc1ccc(N)cc1Cl    ZINC000036533527
N#CCc1cccc(Cl)c1    ZINC000000155172
Clc1c[nH]c2ccccc12    ZINC000006117681
N#CCc1ccccc1Cl    ZINC000000406929
Cc1cc(Cl)ccc1C#N    ZINC000002507891
C#Cc1ccc(N)c(Cl)c1    ZINC000036533528
[C-]#[N+]c1cc(Cl)ccc1C    ZINC000100000331
Clc1ccc2cc[nH]c2c1    ZINC000000153934
[C-]#[N+]c1ccc(Cl)cc1C    ZINC000059160373
C#CCc1ccncc1Cl    ZINC001249949107
Clc1ccc2cccn2c1    ZINC000096029126
[C-]#[N+]Cc1ccc(Cl)cc1    ZINC000095698304
Cc1cccc(Cl)c1C#N    ZINC000000388157
Clc1cscc1Cl    ZINC000006091144
Clc1csc(Cl)c1    ZINC000006091398
Clc1ccsc1Cl    ZINC000002584557
O=C1OCC(Cl)=C1Cl    ZINC000001669133
O=S1(=O)C=C(Cl)CC1    ZINC000005290314
O=S1(=O)CC=C(Cl)C1    ZINC000001042080
Clc1cccc2occc21    ZINC000038391947
Clc1coc2ccccc12    ZINC000039136297
Clc1ccc2ccoc2c1    ZINC000039136354
O=C1Cc2cccc(Cl)c21    ZINC000003847842
Clc1cccc2ccoc21    ZINC000006095049
Clc1ccc2occc2c1    ZINC000006094320
N#CCc1ncccc1Cl    ZINC000044369722
Cc1nc(C#N)ccc1Cl    ZINC000079006777
N#CNc1cccc(Cl)c1    ZINC000034604203
Clc1ccc2[nH]ncc2c1    ZINC000004876880
N#CNc1ccc(Cl)cc1    ZINC000002577553
Clc1c[nH]c2ncccc12    ZINC000008729948
N#Cc1cccc(N)c1Cl    ZINC000091365373
Clc1ccc2[nH]cnc2c1    ZINC000005425423
C=C(Cl)C[S@](=O)CC    ZINC000306444468
Clc1ccc2cncn2c1    ZINC000095835727
Clc1cnc2cc[nH]c2c1    ZINC000014401120
Clc1ccnc2[nH]ccc21    ZINC000008699969
N#Cc1ccc(Cl)cc1N    ZINC000000395567
Cc1cc(Cl)cc(C#N)n1    ZINC000044790243
C=C(Cl)C[S@@](=O)CC    ZINC000306444469
Clc1cnn2ccccc12    ZINC000225231443
N#Cc1ccc(Cl)c(N)c1    ZINC000002566106
N#Cc1cc(N)cc(Cl)c1    ZINC000016125147
C=C(Cl)CSCCO    ZINC000001708306
Clc1ccnc2cc[nH]c21    ZINC000044068849
Clc1ccnc2c1CC=N2    ZINC000214464667
Clc1ccn2ccnc2c1    ZINC000038339253
Clc1cncc2[nH]ccc21    ZINC000045328758
Cc1cc(Cl)c(C#N)cn1    ZINC000005538877
C#Cc1ncc(Cl)cc1N    ZINC000032914748
N#Cc1c(N)cccc1Cl    ZINC000000153097
Cc1cc(Cl)cnc1C#N    ZINC000066322855
Clc1ccc2cn[nH]c2c1    ZINC000004878475
Clc1c[nH]c2cccnc12    ZINC000045328774
Clc1c[nH]c2ccncc12    ZINC000014985673
Cc1ccc(Cl)c(C#N)n1    ZINC000079006785
N#Cc1ccc(N)cc1Cl    ZINC000000155248
N#CCc1ccc(Cl)cn1    ZINC000044369230
Clc1cccn2ccnc12    ZINC000095704944
Cc1ncc(Cl)cc1C#N    ZINC000082046827
Cc1cnc(C#N)cc1Cl    ZINC000095829715
N#CCc1ccncc1Cl    ZINC000035569988
ClC1=C2C=CN=C2C=NC1    ZINC000090411674
N#Cc1cccc(Cl)c1N    ZINC000002580749
Clc1cnc2[nH]ccc2c1    ZINC000006643319
Clc1ccn2nccc2c1    ZINC000075118871
Cc1c(Cl)ccnc1C#N    ZINC000095642098
N#Cc1cc(Cl)ccc1N    ZINC000000388439
Clc1cccc2[nH]cnc21    ZINC000020156635
N#Cc1cc(N)ccc1Cl    ZINC000002570053
Clc1ccc2nccn2c1    ZINC000000170151
Clc1cccc2cn[nH]c21    ZINC000012336533
N#Cc1ccc(N)c(Cl)c1    ZINC000000157168
Cc1ncc(C#N)cc1Cl    ZINC000098179554
Cc1cc(C#N)ncc1Cl    ZINC000095751552
Clc1cncc2cc[nH]c21    ZINC000083323415
Clc1cccc2[nH]ncc21    ZINC000005543816
N#CNc1ccccc1Cl    ZINC000037624967
C#Cc1cc(Cl)cnc1N    ZINC000014007240
Clc1ccn2cncc2c1    ZINC000200664644
N#CCc1cc(Cl)ccn1    ZINC000044370273
FC1(F)CC=C(Cl)CC1    ZINC000261493738
C=Cc1cccc(Cl)c1C    ZINC000116452750
C=C(C)c1ccccc1Cl    ZINC000082762083
C=CCc1ccc(Cl)cc1    ZINC000002245290
C=C(C)c1cccc(Cl)c1    ZINC000001995211
C/C=C/c1ccc(Cl)cc1    ZINC000113823379
C=C(C)c1ccc(Cl)cc1    ZINC000001995212
C=CCc1ccccc1Cl    ZINC000002504786
C=CCc1cccc(Cl)c1    ZINC000002245286
Clc1cccc(C2CC2)c1    ZINC000079006896
Clc1ccc(C2CC2)cc1    ZINC000079006902
Clc1ccccc1C1CC1    ZINC000078133172
Clc1cccc2c1CCC2    ZINC000049778413
Clc1ccc2c(c1)CCC2    ZINC000001691211
Clc1ccc2ncoc2c1    ZINC000008215929
N#Cc1ccc(Cl)cc1O    ZINC000095147723
Clc1cnc2occc2c1    ZINC000238559355
Clc1cncc2cocc21    ZINC000096675816
Clc1cnc2ccoc2c1    ZINC000035270594
O=C=Nc1cccc(Cl)c1    ZINC000001707959
O=C=Nc1ccccc1Cl    ZINC000000164828
C#Cc1cc(Cl)c[nH]c1=O    ZINC000209847599
Clc1ccnc2occc21    ZINC000085210648
Clc1ccc2ocnc2c1    ZINC000000162136
Clc1ccnc2ccoc21    ZINC000039017272
Clc1ccc2cnoc2c1    ZINC000059078236
Clc1coc2ncccc12    ZINC000575624785
C#Cc1c[nH]c(=O)c(Cl)c1    ZINC000209844984
N#Cc1ccc(O)cc1Cl    ZINC000000389662
Clc1cccc2ncoc21    ZINC000060069598
Clc1cccc2ocnc21    ZINC000095093337
N#Cc1cccc(Cl)c1O    ZINC000039234030
N#Cc1cc(Cl)ccc1O    ZINC000000159885
O=C=Nc1ccc(Cl)cc1    ZINC000001707960
N#Cc1ccc(O)c(Cl)c1    ZINC000002380632
N#Cc1cccc(O)c1Cl    ZINC000039125555
N#Cc1cc(O)ccc1Cl    ZINC000063772427
N#Cc1cc(O)cc(Cl)c1    ZINC000036533509
N#Cc1ccc(Cl)c(O)c1    ZINC000039125556
N#Cc1c(O)cccc1Cl    ZINC000006505305
[N-]=[N+]=Nc1ccccc1Cl    ZINC000036928112
[N-]=[N+]=Nc1ccc(Cl)cc1    ZINC000031302758
Clc1cncc2[nH]cnc21    ZINC000042750018
N#CNc1ccc(Cl)cn1    ZINC000168162087
Clc1cnc2cn[nH]c2c1    ZINC000081991100
N#Cc1ccnc(N)c1Cl    ZINC000216681658
N#Cc1cc(Cl)cnc1N    ZINC000076589868
Clc1cnc2cncn2c1    ZINC000072232923
Clc1cnnc2[nH]ccc21    ZINC000116374749
Clc1ccc2ncnn2c1    ZINC000095705269
O=C/C=C(/Cl)[C]1[CH][CH][CH][CH]1    ZINC000100057071
Clc1cccn2cnnc12    ZINC000005430545
N#CCc1ncncc1Cl    ZINC000095082654
Clc1cnc2nc[nH]c2c1    ZINC000036243890
Clc1ccn2ncnc2c1    ZINC000107117650
N#Cc1c(N)cncc1Cl    ZINC000090562705
Clc1cnc2nccn2c1    ZINC000037593667
Clc1ccnc2cn[nH]c21    ZINC000034141401
Clc1ccc2[nH]nnc2c1    ZINC000005425428
N#Cc1cncc(N)c1Cl    ZINC000217534417
N#Cc1cnc(N)c(Cl)c1    ZINC000020218632
Clc1cnn2ccnc2c1    ZINC000095670856
Clc1ccc2nncn2c1    ZINC000022995851
N#CNc1cc(Cl)ccn1    ZINC000231597318
Clc1cncc2cn[nH]c21    ZINC000087493336
N#Cc1ccc(Cl)c(N)n1    ZINC000263623525
N#Cc1ncc(N)cc1Cl    ZINC000071618007
N#Cc1cc(N)ncc1Cl    ZINC000098175518
N#Cc1cnc(N)cc1Cl    ZINC000145055591
Clc1ccnc2nc[nH]c21    ZINC000039285041
Clc1cccc2nn[nH]c21    ZINC000022124655
[N-]=[N+]=Nc1cccc(Cl)c1    ZINC000036379757
Clc1ccnc2[nH]ncc21    ZINC000004771835
N#Cc1cncc(Cl)c1N    ZINC000095929790
Clc1cnc2[nH]ncc2c1    ZINC000066309404
N#CNc1ncccc1Cl    ZINC000231770273
Clc1c[nH]c2ncncc12    ZINC000033359058
N#Cc1ncc(Cl)cc1N    ZINC000090568382
Clc1cccn2ncnc12    ZINC000211918170
Clc1cncc2[nH]ncc21    ZINC000082407195
Cc1cc(Cl)ccc1[N+]#N    ZINC000006070153
Clc1ccnc(C2CC2)c1    ZINC000082407193
Clc1ccnc2c1CCC2    ZINC000051951696
Clc1cncc(C2CC2)c1    ZINC000091365468
C=CNc1ccc(Cl)cc1    ZINC000100209319
Clc1cnc2c(c1)CCC2    ZINC000095093415
Clc1ccc2c(c1)CCN2    ZINC000000153930
C=CCc1cnccc1Cl    ZINC001249954773
Clc1ccncc1C1CC1    ZINC000091366058
C/N=C/c1ccc(Cl)cc1    ZINC000034621738
Clc1cccc2c1CCN2    ZINC000016083045
C=CNc1cccc(Cl)c1    ZINC001174780766
Clc1ccc2c(c1)CNC2    ZINC000034368320
C=CNc1ccccc1Cl    ZINC001174781800
Clc1cccc2c1CNC2    ZINC000033358769
Clc1cnccc1C1CC1    ZINC000080314700
Clc1ccc2c(c1)NCC2    ZINC000001562197
Clc1ccc([C@@H]2CN2)cc1    ZINC000038234635
Clc1cccc2c1NCC2    ZINC000019948147
C=CCc1ccncc1Cl    ZINC001249954186
Clc1cccnc1C1CC1    ZINC000090413184
C=C(Cl)Cc1ccccn1    ZINC000043209580
C/N=C\c1ccc(Cl)cc1    ZINC000382599252
C=C(Cl)CBr    ZINC000001668617
C=C(Br)CCl    ZINC000002579141
COC(=O)/C(Cl)=C/Cl    ZINC000033838290
Clc1ccnc2ncoc21    ZINC000211952145
N#Cc1ncc(Cl)cc1O    ZINC000096028535
Clc1cccc2nonc21    ZINC000001430622
N#Cc1cc(Cl)c[nH]c1=O    ZINC000022995842
Clc1ccc2nonc2c1    ZINC000000161280
N#Cc1cncc(Cl)c1O    ZINC000096510531
N#Cc1c[nH]c(=O)c(Cl)c1    ZINC000022995856
O=C=Nc1cnccc1Cl    ZINC000242495930
O=C=Nc1cncc(Cl)c1    ZINC000095763574
C=C(Cl)CS(C)(=O)=O    ZINC000034478850
Clc1ccc2nnnn2c1    ZINC000035077370
C#Cc1ccc(F)c(Cl)c1    ZINC000058626260
C#Cc1ccc(Cl)c(F)c1    ZINC000058626257
Clc1ccnc2n[nH]nc21    ZINC000005086570
C#Cc1cc(F)cc(Cl)c1    ZINC000066319023
Clc1cnnc2nc[nH]c21    ZINC000004877273
N#CNc1cc(Cl)cnn1    ZINC001168625544
C#Cc1ccc(Cl)cc1F    ZINC000058626255
Clc1cccn2nnnc12    ZINC000001590218
Clc1cnc2n[nH]nc2c1    ZINC000077032035
Clc1ccn2nnnc2c1    ZINC000071255397
C#Cc1cc(Cl)ccc1F    ZINC000062605413
N#CNc1nnccc1Cl    ZINC001168624982
C#Cc1cccc(Cl)c1F    ZINC000062605385
C#Cc1cc(F)ccc1Cl    ZINC000066319021
N#CNc1ncc(Cl)cn1    ZINC000238511313
Clc1cccc([C@@H]2CO2)c1    ZINC000002559003
CC(=O)c1ccccc1Cl    ZINC000001598575
CC(=O)c1ccc(Cl)cc1    ZINC000000896324
Clc1cccc([C@H]2CO2)c1    ZINC000002568178
Cc1cc(Cl)cc(C=O)c1    ZINC000034448546
Cc1ccc(C=O)c(Cl)c1    ZINC000020357644
Clc1ccc([C@@H]2CO2)cc1    ZINC000002571277
O=CCc1ccc(Cl)cc1    ZINC000002581072
O=CCc1cccc(Cl)c1    ZINC000002581071
Cc1ccc(Cl)c(C=O)c1    ZINC000034616799
Clc1ccc2c(c1)CCO2    ZINC000032192106
Clc1ccccc1[C@H]1CO1    ZINC000019730649
Cc1cc(C=O)ccc1Cl    ZINC000002581075
Clc1cccc2c1CCO2    ZINC000021989390
Cc1cc(Cl)ccc1C=O    ZINC000002581074
Cc1cccc(C=O)c1Cl    ZINC000034305217
Clc1ccccc1[C@@H]1CO1    ZINC000019730648
Cc1ccc(C=O)cc1Cl    ZINC000012956511
Clc1ccc([C@H]2CO2)cc1    ZINC000003644824
O=CCc1ccccc1Cl    ZINC000002581070
Cc1ccc(Cl)cc1C=O    ZINC000039212361
CC(=O)c1cccc(Cl)c1    ZINC000002039606
Cc1c(Cl)cccc1C=O    ZINC000039410766
Cc1cccc(Cl)c1C=O    ZINC000002387758
CC#CCn1cc(Cl)cn1    ZINC000335525584
N/N=C/c1ccccc1Cl    ZINC000003071760
N=C(N)c1ccccc1Cl    ZINC000000110578
N/N=C/c1cccc(Cl)c1    ZINC000005756915
Clc1ccnc2c1CCN2    ZINC000204579775
Cc1cc(Cl)c(C#N)n1C    ZINC000261493651
N=C(N)c1cccc(Cl)c1    ZINC000001438985
C=CNc1cncc(Cl)c1    ZINC001174780854
C=CNc1ccc(Cl)cn1    ZINC001174778820
C=CNc1cnccc1Cl    ZINC001174778556
Clc1ccnc2c1CNC2    ZINC000091366085
Clc1cnc2c(c1)CCN2    ZINC000098181241
N/N=C/c1ccc(Cl)cc1    ZINC000003075609
Clc1cnc2c(c1)CNC2    ZINC000082843736
C=CNc1ncccc1Cl    ZINC001174780557
C#CCCn1cc(Cl)cn1    ZINC000082496763
N=C(N)c1ccc(Cl)cc1    ZINC000000126846
CC(N)=C1C=C[C](Cl)C=C1    ZINC001560410002
CCc1cccc(Cl)c1C    ZINC000149697802
CCc1ccc(Cl)cc1C    ZINC000113247223
CCc1ccc(C)cc1Cl    ZINC000146974136
CCc1cc(C)ccc1Cl    ZINC000137391264
Cc1ccc(C)c(Cl)c1C    ZINC000066381786
Cc1ccc(Cl)c(C)c1C    ZINC000138650375
CC(C)c1ccc(Cl)cc1    ZINC000002035997
Cc1cc(C)c(Cl)cc1C    ZINC000001689971
CC(C)c1cccc(Cl)c1    ZINC000075838882
CC(C)c1ccccc1Cl    ZINC000002038928
CCCc1ccccc1Cl    ZINC000102332050
CCCc1ccc(Cl)cc1    ZINC000002562413
Cc1cc(Cl)cc(C)c1C    ZINC000164463160
CCc1cc(C)cc(Cl)c1    ZINC000059563282
CCCc1cccc(Cl)c1    ZINC000071602644
Cc1cc(C)c(Cl)c(C)c1    ZINC000002039355
N#Cc1cccc(F)c1Cl    ZINC000002513563
N#Cc1cc(F)ccc1Cl    ZINC000002243110
N#Cc1c(F)cccc1Cl    ZINC000000155197
[C-]#[N+]c1ccc(F)c(Cl)c1    ZINC000095698291
N#Cc1cc(F)cc(Cl)c1    ZINC000000732127
[C-]#[N+]c1cccc(Cl)c1F    ZINC000095686670
N#Cc1cccc(Cl)c1F    ZINC000002584277
N#Cc1ccc(F)cc1Cl    ZINC000000155282
[C-]#[N+]c1ccc(Cl)cc1F    ZINC000100000330
N#Cc1ccc(F)c(Cl)c1    ZINC000000152696
N#Cc1cc(Cl)ccc1F    ZINC000000404104
N#Cc1ccc(Cl)c(F)c1    ZINC000002512522
N#Cc1ccc(Cl)cc1F    ZINC000002512515
Cc1c(Cl)ccnc1C=O    ZINC000095751464
Nc1ccc(C=O)cc1Cl    ZINC000039476601
Nc1cc(C=O)ccc1Cl    ZINC000001687849
O=CNc1ccccc1Cl    ZINC000000399324
O/N=C/c1ccc(Cl)cc1    ZINC000004582531
O/N=C/c1cccc(Cl)c1    ZINC000100024364
O/N=C/c1ccccc1Cl    ZINC000004578248
CC(=O)c1ncccc1Cl    ZINC000034334356
Nc1cccc(Cl)c1C=O    ZINC000082406496
CC(=O)c1cc(Cl)ccn1    ZINC000038540741
O/N=C\c1cccc(Cl)c1    ZINC000008637842
Nc1c(Cl)cccc1C=O    ZINC000091363943
Cc1ccnc(C=O)c1Cl    ZINC000008698244
N=Cc1cc(Cl)ccc1O    ZINC000004550397
Cc1ncc(Cl)cc1C=O    ZINC000071864203
ON=Cc1ccccc1Cl    ZINC000254845952
Nc1ccc(Cl)cc1C=O    ZINC000002389379
NC(=O)c1ccc(Cl)cc1    ZINC000000152995
Cc1cnc(C=O)cc1Cl    ZINC000095642379
ON=Cc1cccc(Cl)c1    ZINC000252370093
C=Cc1c(O)nccc1Cl    ZINC000584884033
Cc1cc(Cl)cc(C=O)n1    ZINC000079045335
Cc1nccc(C=O)c1Cl    ZINC000095762000
NC(=O)c1ccccc1Cl    ZINC000000152952
Cc1ccc(Cl)c(C=O)n1    ZINC000095761400
CC(=O)c1ccc(Cl)cn1    ZINC000034333835
CC(=O)c1cncc(Cl)c1    ZINC000095628665
Nc1ccc(C=O)c(Cl)c1    ZINC000025560396
Cc1cc(C=O)ncc1Cl    ZINC000090413512
Cc1cc(Cl)cnc1C=O    ZINC000095763794
Cc1nc(C=O)ccc1Cl    ZINC000084249312
NC(=O)c1cccc(Cl)c1    ZINC000000153113
O=CNc1cccc(Cl)c1    ZINC000000409837
O/N=C\c1ccccc1Cl    ZINC000100438292
CC(=O)c1cnccc1Cl    ZINC000034213830
ON=Cc1ccc(Cl)cc1    ZINC000245339094
CC(=O)c1ccncc1Cl    ZINC000038540754
Nc1cc(Cl)ccc1C=O    ZINC000095630354
O/N=C\c1ccc(Cl)cc1    ZINC000095644705
Cc1cc(C=O)c(Cl)cn1    ZINC000095761401
O=CNc1ccc(Cl)cc1    ZINC000000409833
N/C=N/c1ccc(Cl)cn1    ZINC000222913156
N=CNc1cc(Cl)ccn1    ZINC001157073347
Cn1ncc(Cl)c1CC#N    ZINC000072209653
N=C(N)c1ccc(Cl)cn1    ZINC000071186680
N=C(N)c1cncc(Cl)c1    ZINC000049581973
C=CNc1ncncc1Cl    ZINC001174778369
Cn1cc(Cl)c(CC#N)n1    ZINC000072209654
N#CCCn1cc(Cl)cn1    ZINC000002537005
N=C(N)c1ccncc1Cl    ZINC000199558045
N=CNc1ncccc1Cl    ZINC001167864463
C=CNc1cnncc1Cl    ZINC001174782467
N=C(N)c1cc(Cl)ccn1    ZINC000071186679
CCn1cc(Cl)c(C#N)n1    ZINC000096524372
CCn1ncc(Cl)c1C#N    ZINC000096524369
N=C(N)c1ncccc1Cl    ZINC000034553101
CCc1ccc(N)c(Cl)c1    ZINC000040448987
C[C@H](N)c1cccc(Cl)c1    ZINC000003389513
Cc1cc(Cl)c(C)cc1N    ZINC000012359135
NCCc1ccc(Cl)cc1    ZINC000000404332
Cc1cc(N)c(Cl)cc1C    ZINC000082726243
C#CCN1CCC=C(Cl)C1    ZINC000404507084
Cc1cccc(Cl)c1CN    ZINC000005218660
Cc1ccc(CN)cc1Cl    ZINC000000160569
CC(C)c1cc(Cl)ccn1    ZINC000034071173
CNc1cccc(C)c1Cl    ZINC000084427010
CN(C)c1cccc(Cl)c1    ZINC000000165746
Cc1c(Cl)cccc1CN    ZINC000002515943
NCCc1cccc(Cl)c1    ZINC000000389622
CNc1ccc(C)cc1Cl    ZINC000020359186
CCCc1ccncc1Cl    ZINC000203400362
CCc1ccc(Cl)cc1N    ZINC000039233620
Cc1cnc(C)c(C)c1Cl    ZINC000034247060
Cc1ccc(N)c(Cl)c1C    ZINC000038887950
CC(C)c1cnccc1Cl    ZINC000141940796
CCCc1cnccc1Cl    ZINC001249968470
CN(C)c1ccc(Cl)cc1    ZINC000005140576
CCNc1ccccc1Cl    ZINC000002569320
CNc1c(C)cccc1Cl    ZINC000083823623
Cc1ccc(Cl)c(N)c1C    ZINC000098095654
CNc1cc(Cl)ccc1C    ZINC000020033089
CCNc1cccc(Cl)c1    ZINC000019772245
Cc1ccc(CN)c(Cl)c1    ZINC000044250011
CNc1ccc(Cl)cc1C    ZINC000001720719
C[C@@H](N)c1ccc(Cl)cc1    ZINC000002047916
C[C@@H](N)c1cccc(Cl)c1    ZINC000003389518
Cc1cc(Cl)ccc1CN    ZINC000004242628
CC(C)c1ccncc1Cl    ZINC000021981997
NCCc1ccccc1Cl    ZINC000000407079
Cc1cc(N)cc(C)c1Cl    ZINC000039218312
Cc1cc(C)c(N)c(Cl)c1    ZINC000000154647
Cc1ccc(N)c(C)c1Cl    ZINC000034515667
CNCc1ccccc1Cl    ZINC000000161988
Cc1cc(Cl)cc(CN)c1    ZINC000067800144
Cc1cc(CN)ccc1Cl    ZINC000064033554
CNc1cc(C)ccc1Cl    ZINC000084427011
CCNc1ccc(Cl)cc1    ZINC000000397578
CC(C)c1ccc(Cl)cn1    ZINC000072204068
Clc1c[nH]c2c1CCCC2    ZINC000223717303
CCc1ccc(N)cc1Cl    ZINC000082721150
Cc1ccc(Cl)c(CN)c1    ZINC000071792232
C[C@H](N)c1ccc(Cl)cc1    ZINC000001675290
CNc1cccc(Cl)c1C    ZINC000016124242
CCc1cccc(Cl)c1N    ZINC000034173869
CNc1ccc(Cl)c(C)c1    ZINC000071453752
CNCc1cccc(Cl)c1    ZINC000000161986
C[C@H](N)c1ccccc1Cl    ZINC000001697891
C[C@@H](N)c1ccccc1Cl    ZINC000003389509
Cc1ccc(Cl)cc1CN    ZINC000002574315
Cc1cccc(CN)c1Cl    ZINC000079387686
CCc1cc(Cl)ccc1N    ZINC000002011243
CN(C)c1ccccc1Cl    ZINC000002031384
CNCc1ccc(Cl)cc1    ZINC000000161985
Cc1cc(Cl)cc(C)c1N    ZINC000005225112
Cc1ccc(Cl)c(C)c1N    ZINC000002583432
CNc1ccc(C)c(Cl)c1    ZINC000020039081
Br[C]1C=C=NC=C1    ZINC000329788057
CSC/C(Cl)=C\Cl    ZINC000307783903
CSC/C(Cl)=C/Cl    ZINC000306362136
Brc1ccccc1    ZINC000000900729
OC/C(Cl)=C(\Cl)CO    ZINC000005500551
OC/C(Cl)=C(/Cl)CO    ZINC000017109747
N#Cc1cncc(F)c1Cl    ZINC000115568553
N#Cc1ncc(Cl)cc1F    ZINC000044790281
N#Cc1nccc(Cl)c1F    ZINC000095933286
N#Cc1ncc(F)cc1Cl    ZINC000075759760
N#Cc1cncc(Cl)c1F    ZINC000165561975
O=C(O)c1ccccc1Cl    ZINC000000330133
O=Cc1ccc(Cl)cc1O    ZINC000004290770
O=Cc1cccc(Cl)c1O    ZINC000002540759
CC1=CC(=O)C(Cl)=CC1=O    ZINC000002556343
O=C(O)c1cccc(Cl)c1    ZINC000000156863
Clc1ccc2c(c1)OCO2    ZINC000000409300
O=Cc1ccc(Cl)c(O)c1    ZINC000013386179
O=C(O)c1ccc(Cl)cc1    ZINC000000156865
O=Cc1cc(Cl)ccc1O    ZINC000000152645
O=Cc1cc(O)ccc1Cl    ZINC000065336757
O=Cc1ccc(O)c(Cl)c1    ZINC000000163305
O=Cc1cccc(O)c1Cl    ZINC000012956540
O=Cc1cc(O)cc(Cl)c1    ZINC000072482078
O=Cc1c(O)cccc1Cl    ZINC000002023830
O=Cc1ccc(O)cc1Cl    ZINC000002510171
CC1=CC(=O)C=C(Cl)C1=O    ZINC000003051894
CC(=O)c1ncc(Cl)cn1    ZINC000238158627
C=C(F)c1ccc(Cl)cc1    ZINC000072265667
Nc1ncc(C=O)cc1Cl    ZINC000034452773
C=Cc1ccc(Cl)cc1F    ZINC000142749251
C=Cc1c(F)cccc1Cl    ZINC000082762120
C=Cc1ccc(Cl)c(F)c1    ZINC000082762062
OB(O)c1cccc(Cl)c1    ZINC000169743228
NC(=O)c1cc(Cl)ccn1    ZINC000000494966
Nc1cc(Cl)c(C=O)cn1    ZINC000075629660
NC(=O)c1cncc(Cl)c1    ZINC000014982480
NC(=O)c1ccc(Cl)cn1    ZINC000014982479
C=Cc1cccc(F)c1Cl    ZINC000097436583
NC(=O)c1cnccc1Cl    ZINC000001606799
NC(=O)c1ncccc1Cl    ZINC000014982475
Nc1c(Cl)cncc1C=O    ZINC000095769181
NC(=O)c1ccncc1Cl    ZINC000014982477
O/N=C/c1cnccc1Cl    ZINC000095932885
OB(O)c1ccc(Cl)cc1    ZINC000169743195
Nc1ncc(Cl)cc1C=O    ZINC000029753702
OB(O)c1ccccc1Cl    ZINC000169743227
Nc1nccc(Cl)c1C=O    ZINC000066054800
C=Cc1ccc(F)c(Cl)c1    ZINC000087198226
N=CNc1ncc(Cl)cn1    ZINC001157073360
N=CNc1cc(Cl)cnn1    ZINC001167865185
OCCc1ccc(Cl)cc1    ZINC000000160799
COc1cc(Cl)ccc1C    ZINC000001606265
CCc1c(O)cccc1Cl    ZINC000095711060
Cc1cccc(CO)c1Cl    ZINC000034311196
COc1ccc(Cl)c(C)c1    ZINC000000409932
COc1ccc(C)c(Cl)c1    ZINC000000410286
Cc1ccc(O)c(Cl)c1C    ZINC000001690833
CCc1ccc(O)c(Cl)c1    ZINC000002016918
Cc1cc(O)c(Cl)cc1C    ZINC000000404321
C[C@@H](O)c1cccc(Cl)c1    ZINC000000394610
Cc1c(O)ccc(Cl)c1C    ZINC000001690024
COc1ccc(C)cc1Cl    ZINC000002528195
Cc1cc(Cl)cc(C)c1O    ZINC000001081485
OCCc1cccc(Cl)c1    ZINC000004261835
COc1cccc(C)c1Cl    ZINC000145520167
Cc1cc(Cl)c(C)cc1O    ZINC000001690025
CCOc1ccccc1Cl    ZINC000001693307
C[C@@H](O)c1ccccc1Cl    ZINC000002019599
CCc1cc(O)ccc1Cl    ZINC000000409248
C[C@H](O)c1ccc(Cl)cc1    ZINC000000388284
OCCc1ccccc1Cl    ZINC000000406965
Cc1ccc(O)c(C)c1Cl    ZINC000114548323
CCOc1cccc(Cl)c1    ZINC000000403340
Cc1ccc(Cl)c(O)c1C    ZINC000039125546
CCc1cc(Cl)ccc1O    ZINC000002016916
COc1cc(C)ccc1Cl    ZINC000001755576
Cc1cc(O)cc(C)c1Cl    ZINC000000001132
C[C@@H](O)c1ccc(Cl)cc1    ZINC000000388285
COc1cc(C)cc(Cl)c1    ZINC000039338504
Cc1ccc(CO)cc1Cl    ZINC000002566075
CCc1ccc(O)cc1Cl    ZINC000095711247
Cc1cc(CO)ccc1Cl    ZINC000015441128
CCc1cccc(Cl)c1O    ZINC000003613962
Cc1cc(Cl)cc(CO)c1    ZINC000083119894
C[C@H](O)c1cccc(Cl)c1    ZINC000000394609
COCc1ccc(Cl)cc1    ZINC000081952304
Cc1cccc(Cl)c1CO    ZINC000044198881
Cc1cc(C)c(O)c(Cl)c1    ZINC000001679775
COc1c(C)cccc1Cl    ZINC000028278418
CCc1ccc(Cl)c(O)c1    ZINC000002567846
CCc1ccc(Cl)cc1O    ZINC000039340972
COc1ccc(Cl)cc1C    ZINC000000403511
CCc1cccc(O)c1Cl    ZINC000034426879
CCOc1ccc(Cl)cc1    ZINC000001693308
CCc1cc(O)cc(Cl)c1    ZINC000095711129
Cc1cc(Cl)ccc1CO    ZINC000012359432
C[C@H](O)c1ccccc1Cl    ZINC000002019598
COc1cccc(Cl)c1C    ZINC000000403412
Cc1ccc(Cl)cc1CO    ZINC000034319564
Cc1c(Cl)cccc1CO    ZINC000039413977
Cc1ccc(Cl)c(CO)c1    ZINC000113564640
Cc1ccc(CO)c(Cl)c1    ZINC000098095667
Cc1cc(C)c(Cl)c(O)c1    ZINC000005765108
C[C@H](N)c1ncccc1Cl    ZINC000075085133
C[C@@H](N)c1cncc(Cl)c1    ZINC000104451787
CCc1ccc(Cl)c(N)n1    ZINC000098175513
Cc1ccc(N)c(N)c1Cl    ZINC000147372684
CN(C)c1cc(Cl)ccn1    ZINC000021990783
Cc1ccc(NN)c(Cl)c1    ZINC000002386414
Cc1cnc(CN)c(Cl)c1    ZINC000095763783
Cc1cc(N)c(N)c(Cl)c1    ZINC000059684263
Cc1c(N)ccc(N)c1Cl    ZINC000148094036
C[C@H](N)c1ccncc1Cl    ZINC000095682584
C[C@@H](N)c1ccncc1Cl    ZINC000095664914
C[C@H](N)c1cncc(Cl)c1    ZINC000211596432
Clc1cnn(CC2CC2)c1    ZINC000335525604
C[C@H](N)c1ccc(Cl)cn1    ZINC000074342401
NCCc1ccncc1Cl    ZINC000044397791
C/C(Cl)=C\Cn1cccn1    ZINC000530160824
Cc1cc(Cl)cc(N)c1N    ZINC000001433101
Cc1c(N)cc(N)cc1Cl    ZINC000026508625
Cc1ncc(N)c(C)c1Cl    ZINC000003881100
C/C(Cl)=C/Cn1ccnc1    ZINC000528404955
Cc1cc(N)nc(C)c1Cl    ZINC000098175458
Cn1ncc(Cl)c1C1CC1    ZINC000664152123
C[C@@H](N)c1ccc(Cl)cn1    ZINC000074342402
Cc1cc(N)c(N)cc1Cl    ZINC000000153342
CCc1cc(N)ncc1Cl    ZINC000098175461
Cc1ccc(Cl)c(N)c1N    ZINC000113629603
Cc1cc(Cl)c(N)c(C)n1    ZINC000146606822
CNCc1cc(Cl)ccn1    ZINC000083268940
CNc1ccc(N)cc1Cl    ZINC000026515516
CCc1nc(N)ccc1Cl    ZINC000098175514
CN(C)c1ccc(Cl)cn1    ZINC000083119827
Cc1nc(C)c(Cl)c(C)n1    ZINC000098177998
Cc1c(Cl)cccc1NN    ZINC000000085244
Cc1ccc(Cl)cc1NN    ZINC000000409916
Cc1cc(Cl)cnc1CN    ZINC000066322857
Cc1cnc(CN)cc1Cl    ZINC000095761754
CCNc1ccc(Cl)cn1    ZINC000020547374
CNc1cc(Cl)ccc1N    ZINC000038886075
Cc1cccc(Cl)c1NN    ZINC000005748166
NNCc1ccccc1Cl    ZINC000019169213
Cc1cc(NN)ccc1Cl    ZINC000002243488
CCNc1ncccc1Cl    ZINC000021013601
CNc1ccc(Cl)cc1N    ZINC000032299688
CCNc1cc(Cl)ccn1    ZINC000032914833
Cc1cc(CN)c(Cl)cn1    ZINC000095761402
Cc1cccc(NN)c1Cl    ZINC000039332307
NCc1ccc(Cl)cc1N    ZINC000039225409
Cc1c(N)c(N)ccc1Cl    ZINC000014985723
C/C(Cl)=C\Cn1ccnc1    ZINC000528404945
CCNc1ccncc1Cl    ZINC000086778397
NCc1ccc(N)c(Cl)c1    ZINC000002524594
C=C(Cl)Cn1ccnc1C    ZINC000082615261
Clc1cn[nH]c1C1CCC1    ZINC000252481636
NCc1cc(Cl)ccc1N    ZINC000004203225
CCc1ccnc(N)c1Cl    ZINC000098175460
NCc1ccc(Cl)c(N)c1    ZINC000002524593
CCc1cc(Cl)cnc1N    ZINC000070406381
C=CCCn1cc(Cl)cn1    ZINC000306514588
Cc1ccc(Cl)c(NN)c1    ZINC000104566937
C=C(C)Cn1cc(Cl)cn1    ZINC000041367863
NCCc1cncc(Cl)c1    ZINC000082845749
Cc1ccc(Cl)c(CN)n1    ZINC000095761403
N#CCN1CCC=C(Cl)C1    ZINC000404448657
Cc1cc(C)c(Cl)c(N)n1    ZINC000039190999
CNc1c(N)cccc1Cl    ZINC000034939564
C=CCn1ncc(Cl)c1C    ZINC000307376487
C=C(Cl)Cn1cc(C)cn1    ZINC000853670659
NNCc1cccc(Cl)c1    ZINC000019169165
Cc1cc(Cl)ccc1NN    ZINC000000164682
Cc1ccc(NN)cc1Cl    ZINC000000164931
C[C@@H](N)c1ncccc1Cl    ZINC000075085135
CN(C)c1ncccc1Cl    ZINC000095761291
Cc1ccnc(CN)c1Cl    ZINC000095768867
Cc1ncc(Cl)cc1CN    ZINC000082632198
NCc1cc(N)cc(Cl)c1    ZINC000002573849
NNCc1ccc(Cl)cc1    ZINC000019169163
C/C(Cl)=C/Cn1cccn1    ZINC000530160823
Cc1cc(N)c(Cl)cc1N    ZINC000002556495
Brc1cccnc1    ZINC000000158591
Brc1ccncc1    ZINC000000158596
N#CCc1sccc1Cl    ZINC000083141933
O=[N+]([O-])c1ccccc1Cl    ZINC000000331636
O=Nc1ccc(O)c(Cl)c1    ZINC000004786636
O=C(O)c1ccncc1Cl    ZINC000002243484
O=Cc1c[nH]cc(Cl)c1=O    ZINC000095773647
O=Cc1cc(Cl)c[nH]c1=O    ZINC000014007765
O=C(O)c1ncccc1Cl    ZINC000000343396
O=C(O)c1cnccc1Cl    ZINC000000332947
O=C(O)c1cc(Cl)ccn1    ZINC000000332946
O=Cc1c[nH]c(=O)c(Cl)c1    ZINC000008698115
O=[N+]([O-])c1ccc(Cl)cc1    ZINC000003860273
O=C(O)c1cncc(Cl)c1    ZINC000001691706
O=C(O)c1ccc(Cl)cn1    ZINC000002599023
O=[N+]([O-])c1cccc(Cl)c1    ZINC000001686983
O=NNc1ccc(Cl)cn1    ZINC000006536600
OB(O)c1cc(Cl)ccn1    ZINC000169746100
OB(O)c1ccncc1Cl    ZINC000169745560
C=Cc1cc(Cl)cnc1F    ZINC000209831946
OB(O)c1ccc(Cl)cn1    ZINC000169744835
OB(O)c1cncc(Cl)c1    ZINC000169743624
OB(O)c1cnccc1Cl    ZINC000169743489
NOCc1cccc(Cl)c1    ZINC000003883124
COc1cc(Cl)cnc1C    ZINC000238339497
Cc1c(Cl)ccnc1CO    ZINC000035076491
NCc1cc(O)cc(Cl)c1    ZINC000040447858
Cc1cc(N)c(O)cc1Cl    ZINC000062152889
Nc1cccc(CO)c1Cl    ZINC000095932395
C=C(Cl)CNC(=O)C#CC    ZINC000232610491
COc1c(N)cccc1Cl    ZINC000002528177
ONCc1ccccc1Cl    ZINC000039298740
OCCc1ccncc1Cl    ZINC000084086207
CCOc1ccc(Cl)cn1    ZINC000008324988
COc1cc(C)c(Cl)cn1    ZINC000015020291
Cc1ccn(C)c(=O)c1Cl    ZINC000085398641
Cc1ccc(O)c(N)c1Cl    ZINC000149850970
NOCc1ccccc1Cl    ZINC000000170199
COc1ccc(N)cc1Cl    ZINC000000162405
COc1ccc(N)c(Cl)c1    ZINC000001686940
Cc1cc(N)c(O)c(Cl)c1    ZINC000020134803
C[C@@H](O)c1ccc(Cl)cn1    ZINC000082713326
COc1cc(Cl)cc(C)n1    ZINC000072204495
Cc1cnc(CO)cc1Cl    ZINC000085221820
Cc1ncc(CO)cc1Cl    ZINC000088315028
Cc1cc(Cl)cc(N)c1O    ZINC000022012527
NCc1ccc(O)cc1Cl    ZINC000002524605
NCc1cc(Cl)ccc1O    ZINC000001628244
Cc1cc(O)c(Cl)cc1N    ZINC000044831179
Nc1ccc(Cl)cc1CO    ZINC000000389605
Cc1ccc(Cl)c(=O)n1C    ZINC000085398633
Nc1ccc(Cl)c(CO)c1    ZINC000002548298
Nc1cc(Cl)cc(CO)c1    ZINC000040443186
COc1cc(Cl)ccc1N    ZINC000002041191
OCCc1ncccc1Cl    ZINC000084285005
Nc1cc(Cl)ccc1CO    ZINC000006862918
CCOc1ncccc1Cl    ZINC000014982382
C#CCNC(=O)/C=C(\C)Cl    ZINC000899975265
Cc1ccc(NO)c(Cl)c1    ZINC000039133604
NCc1ccc(O)c(Cl)c1    ZINC000039216115
CCOc1cc(Cl)ccn1    ZINC000014982384
CCn1cc(Cl)ccc1=O    ZINC000071515941
CNc1ccc(Cl)cc1O    ZINC000084427242
Cc1ccc(N)c(Cl)c1O    ZINC000002243463
CCOc1cncc(Cl)c1    ZINC000021981998
Nc1c(Cl)cccc1CO    ZINC000071257196
COc1ccc(Cl)cc1N    ZINC000000153252
OCCc1cc(Cl)ccn1    ZINC000084284991
Nc1ccc(CO)c(Cl)c1    ZINC000022199861
COc1nccc(C)c1Cl    ZINC000084237277
COc1c(C)nccc1Cl    ZINC000039038289
NCc1cccc(Cl)c1O    ZINC000082846351
COc1cccc(Cl)c1N    ZINC000038582613
C[C@H](O)c1cc(Cl)ccn1    ZINC000117996463
Cc1cc(O)c(N)c(Cl)c1    ZINC000213760479
Nc1cc(CO)ccc1Cl    ZINC000034111637
Cc1cc(Cl)cc(=O)n1C    ZINC000000332107
COc1cccc(N)c1Cl    ZINC000015636015
COc1ccc(Cl)c(C)n1    ZINC000079048055
COc1cc(N)cc(Cl)c1    ZINC000005732445
COc1cc(N)ccc1Cl    ZINC000002567837
Nc1cccc(Cl)c1CO    ZINC000021987708
COc1ncc(C)cc1Cl    ZINC000087493214
NCc1cc(O)ccc1Cl    ZINC000084427240
C[C@H](O)c1ccc(Cl)cn1    ZINC000082713325
Cc1c(Cl)ccc(=O)n1C    ZINC000085398634
Cc1ccc(Cl)c(CO)n1    ZINC000238479866
COc1ncc(Cl)cc1C    ZINC000095763957
NOCc1ccc(Cl)cc1    ZINC000000169388
C[C@@H](O)c1cc(Cl)ccn1    ZINC000117996462
Cc1cc(O)c(N)cc1Cl    ZINC000006069811
C#CCNC(=O)/C=C(/C)Cl    ZINC000899975266
Cc1cc(Cl)cc(C)[n+]1[O-]    ZINC000000331919
CCOc1cnccc1Cl    ZINC000021982016
COc1ccc(Cl)c(N)c1    ZINC000000388309
COc1cc(Cl)c(C)cn1    ZINC000202462036
Cc1cc(N)cc(Cl)c1O    ZINC000000152857
NCc1c(O)cccc1Cl    ZINC000052904631
Cc1cc(=O)n(C)cc1Cl    ZINC000085398643
Cc1cc(=O)c(Cl)c(C)[nH]1    ZINC000005350111
Cc1c(C)[n+]([O-])ccc1Cl    ZINC000001562480
Nc1ccc(CO)cc1Cl    ZINC000034165574
Cc1cc(Cl)c(N)cc1O    ZINC000034380659
Cc1cc(Cl)cc(CO)n1    ZINC000071625236
CCOc1ccncc1Cl    ZINC000079007064
CCn1ccc(Cl)cc1=O    ZINC000902648806
CNc1cc(Cl)cnc1N    ZINC000238328418
Clc1cnn2c1NCCC2    ZINC000107326830
Cc1nc(C)c(Cl)c(N)n1    ZINC000000154509
C/C(Cl)=C/Cn1ccnn1    ZINC000530109935
C=C(Cl)Cn1cc(C)nn1    ZINC000853718263
CN(N)c1ccc(Cl)cn1    ZINC000095725637
C/C(Cl)=C\Cn1ccnn1    ZINC000530109943
CCc1ncnc(N)c1Cl    ZINC000095756187
Nc1cc(Cl)cc(N)c1N    ZINC000001585536
Cc1c(Cl)cnc(N)c1N    ZINC000040448522
NCc1nc(N)ccc1Cl    ZINC000047844167
Cc1nc(N)nc(C)c1Cl    ZINC000001598620
CN(N)c1ncccc1Cl    ZINC000088189813
Cc1nc(NN)ccc1Cl    ZINC000095496121
C/C(Cl)=C\Cn1cncn1    ZINC000530160165
C=C(Cl)Cn1ccc(N)n1    ZINC000096528134
Cc1nc(N)c(N)cc1Cl    ZINC000021981772
C=C(Cl)Cn1cc(N)cn1    ZINC000096528128
C/C(Cl)=C/Cn1cncn1    ZINC000530160164
CNc1ncc(N)cc1Cl    ZINC000052507704
Cc1ccnc(NN)c1Cl    ZINC001776011342
Cc1cnc(NN)c(Cl)c1    ZINC000084845449
CCNc1ncncc1Cl    ZINC000163574151
C=CNc1c(Cl)cnn1C    ZINC001174780919
Cc1cc(Cl)cnc1NN    ZINC000104569058
CN(C)c1ncc(Cl)cn1    ZINC000032192762
C=C(Cl)Cn1cnc(C)n1    ZINC000853718947
CN(N)c1cc(Cl)ccn1    ZINC000199545023
CCNc1ncc(Cl)cn1    ZINC000072194584
C=C(Cl)CN1C[C@@H]2C[C@@H]2C1    ZINC000886328782
C=C(Cl)CN(C)CC#CC    ZINC000839612298
C=C(Cl)CN1C[C@H]2C[C@@H]2C1    ZINC000886328781
C=C(Cl)CCCCCC#N    ZINC000033414750
C#CCN(CC)CC(=C)Cl    ZINC000306497128
C#C[C@@H](C)N(C)CC(=C)Cl    ZINC000307694590
C=C(Cl)CN1CC=CCC1    ZINC000306472303
C#C[C@H](C)N(C)CC(=C)Cl    ZINC000307694591
C=CCN1CCC=C(Cl)C1    ZINC000878793780
C=C(Cl)CN1C[C@@H]2C[C@H]2C1    ZINC000886328783
O=CC(Cl)=C(Cl)Cl    ZINC000002038399
O=C(Cl)/C(Cl)=C/Cl    ZINC000034729246
Brc1cncnc1    ZINC000000967317
Brc1ccnnc1    ZINC000026439052
Clc1csc2ccoc12    ZINC000228942175
N#Cc1c(N)scc1Cl    ZINC000034211670
O=C(O)c1ncncc1Cl    ZINC000011804329
O=Cc1cc(F)ccc1Cl    ZINC000002510728
O=Cc1ccc(Cl)cc1F    ZINC000002512513
O=[N+]([O-])c1cc(Cl)ccn1    ZINC000002599006
O=Cc1cccc(F)c1Cl    ZINC000021301125
O=C(O)c1cc(Cl)cnn1    ZINC000138715396
O=Cc1ccc(F)cc1Cl    ZINC000000165062
O=Cc1c(F)cccc1Cl    ZINC000000151783
O=[N+]([O-])c1ncccc1Cl    ZINC000002566375
O=Cc1nc[nH]c(=O)c1Cl    ZINC000225735455
O=C(O)c1ncc(Cl)cn1    ZINC000004228200
O=Cc1cc(F)cc(Cl)c1    ZINC000000732125
O=Cc1ccc(F)c(Cl)c1    ZINC000000165047
O=Cc1cccc(Cl)c1F    ZINC000000157233
O=[N+]([O-])c1cncc(Cl)c1    ZINC000002599046
O=[N+]([O-])c1ccncc1Cl    ZINC000002566376
O=Cc1ccc(Cl)c(F)c1    ZINC000002512519
O=[N+]([O-])c1cnccc1Cl    ZINC000002583405
O=Cc1cc(Cl)ccc1F    ZINC000002243374
O=[N+]([O-])c1ccc(Cl)cn1    ZINC000001580803
C=C(Cl)Cc1cccs1    ZINC000095727343
SCc1cccc(Cl)c1    ZINC000019421408
Cc1cc(S)ccc1Cl    ZINC000004253168
SCc1ccccc1Cl    ZINC000000409159
Cc1ccc(Cl)c(S)c1    ZINC000071792233
Cc1ccc(Cl)cc1S    ZINC000001575675
Cc1ccc(S)cc1Cl    ZINC000036533060
Cc1cc(Cl)ccc1S    ZINC000000405149
Cc1c(S)cccc1Cl    ZINC000034403121
SCc1ccc(Cl)cc1    ZINC000000404320
CSc1ccccc1Cl    ZINC000000404216
Cc1cc(S)cc(Cl)c1    ZINC000071792234
CSc1ccc(Cl)cc1    ZINC000000161046
CSc1cccc(Cl)c1    ZINC000000404210
Cc1cccc(Cl)c1S    ZINC000005218686
Cc1ccc(S)c(Cl)c1    ZINC000059466999
OCc1ccc(O)c(Cl)c1    ZINC000001760433
COc1ccc(Cl)cc1O    ZINC000032188385
OCc1ccc(Cl)c(O)c1    ZINC000090411493
COc1cc(O)cc(Cl)c1    ZINC000002242684
COc1ccc(O)c(Cl)c1    ZINC000000395589
COC(=O)[C@@H]1C=CC=C1Cl    ZINC000001626925
Cc1cc(O)cc(O)c1Cl    ZINC000005724881
COc1ccc(O)cc1Cl    ZINC000036198288
COc1cc(O)ccc1Cl    ZINC000034827702
Cc1cc(Cl)cc(O)c1O    ZINC000000901779
OCc1cc(O)cc(Cl)c1    ZINC000090727683
OCc1cccc(Cl)c1O    ZINC000039129451
OCc1cccc(O)c1Cl    ZINC000034581146
COc1c(O)cccc1Cl    ZINC000005998672
COC(=O)[C@H]1C=CC=C1Cl    ZINC000004958376
OCc1ccc(Cl)cc1O    ZINC000001872360
OCc1ccc(O)cc1Cl    ZINC000002561213
COc1cccc(O)c1Cl    ZINC000016082594
COc1cccc(Cl)c1O    ZINC000006019116
OCc1cc(O)ccc1Cl    ZINC000098209845
COc1cc(Cl)ccc1O    ZINC000000395512
Cc1cc(O)c(Cl)cc1O    ZINC000001651913
OCc1cc(Cl)ccc1O    ZINC000000161715
OCc1c(O)cccc1Cl    ZINC000036949607
COc1ccc(Cl)c(O)c1    ZINC000000394743
Cc1nc(=O)[nH]c(C)c1Cl    ZINC000044154634
Cc1c(Cl)cnc(N)c1O    ZINC000021981854
COc1nccc(N)c1Cl    ZINC000040566687
Cc1c(Cl)c(C=O)nn1C    ZINC000082405595
COc1cc(Cl)c(N)cn1    ZINC000095628514
COc1cnc(N)c(Cl)c1    ZINC000095761862
C/C(Cl)=C\C(=O)NCC#N    ZINC000900464994
Cn1cc(N)cc(Cl)c1=O    ZINC000075772168
COc1ncc(N)cc1Cl    ZINC000071864207
NCc1cc(Cl)c[nH]c1=O    ZINC000083339691
COc1cc(Cl)cc(N)n1    ZINC000238418123
Cn1cc(Cl)cc(N)c1=O    ZINC000216215541
Nc1ncc(CO)cc1Cl    ZINC000057218526
CCOc1ncc(Cl)cn1    ZINC000072194583
COc1ccnc(N)c1Cl    ZINC000071256014
Nc1cc(Cl)cnc1CO    ZINC000238676537
COc1cc(Cl)cnc1N    ZINC000065337527
COc1ncc(Cl)cc1N    ZINC000039135504
COc1nccc(Cl)c1N    ZINC000039135500
COc1cc(N)c(Cl)cn1    ZINC000071256005
Cn1ccc(Cl)c(N)c1=O    ZINC000095098118
CNC(=O)c1cc(Cl)c[nH]1    ZINC000307017777
CCn1ncc(Cl)c1C=O    ZINC000002731898
Cc1cnc(N)c(O)c1Cl    ZINC000021981842
CC(=O)c1c(Cl)cnn1C    ZINC000002536684
NCc1c[nH]c(=O)c(Cl)c1    ZINC000083339690
C=C(Cl)CNC(=O)CC#N    ZINC000162764906
CCn1cc(Cl)c(C=O)n1    ZINC000002731984
Nc1ccc(Cl)c(CO)n1    ZINC000061640438
Cn1cc(Cl)cc1C(N)=O    ZINC000306993654
COc1c(N)nccc1Cl    ZINC000238429765
C=C(Cl)c1nnc(CC)o1    ZINC001255056531
Cn1cc(N)c(=O)c(Cl)c1    ZINC000242688016
Cc1nn(C)c(C=O)c1Cl    ZINC000072209427
COc1ccc(Cl)c(N)n1    ZINC000044787402
COc1cncc(N)c1Cl    ZINC000035270338
COc1cc(N)ncc1Cl    ZINC000038530089
CCc1nc[nH]c(=O)c1Cl    ZINC000040435022
C/C(Cl)=C/C(=O)NCC#N    ZINC000900464993
COc1cnc(N)cc1Cl    ZINC000095707373
COc1nc(N)ccc1Cl    ZINC000044787401
CC(=O)c1nn(C)cc1Cl    ZINC000002536681
CCc1cc(F)ccc1Cl    ZINC000141983587
Cc1cc(Cl)cc(C)c1F    ZINC000149604761
Cc1c(F)ccc(Cl)c1C    ZINC000222909432
CCc1cc(Cl)ccc1F    ZINC000168411113
Cc1cc(C)c(Cl)cc1F    ZINC000145357090
CCc1cccc(Cl)c1F    ZINC000143596219
Cc1cc(F)cc(Cl)c1C    ZINC000117244094
CCc1cccc(F)c1Cl    ZINC000143608988
Cc1ccc(Cl)c(C)c1F    ZINC000075838553
CCc1ccc(Cl)c(F)c1    ZINC000060249313
Cc1cc(Cl)c(C)cc1F    ZINC000098179802
Cc1cc(F)cc(C)c1Cl    ZINC000002540182
Cc1ncnc(NN)c1Cl    ZINC000000331822
C=C(Cl)Cn1nnnc1C    ZINC000306234440
ClC1=CC[C@@H]2COC[C@@H]2C1    ZINC000000494810
O=C/C=C(\Cl)C1CCCC1    ZINC000025580743
ClC1=CC[C@H]2COC[C@@H]2C1    ZINC000000494809
C=C(Cl)CC#CC(C)(C)O    ZINC000005379409
CC1(C)CC(=O)C=C(Cl)C1    ZINC000004822595
ClC1=CC[C@@H]2COC[C@H]2C1    ZINC000000494812
ClC1=CC[C@H]2COC[C@H]2C1    ZINC000000494811
CCn1nc(C)c(Cl)c1C    ZINC000034925007
CC(C)c1c(Cl)cnn1C    ZINC000075839240
Cc1nn(C(C)C)cc1Cl    ZINC000047218745
C=C(Cl)CN1CC=CCN1    ZINC000707880608
C=C(Cl)CN[C@@H](C)CC#N    ZINC000125059000
CC(C)Cn1cc(Cl)cn1    ZINC000041368042
CCCCn1cc(Cl)cn1    ZINC000041367854
CCCc1c(Cl)cnn1C    ZINC000757120714
CCCn1ncc(Cl)c1C    ZINC000134722674
C=C(Cl)CN(C)CCC#N    ZINC000019834217
CNCc1cc(Cl)cn1C    ZINC000074942025
C=C(Cl)CN[C@H](C)CC#N    ZINC000125059262
C=C(Cl)CN(CC)CC#N    ZINC000045061227
CCCn1cc(Cl)c(C)n1    ZINC000047474197
CC[C@@H](C)n1cc(Cl)cn1    ZINC000047474209
CC[C@H](C)n1cc(Cl)cn1    ZINC000047474211
Brc1cnnnc1    ZINC000095831016
NCC(Cl)=C(Cl)Cl    ZINC000098210116
Cn1ccc(Br)c1    ZINC000034408153
O=Cc1ncc(F)cc1Cl    ZINC000085210398
O=Cc1cncc(F)c1Cl    ZINC000090411215
O=Cc1cnc(F)cc1Cl    ZINC000091297644
Nc1ccc(S)c(Cl)c1    ZINC000034078578
CSc1cc(Cl)ccn1    ZINC000040448454
O=Cc1cc(F)ncc1Cl    ZINC000095616309
O=Cc1cc(F)c(Cl)cn1    ZINC000095768557
O=Cc1cc(Cl)cnc1F    ZINC000002539930
Nc1ccc(Cl)cc1S    ZINC000002243495
O=Cc1c(F)nccc1Cl    ZINC000071256025
CSc1ncccc1Cl    ZINC000039647308
O=Cc1ncc(Cl)cc1F    ZINC000091692943
Cn1cccc(Cl)c1=S    ZINC000002575616
O=Cc1ccnc(F)c1Cl    ZINC000071256432
O=Cc1ccc(Cl)c(F)n1    ZINC000095761890
Nc1cccc(Cl)c1S    ZINC000036378432
Nc1cc(Cl)ccc1S    ZINC000000404031
CSc1ccc(Cl)cn1    ZINC000081659050
Nc1c(S)cccc1Cl    ZINC000020156627
O=Cc1c(F)cncc1Cl    ZINC000095761891
C=CNc1cc(Cl)cs1    ZINC001174783406
O=Cc1nccc(Cl)c1F    ZINC000095761854
CSc1cncc(Cl)c1    ZINC000196564365
COC(=O)c1[nH]ccc1Cl    ZINC000033835502
COc1nccc(O)c1Cl    ZINC000095616377
COc1cc(Cl)c[nH]c1=O    ZINC000033637141
Cn1cc(Cl)cc1C(=O)O    ZINC000007986287
Cc1[nH]c(=O)cc(O)c1Cl    ZINC000062714216
COc1ncc(O)cc1Cl    ZINC000090411267
COc1ncc(Cl)cc1O    ZINC000065337576
Cn1ccc(Cl)c1C(=O)O    ZINC000098179489
COc1c(Cl)cc[nH]c1=O    ZINC000088613769
COc1cc(O)c(Cl)cn1    ZINC000090411266
COC(=O)c1cc(Cl)c[nH]1    ZINC000020311171
NNC(=O)c1cc(Cl)c[nH]1    ZINC000004218351
COc1ncnc(N)c1Cl    ZINC000234893931
Cn1ncc(Cl)c1C(N)=O    ZINC000020448014
NC(=O)Cn1cc(Cl)cn1    ZINC000034925226
Cn1cc(Cl)c(C(N)=O)n1    ZINC000095098489
CC(=O)Nc1[nH]ncc1Cl    ZINC000095096537
COc1c(N)nncc1Cl    ZINC001161693964
Cn1ncc(N)c(Cl)c1=O    ZINC000032197864
Cn1cc(Cl)c(/C=N/O)n1    ZINC000000077329
CNc1cn[nH]c(=O)c1Cl    ZINC000035537731
Cn1ncc(Cl)c(N)c1=O    ZINC000039643690
Cc1cc(F)c(N)cc1Cl    ZINC000095961017
NCc1ccc(F)cc1Cl    ZINC000000406432
NCc1cc(F)cc(Cl)c1    ZINC000006524441
NCc1cccc(Cl)c1F    ZINC000002575001
Cc1c(N)cc(F)cc1Cl    ZINC000002243131
NCc1cccc(F)c1Cl    ZINC000044172048
Cc1ccc(N)c(F)c1Cl    ZINC000150158159
NNc1nncc(Cl)c1N    ZINC000008616364
CNc1cccc(F)c1Cl    ZINC000084427388
Cc1c(N)c(Cl)ccc1F    ZINC000075926521
NCc1ccc(Cl)c(F)c1    ZINC000002512524
Cc1cc(Cl)c(F)c(C)n1    ZINC000098177911
Cc1c(F)ccc(N)c1Cl    ZINC000039435094
Cc1cc(N)c(Cl)cc1F    ZINC000000389732
CNc1cc(F)ccc1Cl    ZINC000036533393
Cc1cc(F)c(N)c(Cl)c1    ZINC000079524153
CNc1c(F)cccc1Cl    ZINC000122106768
NCc1ccc(F)c(Cl)c1    ZINC000000167020
Cc1cc(F)cc(N)c1Cl    ZINC000306893999
Cc1cc(Cl)cc(F)c1N    ZINC000067794449
Cc1cc(F)cc(Cl)c1N    ZINC000067794461
CNc1cc(F)cc(Cl)c1    ZINC000036533395
CNc1cc(Cl)ccc1F    ZINC000035083576
NCc1ccc(Cl)cc1F    ZINC000000157012
CNc1cccc(Cl)c1F    ZINC000020360390
CNc1ccc(Cl)cc1F    ZINC000036533397
CNc1ccc(Cl)c(F)c1    ZINC000042580148
CNc1ccc(F)c(Cl)c1    ZINC000032005921
Cc1cc(Cl)c(C)[nH][n+]1=O    ZINC000606503208
Cc1c(N)ccc(Cl)c1F    ZINC000146717478
Cc1cc(N)c(F)cc1Cl    ZINC000034239132
NCc1c(F)cccc1Cl    ZINC000000159324
Cc1ccc(F)c(N)c1Cl    ZINC000012359186
Cc1cc(F)c(Cl)cc1N    ZINC000067794470
NCc1cc(F)ccc1Cl    ZINC000012359293
Cc1ccc(Cl)c(N)c1F    ZINC000012359282
CNc1ccc(F)cc1Cl    ZINC000020359380
NCc1cc(Cl)ccc1F    ZINC000002382090
C/C(Cl)=C\C(=O)NC1CC1    ZINC000149486131
C/C(Cl)=C/C(=O)NC1CC1    ZINC000149486357
C/C(Cl)=C/C(=O)N1CCC1    ZINC000900007765
C=C(Cl)CON=CC1CC1    ZINC000853735968
C=CCNC(=O)/C=C(/C)Cl    ZINC000899921410
C=C(Cl)CON=C1CCC1    ZINC000853669703
C/C(Cl)=C\C(=O)N1CCC1    ZINC000900007764
C=C(Cl)CNC(=O)C1CC1    ZINC000124641465
CC(=O)N1CCC=C(Cl)C1    ZINC000404384367
C=CCNC(=O)/C=C(\C)Cl    ZINC000899921402
C=C(Cl)CNC(=O)/C=C/C    ZINC000135352914
C=C(Cl)CNC(=O)/C=C\C    ZINC000394326054
CCn1ncc(Cl)c1CN    ZINC000002534196
CC(C)n1cc(Cl)c(N)n1    ZINC000020313621
Cc1c(Cl)cnn1CCN    ZINC000012357721
CCn1nc(C)c(Cl)c1N    ZINC000020313738
CNCc1c(Cl)cnn1C    ZINC000002534197
CCCc1[nH]nc(N)c1Cl    ZINC000039133934
CCn1cc(Cl)c(CN)n1    ZINC000002534195
CCn1nc(N)c(Cl)c1C    ZINC000002537817
CC(C)n1ncc(Cl)c1N    ZINC000043665536
CCCn1cc(Cl)c(N)n1    ZINC000002537952
NCCCn1cc(Cl)cn1    ZINC000044786774
CNCc1nn(C)cc1Cl    ZINC000072206328
Cc1nn(CCN)cc1Cl    ZINC000012357722
C=C(Cl)CN(C)C1CCC1    ZINC000306853702
C=C(Cl)CNC[C@@H]1C[C@H]1C    ZINC000166893348
C=C(Cl)CN1CCC[C@H]1C    ZINC000306281135
C=C(Cl)CN[C@H](C)C1CC1    ZINC000037489014
C=C(Cl)CN1CCCCC1    ZINC000165651092
C=C(Cl)CN[C@H]1CC[C@@H]1C    ZINC000307306915
C=C(Cl)CN1CC[C@H](C)C1    ZINC000307047960
C=C(Cl)CN[C@@H](C)C1CC1    ZINC000037489013
C/C(Cl)=C/CN1CCCC1    ZINC000002864806
C=C(Cl)CNC1CC(C)C1    ZINC000166639826
C=C(Cl)CN(C)CC1CC1    ZINC000306412896
CC(C)N1CCC=C(Cl)C1    ZINC000878793224
C/C(Cl)=C\CN1CCCC1    ZINC000033315136
C=C(Cl)CNC[C@H]1C[C@@H]1C    ZINC000166893236
C=C(Cl)CNCC1(C)CC1    ZINC000226381835
C=C(C)CN(C)CC(=C)Cl    ZINC000307295607
C=C(Cl)CN(CC)C1CC1    ZINC000307606364
C=C(Cl)CN[C@@H]1CC[C@H]1C    ZINC000307306912
C=C(Cl)CN1CC[C@@H](C)C1    ZINC000307047954
C=C(Cl)CNC[C@H]1C[C@H]1C    ZINC000166893122
C/C(Cl)=C/CN(C)C1CC1    ZINC000528347931
C=C(Cl)CN[C@@H]1CC[C@@H]1C    ZINC000307306913
C=C(Cl)CN[C@H]1CC[C@H]1C    ZINC000307306914
CCCN1CCC=C(Cl)C1    ZINC000878793535
C=C(Cl)CNC1CCCC1    ZINC000037488734
C=C(Cl)CNC[C@@H]1C[C@@H]1C    ZINC000166893459
C=CCCN(C)CC(=C)Cl    ZINC000306887390
C=C(Cl)CN1CCC[C@@H]1C    ZINC000306281138
C/C(Cl)=C\CN(C)C1CC1    ZINC000528347936
Cc1occc1Br    ZINC000012370514
Cc1cocc1Br    ZINC000032302100
O=C1CCC=C1Br    ZINC000030677948
Cc1n[nH]cc1Br    ZINC000005424919
Cn1cc(Br)cn1    ZINC000006072394
N#Cc1cc(Cl)c(Cl)[nH]1    ZINC000034492484
CC(=O)c1sccc1Cl    ZINC000001401686
CC(=O)c1cc(Cl)cs1    ZINC000002572194
Cc1csc(C=O)c1Cl    ZINC000096032019
CC(=O)c1cscc1Cl    ZINC000095802902
ClCc1ccccc1Cl    ZINC000002504271
Cc1cc(Cl)ccc1Cl    ZINC000000404354
Cc1c(Cl)cccc1Cl    ZINC000000388517
ClCc1ccc(Cl)cc1    ZINC000000559400
Cc1ccc(Cl)cc1Cl    ZINC000000388272
ClCc1cccc(Cl)c1    ZINC000000164429
Cc1cccc(Cl)c1Cl    ZINC000000407048
Cc1ccc(Cl)c(Cl)c1    ZINC000000388384
Cc1cc(Cl)cc(Cl)c1    ZINC000002011428
C=CCCC(=C)Br    ZINC000138785517
BrC1=CCCCC1    ZINC000063363105
O=C(O)Cc1occc1Cl    ZINC000238620730
CSc1ncc(Cl)cn1    ZINC000004137177
CC1=C(Br)CCC1    ZINC000071786650
COC(=O)c1cc(Cl)co1    ZINC000085393690
N=C(N)c1cc(Cl)cs1    ZINC000072226060
Nc1cc(Cl)cnc1S    ZINC000034292702
O=C(O)Cn1cc(Cl)cn1    ZINC000002168220
Cn1ncc(Cl)c1C(=O)O    ZINC000000031786
COC(=O)c1[nH]ncc1Cl    ZINC000004243785
O=C(NO)c1cc(Cl)c[nH]1    ZINC000307637952
Cn1ncc(O)c(Cl)c1=O    ZINC000039184759
Cn1cc(Cl)c(C(=O)O)n1    ZINC000004253096
Cc1[nH]c(=O)[nH]c(=O)c1Cl    ZINC000000393854
Cc1n[nH]c(C(=O)O)c1Cl    ZINC000028224148
Cn1cc(Cl)c(=O)[nH]c1=O    ZINC000083825738
Cc1nc(=O)c(Cl)c(O)[nH]1    ZINC000016886467
COc1cn[nH]c(=O)c1Cl    ZINC000000335693
Cc1cc(F)cc(O)c1Cl    ZINC000306746804
OCc1ccc(Cl)c(F)c1    ZINC000002512523
Cc1ccc(Cl)c(O)c1F    ZINC000002574987
COc1c(F)cccc1Cl    ZINC000002382266
Cc1cc(Cl)cc(O)c1F    ZINC000212102377
Cc1c(F)c(O)ccc1Cl    ZINC000090413793
C=C(Cl)CSCC#CC    ZINC000853783255
COc1ccc(Cl)c(F)c1    ZINC000002584354
OCc1ccc(F)cc1Cl    ZINC000000403443
Cc1ccc(F)c(O)c1Cl    ZINC000002574978
Cc1cc(F)c(O)c(Cl)c1    ZINC000148470182
COc1cc(F)ccc1Cl    ZINC000002584355
COc1cc(F)cc(Cl)c1    ZINC000000403480
OCc1cccc(F)c1Cl    ZINC000059480409
COc1ccc(Cl)cc1F    ZINC000000403103
COc1cccc(F)c1Cl    ZINC000021304493
COc1cccc(Cl)c1F    ZINC000002382264
COc1ccc(F)cc1Cl    ZINC000000403362
OCc1ccc(F)c(Cl)c1    ZINC000002382237
COc1cc(Cl)ccc1F    ZINC000002584276
COc1ccc(F)c(Cl)c1    ZINC000002545241
OCc1cc(Cl)ccc1F    ZINC000002382085
OCc1cccc(Cl)c1F    ZINC000002382236
OCc1ccc(Cl)cc1F    ZINC000002512516
OCc1c(F)cccc1Cl    ZINC000000154651
Cc1c(F)ccc(O)c1Cl    ZINC000090134530
Cc1cc(Cl)c(O)cc1F    ZINC000225391340
OCc1cc(F)ccc1Cl    ZINC000002382064
Cc1cc(O)c(F)cc1Cl    ZINC000307166836
OCc1cc(F)cc(Cl)c1    ZINC000002510753
Nc1cc(F)cc(Cl)c1N    ZINC000034537975
NNc1cc(F)cc(Cl)c1    ZINC000083250305
Nc1cc(F)c(Cl)cc1N    ZINC000000152701
Nc1cc(Cl)c(N)cc1F    ZINC000004334592
NNc1cccc(F)c1Cl    ZINC000096024819
Nc1nc(N)c(Cl)c(=O)[nH]1    ZINC000017158224
Nc1ccc(F)c(Cl)c1N    ZINC000039135665
Nc1cc(F)cc(N)c1Cl    ZINC000116239873
NCc1ncc(F)cc1Cl    ZINC000091692936
Nc1c(F)ccc(Cl)c1N    ZINC000169797810
NNc1cc(F)ccc1Cl    ZINC000002243109
NNc1ccc(F)cc1Cl    ZINC000002243413
CNc1nc(F)ccc1Cl    ZINC000098174957
NNC(=O)c1n[nH]cc1Cl    ZINC000004243760
NNc1ccc(Cl)c(F)c1    ZINC000042578007
NNc1ccc(F)c(Cl)c1    ZINC000000153199
NNc1cc(Cl)ccc1F    ZINC000002243287
NCc1ncc(Cl)cc1F    ZINC000066322846
NCc1nccc(Cl)c1F    ZINC000095761856
N/C(=N\O)c1[nH]ncc1Cl    ZINC000004335930
Nc1cc(Cl)cc(F)c1N    ZINC000081991184
NNc1cccc(Cl)c1F    ZINC000002243192
CNc1ncc(Cl)cc1F    ZINC000016159052
NNc1c(F)cccc1Cl    ZINC000002584281
NCc1ccnc(F)c1Cl    ZINC000095761166
NNc1ccc(Cl)cc1F    ZINC000001494959
Nc1ccc(Cl)c(F)c1N    ZINC000169797812
NNc1cn[nH]c(=O)c1Cl    ZINC000008622317
Nc1cc(N)c(Cl)cc1F    ZINC000034475038
O=C(O)C1=C(Cl)CCCC1    ZINC000004107728
COC1=C(Cl)C(=O)CCC1    ZINC000150145319
C=C(Cl)COC(=O)C1CC1    ZINC000306273032
C[C@@H](O)Cn1cc(Cl)cn1    ZINC000038053924
OCCCn1cc(Cl)cn1    ZINC000012357730
Cc1nn(CO)c(C)c1Cl    ZINC000002552549
CCn1cc(Cl)c(CO)n1    ZINC000072209646
Cc1nn(C)c(CO)c1Cl    ZINC000084272341
Cc1c(Cl)cnn1CCO    ZINC000020313170
CCn1ncc(Cl)c1CO    ZINC000072209645
COCc1nn(C)cc1Cl    ZINC000408715161
COCCn1cc(Cl)cn1    ZINC000335525594
Cc1nn(CCO)cc1Cl    ZINC000012357741
C[C@H](O)Cn1cc(Cl)cn1    ZINC000038053923
C=C(Cl)CN1CC[C@@H](N)C1    ZINC000050242871
C=C(Cl)CN1CCNCC1    ZINC000019508404
C=C(Cl)CN1CC[C@H](N)C1    ZINC000050242870
C=C(Cl)CCCC(C)(C)C    ZINC000096543333
C=C(Cl)CCCCCCC    ZINC000002567440
N#Cc1cc(Cl)c(Cl)o1    ZINC000085395575
N#Cc1occ(Cl)c1Cl    ZINC000085395582
Cc1oncc1Br    ZINC000034278405
O=C1C=C(Br)CN1    ZINC000094568701
Nc1[nH]ncc1Br    ZINC000004240086
Nn1cc(Br)cn1    ZINC000082164523
NC(=O)c1cc(Cl)cs1    ZINC000114062747
NC(=O)c1sccc1Cl    ZINC000000082222
O/N=C/c1cc(Cl)cs1    ZINC000000140134
Cc1ncc(Cl)cc1Cl    ZINC000066055171
Cc1c(Cl)ccnc1Cl    ZINC000021297812
Cc1nccc(Cl)c1Cl    ZINC000021981993
ClCc1cncc(Cl)c1    ZINC000034333376
ClCc1ccncc1Cl    ZINC000034383933
Cc1ccnc(Cl)c1Cl    ZINC000021981778
Cc1cc(Cl)cc(Cl)n1    ZINC000016697709
Nc1cc(Cl)ccc1Cl    ZINC000000154585
Nc1cccc(Cl)c1Cl    ZINC000000388504
Cc1c(Cl)cncc1Cl    ZINC000021981995
Cc1cnc(Cl)c(Cl)c1    ZINC000015442492
Nc1cc(Cl)cc(Cl)c1    ZINC000000157609
BrC1=CCCNC1    ZINC000216716090
ClCc1cc(Cl)ccn1    ZINC000021985727
Nc1ccc(Cl)c(Cl)c1    ZINC000000157572
ClCc1ccc(Cl)cn1    ZINC000034308438
Cc1cc(Cl)ncc1Cl    ZINC000035569778
ClCc1ncccc1Cl    ZINC000034308440
Cc1ccc(Cl)c(Cl)n1    ZINC000021981784
Cc1cc(Cl)cnc1Cl    ZINC000002513864
Cc1nc(Cl)ccc1Cl    ZINC000000506745
Nc1ccc(Cl)cc1Cl    ZINC000000157569
Cc1cc(Cl)c(Cl)cn1    ZINC000026474924
Cc1cnc(Cl)cc1Cl    ZINC000021981799
Nc1c(Cl)cccc1Cl    ZINC000002567970
Cc1onc(C(=O)O)c1Cl    ZINC000039113081
O=c1[nH]ncc(NO)c1Cl    ZINC000000967201
OCc1cc(Cl)cnc1F    ZINC000002539928
OCc1ncc(F)cc1Cl    ZINC000091692934
OCc1ncc(Cl)cc1F    ZINC000091692942
OCc1nccc(Cl)c1F    ZINC000138609982
Nc1cc(F)cc(Cl)c1O    ZINC000039125739
Nc1cc(O)c(F)cc1Cl    ZINC000034518942
COc1ncc(Cl)cc1F    ZINC000038536972
Nc1c(F)ccc(O)c1Cl    ZINC000164171392
Cn1ncc(Cl)c1[N+](=O)[O-]    ZINC000039311137
Nc1cc(Cl)c(O)cc1F    ZINC000039129530
Nc1n[nH]c(C(=O)O)c1Cl    ZINC000005387413
COc1cc(Cl)cc(F)n1    ZINC000096171671
N#CC#Cc1cccc(Cl)c1    ZINC000084427495
C#Cc1ccc(C#N)cc1Cl    ZINC000117151313
Nc1cc(Cl)cc(F)c1O    ZINC000039127843
COc1cc(Cl)cnc1F    ZINC000090411379
Nc1cc(O)c(Cl)cc1F    ZINC000000167400
Nc1cc(F)c(O)c(Cl)c1    ZINC000137696448
Nc1cc(Cl)c(F)cc1O    ZINC000085104979
OCc1cncc(F)c1Cl    ZINC000238809335
Cc1n[nH]c([N+](=O)[O-])c1Cl    ZINC000004243745
Nc1cc(F)c(Cl)cc1O    ZINC000062152890
OCc1cc(Cl)c(F)cn1    ZINC000038538120
COc1cc(F)ncc1Cl    ZINC000085344367
Nc1ccc(O)c(Cl)c1F    ZINC000019615464
Nc1cc(F)c(O)cc1Cl    ZINC000039129523
COc1cnc(F)cc1Cl    ZINC000238409137
CNCc1cc(Cl)cs1    ZINC000062709815
C=C(Cl)CSCCC#N    ZINC000840214651
NCCc1cc(Cl)cs1    ZINC000062709821
NNc1ccc(Cl)c(F)n1    ZINC000585656312
O=C(NO)C1=C(Cl)CCC1    ZINC000306563774
NNc1ncc(Cl)cc1F    ZINC000016158741
NNc1ncc(F)cc1Cl    ZINC000095830498
C=C(Cl)CN1CC[C@H]1CO    ZINC000934014413
C/C(Cl)=C\C(=O)NC(C)C    ZINC000394738899
CCCNC(=O)/C=C(/C)Cl    ZINC000899932218
C=C(Cl)CNC(=O)C(C)C    ZINC000124624592
CCCNC(=O)/C=C(\C)Cl    ZINC000899932217
OCCN1CCC=C(Cl)C1    ZINC000404328630
C=C(Cl)CN[C@H]1CCOC1    ZINC000087786330
C=C(Cl)CN1CC[C@@H]1CO    ZINC000934014411
C/C(Cl)=C/C(=O)NC(C)C    ZINC000306255894
C=C(Cl)CNC(=O)CCC    ZINC000124641215
C=C(Cl)CN1CCOCC1    ZINC000025623990
C=C(Cl)CN1CC[C@H](O)C1    ZINC000061708802
C=C(Cl)CN[C@@H]1CCOC1    ZINC000087786327
CCN(C)C(=O)/C=C(\C)Cl    ZINC000900143391
CCN(C)C(=O)/C=C(/C)Cl    ZINC000900143392
C=C[C@H](CO)NCC(=C)Cl    ZINC000717447994
C=C(Cl)CN/C(=N/C)NC    ZINC000306523649
C=C(Cl)C/N=C(\N)N(C)C    ZINC000306501036
C=C(Cl)CNC(=N)NCC    ZINC000128921095
CN(C)/C=C(\Cl)C=[N+](C)C    ZINC000030678639
C=C(Cl)CN[C@H](C)C(C)C    ZINC000037488852
C=C(Cl)CN(C)CCCC    ZINC000306681230
C=C(Cl)CN(C)[C@@H](C)CC    ZINC000306472118
C=C(Cl)CN(C)[C@H](C)CC    ZINC000306472116
C=C(Cl)CNC[C@H](C)CC    ZINC000054471458
C=C(Cl)CN(C)C(C)(C)C    ZINC000830545095
CCN(CC)C/C=C(\C)Cl    ZINC000396763302
CCN(CC)C/C=C(/C)Cl    ZINC000096026359
C=C(Cl)CN(C)CC(C)C    ZINC000306390743
C=C(Cl)CNC[C@@H](C)CC    ZINC000054471462
C=C(Cl)CN(CC)CCC    ZINC000306920075
C=C(Cl)CNC(CC)CC    ZINC000037488755
C=C(Cl)CN(CC)C(C)C    ZINC000307207893
C=C(Cl)CN[C@@H](C)C(C)C    ZINC000037488853
C=C(Cl)CNCCC(C)C    ZINC000037488710
C=C(Cl)CNCC(C)(C)C    ZINC000040493468
Brc1ccsc1    ZINC000001626895
FCC(Cl)=C(Cl)Cl    ZINC000114293649
F/C(Cl)=C(\Cl)CCl    ZINC000098210413
C=C(Cl)C(F)(Cl)Cl    ZINC000113846553
O=C1C=C(Br)CO1    ZINC000030677957
Nc1nocc1Br    ZINC000086517563
On1cc(Br)cn1    ZINC000036404221
O=C(O)c1cscc1Cl    ZINC000034069391
O=C(O)c1sccc1Cl    ZINC000000082016
O=C(O)c1cc(Cl)cs1    ZINC000002572217
Oc1ccc(Cl)c(Cl)c1    ZINC000000388513
Oc1cc(Cl)ccc1Cl    ZINC000000388512
Oc1c(Cl)cccc1Cl    ZINC000000164836
Oc1cc(Cl)cc(Cl)c1    ZINC000000404351
Oc1cccc(Cl)c1Cl    ZINC000000388511
Oc1ccc(Cl)cc1Cl    ZINC000000388057
Fc1ccc(S)cc1Cl    ZINC000000167089
Oc1nc(S)ncc1Cl    ZINC000006565555
OB(O)c1cc(Cl)cs1    ZINC000169934726
Fc1cccc(S)c1Cl    ZINC000036533086
Fc1c(S)cccc1Cl    ZINC000036533019
OB(O)c1sccc1Cl    ZINC000169794527
Fc1cccc(Cl)c1S    ZINC000036533017
Fc1ccc(Cl)cc1S    ZINC000036533025
OB(O)c1cscc1Cl    ZINC000199200686
Fc1ccc(S)c(Cl)c1    ZINC000000167095
Fc1cc(Cl)ccc1S    ZINC000036533021
Fc1ccc(Cl)c(S)c1    ZINC000036533015
O[C@@H]1CCC=C1Br    ZINC000032302968
Fc1cc(S)cc(Cl)c1    ZINC000004242554
BrC1=CCOCC1    ZINC000038537033
O[C@H]1CCC=C1Br    ZINC000036466358
Fc1cc(S)ccc1Cl    ZINC000036533023
Nc1ncc(Cl)cc1Cl    ZINC000019230138
Nc1ccnc(Cl)c1Cl    ZINC000032201968
Cc1ncc(Cl)c(Cl)n1    ZINC000085217593
Cc1nnc(Cl)cc1Cl    ZINC000091301676
Cc1cc(Cl)c(Cl)nn1    ZINC000098177899
Nc1cc(Cl)cc(Cl)n1    ZINC000013349863
Nc1nccc(Cl)c1Cl    ZINC000014982047
Nc1cnc(Cl)cc1Cl    ZINC000000330804
Nc1c(Cl)ccnc1Cl    ZINC000021981795
Nc1cc(Cl)ncc1Cl    ZINC000039089008
Nc1cc(Cl)c(Cl)cn1    ZINC000014982049
Cc1ncnc(Cl)c1Cl    ZINC000036437807
Nc1ccc(Cl)c(Cl)n1    ZINC000071256197
Cc1nc(Cl)ncc1Cl    ZINC000059268666
ClCc1ncc(Cl)cn1    ZINC000064033653
Nc1c(Cl)cncc1Cl    ZINC000019419098
Nc1cnc(Cl)c(Cl)c1    ZINC000008698162
Nc1cncc(Cl)c1Cl    ZINC000036477140
Cc1c(Cl)cnnc1Cl    ZINC000143613192
Nc1cc(Cl)cnc1Cl    ZINC000000166669
Nc1nc(Cl)ccc1Cl    ZINC000019907216
Oc1cc(Cl)cc(F)c1O    ZINC000039127921
C/C(F)=C(/Cl)C(F)(F)F    ZINC000071790168
Oc1ccc(Cl)c(O)c1F    ZINC000090411222
FC/C=C(\Cl)C(F)(F)F    ZINC000002244211
C[n+]1cc(Cl)cc(Cl)c1    ZINC000000330896
C/C(F)=C(\Cl)C(F)(F)F    ZINC000064370181
Cc1cc(F)c(Cl)cc1F    ZINC000086498412
Cc1cc(F)c(Cl)c(F)c1    ZINC000164225453
C=C(Br)CC(C)C    ZINC000001613253
Cc1cc(F)c(F)cc1Cl    ZINC000091301187
C=C(Br)[C@@H](C)CC    ZINC000307392324
Cc1c(F)ccc(F)c1Cl    ZINC000066318941
N#Cc1cccc(C#N)c1Cl    ZINC000003628623
FC(F)c1ccccc1Cl    ZINC000140701477
Cc1ccc(F)c(Cl)c1F    ZINC000066318866
Cc1cc(Cl)c(F)cc1F    ZINC000072204543
Cc1ccc(F)c(F)c1Cl    ZINC000144652612
Cc1c(F)c(F)ccc1Cl    ZINC000066318883
N#Cc1cccc(Cl)c1C#N    ZINC000033606617
Cc1c(F)ccc(Cl)c1F    ZINC000066318919
C=C(Br)CCCC    ZINC000136020237
C=C(Br)[C@H](C)CC    ZINC000307392323
FC(F)c1ccc(Cl)cc1    ZINC000071793123
Cc1cc(F)c(F)c(Cl)c1    ZINC000238525180
Cc1ccc(Cl)c(F)c1F    ZINC000145390125
N#Cc1cc(Cl)cc(C#N)c1    ZINC000141710883
C=C(Br)C(C)(C)C    ZINC000001766622
N#Cc1ccc(Cl)cc1C#N    ZINC000001634271
Cc1cc(F)cc(F)c1Cl    ZINC000148598003
Nc1ncc(Cl)c(F)c1O    ZINC000021981847
FC(F)c1cccc(Cl)c1    ZINC000145846839
Cc1c(F)cc(Cl)cc1F    ZINC000066318959
O=C(O)C1=C(Cl)CCOC1    ZINC000134127485
Clc1cccc2ccccc12    ZINC000001693310
Clc1ccc2ccccc2c1    ZINC000002041199
C=C(Cl)CSC1CCC1    ZINC000829758231
C=C(Cl)CSC/C=C/C    ZINC000307699459
C=C(Cl)CSC/C=C\C    ZINC000307825168
C=C(C)CSCC(=C)Cl    ZINC000307088622
C=C(Cl)CSCC1CC1    ZINC000307298415
C=CCCSCC(=C)Cl    ZINC000306648795
C=C(Cl)COC(=O)CCC    ZINC000307099739
C=C(Cl)CCCCC(=O)O    ZINC000002579540
C=C(Cl)CCC(=O)OCC    ZINC000043199349
C=C(Cl)COC(=O)C(C)C    ZINC000306772486
Cc1nn(CCF)cc1Cl    ZINC000095098649
C=C(Cl)C(C)(C)C(=O)OC    ZINC000002506554
C=C(Cl)CNC(=O)[C@H](C)N    ZINC000157657807
C=C(Cl)CNC(=O)N(C)C    ZINC000124603397
C=C(Cl)CNC(=O)NCC    ZINC000125113096
C=C(Cl)CNC(=O)[C@@H](C)N    ZINC000157659233
C=C(Cl)CNC(=O)CNC    ZINC000158238833
C=C(Cl)CONC(=N)CC    ZINC000853655741
C=C(Cl)CNC(=O)CCN    ZINC000157658120
C=C(Cl)CN(C)CC(N)=O    ZINC000307423579
C=C(Cl)CN(C)C[C@H](C)N    ZINC000307005421
C=C(Cl)CN(C)[C@H](C)CN    ZINC000306841557
CN(C)/C=C(\Cl)CN(C)C    ZINC000148921277
C=C(Cl)CN(C)CCCN    ZINC000227749116
C=C(Cl)CN(C)[C@@H](C)CN    ZINC000306841558
C=C(Cl)CN(CC)CCN    ZINC000300861022
C=C(Cl)CN(C)C[C@@H](C)N    ZINC000307005409
C=C(Cl)CN(C)CCNC    ZINC000069802180
Brc1cnsc1    ZINC000004344132
Oc1nocc1Br    ZINC000039113180
O=C(O)c1sncc1Cl    ZINC000062716011
O=[N+]([O-])c1sccc1Cl    ZINC000039294283
[O-][n+]1cc(Cl)cc(Cl)c1    ZINC000000331846
O=c1cc(Cl)c(Cl)c[nH]1    ZINC000014982618
[O-][n+]1cc(Cl)ccc1Cl    ZINC000077254396
Oc1cnc(Cl)c(Cl)c1    ZINC000021981780
Oc1cc(Cl)cnc1Cl    ZINC000034016828
Oc1cnc(Cl)cc1Cl    ZINC000066327909
Oc1c(Cl)cncc1Cl    ZINC000100007434
Oc1ccc(Cl)c(Cl)n1    ZINC000114829476
[O-][n+]1cccc(Cl)c1Cl    ZINC000071256164
Oc1c(Cl)ccnc1Cl    ZINC000039089078
Oc1cc(Cl)ncc1Cl    ZINC000002386405
O=c1[nH]cc(Cl)cc1Cl    ZINC000008672844
O=C1C(Cl)=CN=C[C@@H]1Cl    ZINC000100019202
Oc1ccnc(Cl)c1Cl    ZINC000072265979
O=C1C(Cl)=CN=C[C@H]1Cl    ZINC000011757584
Oc1cncc(Cl)c1Cl    ZINC000071256378
Oc1cc(Cl)cc(Cl)n1    ZINC000080135181
Oc1nc(Cl)ccc1Cl    ZINC000016123752
Nc1nc(Cl)ncc1Cl    ZINC000042684510
Nc1ncnc(Cl)c1Cl    ZINC000039089089
Nc1cnnc(Cl)c1Cl    ZINC000000967451
Nc1ncc(Cl)c(Cl)n1    ZINC000039089079
Nc1c(Cl)cnnc1Cl    ZINC000000967450
N#Cc1cc(Cl)cc(C#N)n1    ZINC000000390791
Nc1cc(F)c(F)cc1Cl    ZINC000038530032
Nc1cc(Cl)c(F)cc1F    ZINC000019615643
FC(F)c1cnccc1Cl    ZINC000077012071
Nc1cc(F)cc(F)c1Cl    ZINC000002504703
FC(F)c1ccncc1Cl    ZINC000073641057
Nc1c(F)c(F)ccc1Cl    ZINC000091252175
Nc1c(F)cc(F)cc1Cl    ZINC000002512350
Nc1cc(F)c(F)c(Cl)c1    ZINC000114453615
Nc1cc(F)c(Cl)cc1F    ZINC000020286525
C=C(Cl)CNC(=O)C(=O)O    ZINC000132427780
Nc1ccc(F)c(Cl)c1F    ZINC000001706154
Nc1ccc(Cl)c(F)c1F    ZINC000034781175
Nc1cc(Cl)cc(F)c1F    ZINC000072187984
Nc1cc(F)c(Cl)c(F)c1    ZINC000022011423
CC(C)=C(Br)CN    ZINC000075545919
Nc1c(F)ccc(F)c1Cl    ZINC000012359296
Nc1c(F)cc(Cl)cc1F    ZINC000001433104
FC(F)c1cc(Cl)ccn1    ZINC000077012111
FC(F)c1cncc(Cl)c1    ZINC000077012062
Nc1c(F)ccc(Cl)c1F    ZINC000012359240
Nc1ccc(F)c(F)c1Cl    ZINC000067794642
FC(F)c1ccc(Cl)cn1    ZINC000077012154
N#C/C=C/c1ccc(Cl)cc1    ZINC000001624967
N#C/C=C\c1ccc(Cl)cc1    ZINC000005722943
Clc1cnc2ccccc2c1    ZINC000001693309
N#C[C@@H]1Cc2ccc(Cl)cc21    ZINC000059496058
Clc1ccc2ccncc2c1    ZINC000000400337
Clc1ccc2ncccc2c1    ZINC000000066127
Clc1cccc2ncccc12    ZINC000000035015
N#C/C=C/c1cccc(Cl)c1    ZINC000001624969
Clc1cccc2cccnc12    ZINC000001687638
Clc1cccc2ccncc12    ZINC000016125141
Clc1cncc2ccccc12    ZINC000000331147
N#C/C=C(\Cl)c1ccccc1    ZINC000000159947
N#C/C=C\c1cccc(Cl)c1    ZINC000008653267
N#C/C=C(/Cl)c1ccccc1    ZINC000033374126
N#C[C@H]1Cc2ccc(Cl)cc21    ZINC000059496059
N#C/C=C/c1ccccc1Cl    ZINC000002163483
N#C/C=C\c1ccccc1Cl    ZINC000004782856
Clc1cccc2cnccc12    ZINC000001592022
Clc1ccc2cnccc2c1    ZINC000016697435
Clc1ccc2cccnc2c1    ZINC000005331475
Clc1ccnc2ccccc12    ZINC000000052598
Nc1nn(CCF)cc1Cl    ZINC000087775448
C=C(Cl)CN[C@@H](C)C(=O)O    ZINC000035388926
C=C(Cl)C(C)(C)C(=O)NO    ZINC000671996235
CCONC(=O)/C=C(\C)Cl    ZINC000900076490
C=C(Cl)CN[C@H](C)C(=O)O    ZINC000035388927
C=C(Cl)CNC(=O)[C@@H](C)O    ZINC000306324696
C/C(Cl)=C/C(=O)NCCO    ZINC000899914240
C=C(Cl)CN(C)CC(=O)O    ZINC000035305608
CCONC(=O)/C=C(/C)Cl    ZINC000900076489
C=C(Cl)CNC(=O)CCO    ZINC000902867729
CON(C)C(=O)/C=C(\C)Cl    ZINC000900073152
C=C(Cl)CNC(=O)[C@H](C)O    ZINC000306324697
CON(C)C(=O)/C=C(/C)Cl    ZINC000900073151
C/C(Cl)=C\C(=O)NCCO    ZINC000899914248
C=C(Cl)CNC(=O)COC    ZINC000124620505
C=C(Cl)CN1CC[C@@H](F)C1    ZINC000830467408
C=C(Cl)CN1CC[C@H](F)C1    ZINC000830467409
FCCN1CCC=C(Cl)C1    ZINC000878791313
C=C(Cl)CN(CC)OCC    ZINC000879794721
C=C(Cl)CN(CC)CCO    ZINC000001695248
C=C(Cl)CN[C@@H](CC)CO    ZINC000037488713
C=C(Cl)CN[C@H](CC)CO    ZINC000037488714
C=C(Cl)CNCCCOC    ZINC000095917818
C=C(Cl)CN[C@@H](C)COC    ZINC000037488809
C=C(Cl)CN(C)[C@H](C)CO    ZINC000124676646
C=C(Cl)CN(C)CCOC    ZINC000307317063
C=C(Cl)CN[C@H](C)CCO    ZINC000132935031
C=C(Cl)CN[C@H](C)COC    ZINC000037488810
C=C(Cl)CN(C)C[C@@H](C)O    ZINC000051837861
C=C(Cl)CN[C@@H](C)CCO    ZINC000132934838
C=C(Cl)CN(C)C[C@H](C)O    ZINC000051837860
C=C(Cl)CNC(CN)CN    ZINC001120244822
FC(F)(F)/C(Cl)=C/Cl    ZINC000064370179
Fc1[nH]ncc1Br    ZINC000212201581
O=C1CC(=O)C(Cl)=C1Cl    ZINC000100488753
FC(F)(F)/C(Cl)=C\Cl    ZINC000066322061
O=C(Cl)c1n[nH]cc1Cl    ZINC000005941977
C=C(Br)C(=O)OC    ZINC000001608900
C/C=C(\Br)C(=O)O    ZINC000001586406
Oc1nnc(Cl)cc1Cl    ZINC000085224208
C/C=C(/Br)C(=O)O    ZINC000001716010
Oc1ncnc(Cl)c1Cl    ZINC000072482080
O=c1[nH]ncc(Cl)c1Cl    ZINC000008612671
Oc1nc(Cl)ncc1Cl    ZINC000036455854
Oc1cc(Cl)c(Cl)nn1    ZINC000017062759
Oc1cnnc(Cl)c1Cl    ZINC000003014162
Fc1cccc(Cl)c1Cl    ZINC000002528194
Fc1ccc(Cl)c(Cl)c1    ZINC000000389655
Fc1cc(Cl)ccc1Cl    ZINC000000403163
Fc1c(Cl)cccc1Cl    ZINC000000389491
Fc1cc(Cl)cc(Cl)c1    ZINC000002528197
Fc1ccc(Cl)cc1Cl    ZINC000000157878
Oc1ccc(F)c(F)c1Cl    ZINC000036533694
Oc1c(F)cc(Cl)cc1F    ZINC000012359198
Oc1cc(F)cc(F)c1Cl    ZINC000000389677
C=C(Br)CCCO    ZINC000034621870
Oc1cc(F)c(F)cc1Cl    ZINC000211671622
Oc1cc(F)c(Cl)cc1F    ZINC000211795560
Oc1c(F)cc(F)cc1Cl    ZINC000036533684
Oc1cc(F)c(F)c(Cl)c1    ZINC000114595330
CC(C)=C(Br)CO    ZINC000032183841
Oc1cc(Cl)c(F)cc1F    ZINC000096328754
Oc1ccc(F)c(Cl)c1F    ZINC000204957249
Oc1ccc(Cl)c(F)c1F    ZINC000096373344
Oc1c(F)ccc(Cl)c1F    ZINC000002381671
Oc1cc(F)c(Cl)c(F)c1    ZINC000016158244
Oc1c(F)c(F)ccc1Cl    ZINC000039125751
Oc1c(F)ccc(F)c1Cl    ZINC000002382102
Cn1ncc(Cl)c1CCl    ZINC000078750280
Cn1cc(Cl)c(CCl)n1    ZINC000095098470
O=C(O)/C=C(/Cl)CC(=O)O    ZINC000004480105
C#CC(=O)c1cccc(Cl)c1    ZINC000083943739
C#CC(=O)c1ccccc1Cl    ZINC000083944025
Cc1nc(F)nc(F)c1Cl    ZINC000002243611
C#CC(=O)c1ccc(Cl)cc1    ZINC000083943721
Nc1nc(F)c(Cl)cc1F    ZINC000141120963
Nc1cc(F)nc(F)c1Cl    ZINC000071793130
C=C(Cl)CSC1COC1    ZINC000901632310
Clc1cccc2nccnc12    ZINC000014982497
C=CC[S@](=O)CC(=C)Cl    ZINC000905224000
Clc1cccc2ccnnc12    ZINC000142989571
Clc1ccc2nccnc2c1    ZINC000000046555
C=C(Cl)CSCC(C)=O    ZINC000307677147
C=CC[S@@](=O)CC(=C)Cl    ZINC000905223999
Clc1cccc2cncnc12    ZINC000015767311
Clc1cccc2nnccc12    ZINC000166221291
Clc1ccc2cncnc2c1    ZINC000000392360
Clc1ccnc2ncccc12    ZINC000083428740
Clc1ccc2nnccc2c1    ZINC000095093361
Clc1ccnc2ccncc12    ZINC000026459825
Clc1ccnc2cnccc12    ZINC000072267050
Clc1cncc2ncccc12    ZINC000085221903
Clc1ccc2ncncc2c1    ZINC000032203797
Clc1cnnc2ccccc12    ZINC000019802580
Clc1cnc2ncccc2c1    ZINC000038246837
Clc1ccnc2cccnc12    ZINC000021986601
Clc1ccc2ccnnc2c1    ZINC000098180508
Clc1cccc2ncncc12    ZINC000104678453
C=C(Cl)CNC(=S)NC    ZINC000306281601
C=C(Cl)COC(=O)COC    ZINC000307631689
C=C(Cl)COC(=O)[C@@H](C)O    ZINC000006035972
C=C(Cl)COC(=O)[C@H](C)O    ZINC000001641211
C/C(Cl)=C/CSC(=N)N    ZINC000013693447
C=C1CCc2cc(Cl)ccc21    ZINC000127932369
C=C(Cl)CSCCCC    ZINC000306383166
C=C(Cl)CNC(=O)CON    ZINC000708695412
C#CCc1ccc(C)cc1Cl    ZINC001249946295
C#CCc1ccc(Cl)cc1C    ZINC001249949007
C=C(Cl)CONC(=N)CO    ZINC000883013444
C#CCc1cccc(Cl)c1C    ZINC001249948913
C#CCc1cc(C)cc(Cl)c1    ZINC001249949198
C=C(Cl)CSCC(C)C    ZINC000306277694
C=C(Cl)CSC(C)(C)C    ZINC000001737660
Clc1cccc2c1CCC=C2    ZINC000071259683
Clc1ccc2c(c1)C=CCC2    ZINC000071259687
C[C@@H]1C=C(Cl)c2ccccc21    ZINC000068568809
C[C@H]1C=C(Cl)c2ccccc21    ZINC000068568811
CC1=Cc2c(cccc2Cl)C1    ZINC000066312905
C=C(Cl)CNC(=O)NOC    ZINC000307098575
C=C(Cl)C(OCC)OCC    ZINC000095828981
O=C1NC(=O)C(Cl)=C1Cl    ZINC000002039788
Fc1c(Cl)ccnc1Cl    ZINC000040456459
Fc1ncc(Cl)cc1Cl    ZINC000002525820
Fc1cc(Cl)cnc1Cl    ZINC000038528619
Fc1cc(Cl)c(Cl)cn1    ZINC000082044989
Fc1nccc(Cl)c1Cl    ZINC000014982615
Fc1nc(Cl)ccc1Cl    ZINC000082049621
Fc1c(Cl)cncc1Cl    ZINC000026893241
Fc1cnc(Cl)c(Cl)c1    ZINC000039351845
Fc1cncc(Cl)c1Cl    ZINC000014982617
Fc1cnc(Cl)cc1Cl    ZINC000079058005
Nc1nc(F)nc(F)c1Cl    ZINC000064370246
N#CC(=O)c1ccccc1Cl    ZINC000100172506
N#CC(=O)c1cccc(Cl)c1    ZINC000100172464
N#Cc1cccc(Cl)c1C=O    ZINC000075629629
N#Cc1cccc(C=O)c1Cl    ZINC000039953721
O=C1C=c2cc(Cl)ccc2=N1    ZINC000038538397
N#Cc1c(Cl)cccc1C=O    ZINC000049582062
N#Cc1cc(Cl)ccc1C=O    ZINC000059736308
C=C(Cl)CSCC(N)=O    ZINC000840213761
N#Cc1cc(C=O)ccc1Cl    ZINC000087493490
N#CC(=O)c1ccc(Cl)cc1    ZINC000100057344
N#Cc1cc(Cl)cc(C=O)c1    ZINC000095080246
N#Cc1ccc(C=O)c(Cl)c1    ZINC000039202449
N#Cc1ccc(Cl)c(C=O)c1    ZINC000015022230
N#Cc1ccc(Cl)cc1C=O    ZINC000059736535
N#Cc1ccc(C=O)cc1Cl    ZINC000079045430
Clc1ccc2ncnnc2c1    ZINC000016431183
Clc1cnc2nccnc2c1    ZINC000095628494
C=C(Cl)CNCC(=C)Cl    ZINC000031629214
Clc1ccnc2nccnc12    ZINC000084305516
Clc1ccc2c(c1)C=NCC2    ZINC000059911292
Cc1cc(CC#N)ccc1Cl    ZINC000044368240
C#C[C@H](N)c1ccc(Cl)cc1    ZINC000034621879
Cc1c2[nH]ccc2ccc1Cl    ZINC000014985845
Cc1cc(Cl)c(C#N)cc1C    ZINC000067794424
Cc1cc(C)c(Cl)c(C#N)c1    ZINC000067794438
C#CCNc1cccc(Cl)c1    ZINC000049135893
Cc1cc2cccc(Cl)c2[nH]1    ZINC000036455861
N#CCCc1ccccc1Cl    ZINC000002163506
[C-]#[N+][C@@H](C)c1ccc(Cl)cc1    ZINC000095698309
[C-]#[N+][C@@H](C)c1cccc(Cl)c1    ZINC000100000351
Cc1ccc2[nH]ccc2c1Cl    ZINC000038337528
CCc1cc(C#N)ccc1Cl    ZINC000067802857
Cc1cc2c(cccc2Cl)[nH]1    ZINC000044137084
Cc1cc2cc(Cl)ccc2[nH]1    ZINC000000155644
Cc1cc(C#N)c(C)cc1Cl    ZINC000067794658
Cc1ccc(Cl)c2[nH]ccc21    ZINC000015021089
CCc1cccc(Cl)c1C#N    ZINC000145486196
Cc1cc2[nH]ccc2cc1Cl    ZINC000014985749
Cc1c[nH]c2ccc(Cl)cc12    ZINC000002539050
Cc1cc2[nH]ccc2c(Cl)c1    ZINC000014984694
N#CCCc1ccc(Cl)cc1    ZINC000002574316
C#CCc1ccc(Cl)cc1N    ZINC001249949854
Cc1cc(Cl)ccc1CC#N    ZINC000044368145
C[C@@H](C#N)c1ccccc1Cl    ZINC000016697549
Cn1ccc2cc(Cl)ccc21    ZINC000071255460
C#C[C@H](N)c1cccc(Cl)c1    ZINC000083945086
NCC#Cc1ccccc1Cl    ZINC000038078170
Cc1c[nH]c2cccc(Cl)c12    ZINC000095803702
C#CCc1ccc(N)c(Cl)c1    ZINC000148552308
C[C@H](C#N)c1ccccc1Cl    ZINC000016697551
C#CCc1ccc(N)cc1Cl    ZINC001249949291
C#C[C@@H](N)c1cccc(Cl)c1    ZINC000083945087
Cc1ccc(Cl)c2cc[nH]c21    ZINC000014985851
C[C@H](C#N)c1ccc(Cl)cc1    ZINC000006032427
[C-]#[N+][C@H](C)c1ccc(Cl)cc1    ZINC000095698310
C#CCc1cccc(Cl)c1N    ZINC001249949519
C#CCc1cc(Cl)ccc1N    ZINC001249949121
Cc1cc2ccc(Cl)cc2[nH]1    ZINC000001705020
N=C/C=C/c1ccc(Cl)cc1    ZINC000005861668
C#C[C@@H](N)c1ccccc1Cl    ZINC000083946681
C#C[C@H](N)c1ccccc1Cl    ZINC000083946680
Cc1cc2cc[nH]c2cc1Cl    ZINC000034448804
Cn1ccc2ccc(Cl)cc21    ZINC000016677932
[C-]#[N+]CCc1cccc(Cl)c1    ZINC000095698263
Cc1c[nH]c2cc(Cl)ccc12    ZINC000034545722
C[C@@H](C#N)c1ccc(Cl)cc1    ZINC000006020011
CCc1ccc(C#N)cc1Cl    ZINC000203215586
CCc1cc(Cl)cc(C#N)c1    ZINC000144853003
[C-]#[N+][C@H](C)c1cccc(Cl)c1    ZINC000100000352
[C-]#[N+]CCc1ccc(Cl)cc1    ZINC000095698262
Cc1cccc(Cl)c1CC#N    ZINC000096300463
C#CCNc1ccc(Cl)cc1    ZINC000002471449
Cn1cc(Cl)c2ccccc21    ZINC000086485926
C#CCNc1ccccc1Cl    ZINC000038803913
Cc1cc(Cl)cc2cc[nH]c21    ZINC000044700169
[C-]#[N+]CCc1ccccc1Cl    ZINC000095698264
Clc1ccc2c(c1)NC=CC2    ZINC000584578712
Cc1cc(Cl)cc2[nH]ccc21    ZINC000014984637
N#CCCc1cccc(Cl)c1    ZINC000036203748
Cc1ccc(C#N)c(Cl)c1C    ZINC000090225663
CCc1ccc(Cl)c(C#N)c1    ZINC000067794427
C#C[C@@H](N)c1ccc(Cl)cc1    ZINC000034621880
Cc1c(C)c(C#N)ccc1Cl    ZINC000067802593
C/C(Cl)=C/C(=O)NCCF    ZINC000907950640
C/C(Cl)=C\C(=O)NCCF    ZINC000907950641
C=C(Cl)CNC(CO)CO    ZINC000083694642
C=C(Cl)CN(C)CCCF    ZINC000887137975
O=C1OC(=O)C(Cl)=C1Cl    ZINC000008100876
ClCc1sccc1Cl    ZINC000082707858
C=C(Br)CSC    ZINC000113086427
F[n+]1cc(Cl)cc(Cl)c1    ZINC000000388509
FC(F)=C(Cl)C(F)(F)F    ZINC000002584361
Fc1ccc(Cl)c(F)c1F    ZINC000002584284
C=C(Cl)COC(=O)C(=O)F    ZINC000071773613
Fc1cc(F)c(F)c(Cl)c1    ZINC000002545234
Fc1ccc(F)c(Cl)c1F    ZINC000111341128
Fc1cc(F)c(Cl)c(F)c1    ZINC000000409369
Fc1cc(Cl)cc(F)c1F    ZINC000137847260
Fc1cc(F)c(Cl)cc1F    ZINC000111336684
C=C(Cl)CSCC(=O)O    ZINC000019483762
O=C1C=c2ncc(Cl)cc2=N1    ZINC000085345388
FC(F)Cn1cc(Cl)cn1    ZINC000217629674
[NH]c1cc(Cl)cc2cn[nH]c21    ZINC001542984394
C#CCOc1ccccc1Cl    ZINC000032150264
Clc1ccc2c(c1)[C@H]1O[C@H]1C2    ZINC000019796217
O=C1CCc2ccc(Cl)cc21    ZINC000015767397
C#Cc1ccc(OC)cc1Cl    ZINC000146474324
O=C1Cc2cccc(Cl)c2C1    ZINC000049588552
O=C/C=C/c1ccc(Cl)cc1    ZINC000003080768
O=C1CCc2c1cccc2Cl    ZINC000016083114
C=C(Cl)CSC[C@@H](C)O    ZINC000840210924
C=C(Cl)CSCCCO    ZINC000085163193
C#CCc1ccc(Cl)cc1O    ZINC001249949888
C#C[C@H](O)c1cccc(Cl)c1    ZINC000039414999
C#Cc1ccc(OC)c(Cl)c1    ZINC000033953209
OCC#Cc1cccc(Cl)c1    ZINC000002525615
C#C[C@@H](O)c1ccccc1Cl    ZINC000021998451
O=C1Cc2ccc(Cl)cc2C1    ZINC000049588554
C#CCc1cccc(Cl)c1O    ZINC001249949376
C=C(Cl)CS[C@H](C)CO    ZINC000160740540
Clc1cccc2c1C[C@@H]1O[C@H]21    ZINC000019796239
O=C1CCc2cc(Cl)ccc21    ZINC000000085658
C#C[C@H](O)c1ccc(Cl)cc1    ZINC000021998419
C#CCOc1ccc(Cl)cc1    ZINC000036419882
O=C/C=C\c1ccccc1Cl    ZINC000083406679
O=C/C(Cl)=C/c1ccccc1    ZINC000002017336
OCC#Cc1ccccc1Cl    ZINC000002525614
C#CCc1cccc(O)c1Cl    ZINC001249949490
Clc1cccc2c1C[C@H]1O[C@H]21    ZINC000100235003
C#CCOc1cccc(Cl)c1    ZINC000034252954
C#C[C@@H](O)c1cccc(Cl)c1    ZINC000039415000
Clc1ccc2c(c1)[C@H]1O[C@@H]1C2    ZINC000100113247
C#CCc1ccc(Cl)c(O)c1    ZINC001249949097
Clc1ccc2c(c1)[C@@H]1O[C@H]1C2    ZINC000100113251
O=C/C(Cl)=C\c1ccccc1    ZINC000002017335
O=C/C=C\c1ccc(Cl)cc1    ZINC000013542608
O=C/C=C/c1ccccc1Cl    ZINC000021304307
OCC#Cc1ccc(Cl)cc1    ZINC000002525616
C#CCc1c(O)cccc1Cl    ZINC001249949508
Clc1ccc2c(c1)[C@@H]1O[C@@H]1C2    ZINC000019796219
C#CCc1cc(O)cc(Cl)c1    ZINC001249947407
C=C(Cl)CSC[C@H](C)O    ZINC000840210921
Cc1coc2ccc(Cl)cc12    ZINC000034545736
C#Cc1cc(Cl)ccc1OC    ZINC000036533553
C#Cc1cc(OC)ccc1Cl    ZINC000062605434
C=C(Cl)CSCCOC    ZINC000306690547
C#CCc1cc(Cl)ccc1O    ZINC001249949456
Clc1cccc2c1C[C@H]1O[C@@H]21    ZINC000019796237
C#C[C@H](O)c1ccccc1Cl    ZINC000021998447
C#CCc1ccc(O)cc1Cl    ZINC001249948726
O=C1CCc2cccc(Cl)c21    ZINC000012649382
C#C[C@@H](O)c1ccc(Cl)cc1    ZINC000021998423
Clc1cccc2c1C[C@@H]1O[C@@H]21    ZINC000100235008
C=C(Cl)CS[C@@H](C)CO    ZINC000160740408
N#CCc1cc(N)ccc1Cl    ZINC000063110825
Cc1cc(Cl)c2cc[nH]c2n1    ZINC000042689466
N#Cc1ccc(CN)c(Cl)c1    ZINC000005567694
Cn1ncc2c1cccc2Cl    ZINC000020357526
Cc1cc(N)c(C#N)c(Cl)c1    ZINC000199748082
Cc1cn2ccc(Cl)cc2n1    ZINC000020358112
Cc1c(N)ccc(C#N)c1Cl    ZINC000040448435
Cc1cc2cc(Cl)cnc2[nH]1    ZINC000035569585
Cc1c(N)cc(C#N)cc1Cl    ZINC000026508336
Cc1ncc(C#N)c(C)c1Cl    ZINC000003881102
Cn1cc2c(cccc2Cl)n1    ZINC000040448455
N#C[C@H](N)c1cccc(Cl)c1    ZINC000020173836
Cn1cnc2cc(Cl)ccc21    ZINC000001763347
Cc1ncc(Cl)c2cc[nH]c21    ZINC000091692721
Cc1cc2cn[nH]c2cc1Cl    ZINC000042689493
CNc1ccc(Cl)c(C#N)c1    ZINC000062796678
N#Cc1ccc(CN)cc1Cl    ZINC000088189776
Cc1ccc(Cl)c2[nH]ncc21    ZINC000219009717
N#CNCc1ccccc1Cl    ZINC000052832100
N#CCc1ccc(N)c(Cl)c1    ZINC000059672979
Cc1ccc2[nH]ncc2c1Cl    ZINC000034515668
N#CCc1ccc(Cl)cc1N    ZINC000238673650
Cc1cc2c(nccc2Cl)[nH]1    ZINC000044857673
Cc1n[nH]c2cc(Cl)ccc12    ZINC000089196031
Cn1cc2cc(Cl)ccc2n1    ZINC000034617991
Cc1cc(Cl)c(C#N)c(C)n1    ZINC000034123928
Cc1cc2[nH]ncc2c(Cl)c1    ZINC000014984692
Cc1nc2[nH]ccc2cc1Cl    ZINC000042689423
Cc1cn2cccc(Cl)c2n1    ZINC000089201732
C#CCNc1cc(Cl)ccn1    ZINC000953056809
Cn1cnc2c1cccc2Cl    ZINC000073634268
Cc1cc(C#N)c(Cl)cc1N    ZINC000217455194
N#C[C@H](N)c1ccccc1Cl    ZINC000020173603
Cc1cc(C#N)c(N)cc1Cl    ZINC000090562920
Cn1ccc2c1nccc2Cl    ZINC000039258698
Cn1ncc2cc(Cl)ccc21    ZINC000040448520
N#C[C@@H](N)c1ccccc1Cl    ZINC000020173605
N#CCc1cc(Cl)ccc1N    ZINC000149066343
Cn1cc2ccc(Cl)cc2n1    ZINC000040448557
CNc1ccc(C#N)c(Cl)c1    ZINC000036964049
Nc1cccc2[nH]cc(Cl)c21    ZINC000038841885
Cc1cc2[nH]cnc2cc1Cl    ZINC000017047359
Cc1cc(CC#N)ncc1Cl    ZINC000091351674
Cc1cn2cc(Cl)ccc2n1    ZINC000020358113
Cn1ccc2nccc(Cl)c21    ZINC000107161367
CNc1cccc(Cl)c1C#N    ZINC000049933761
Nc1cccc2c(Cl)c[nH]c21    ZINC000019721352
Cc1c[nH]c2cncc(Cl)c12    ZINC000953047221
CNc1ccc(Cl)cc1C#N    ZINC000002579267
Cn1cc2cccc(Cl)c2n1    ZINC000040448956
Cc1cc2ncc(Cl)cc2[nH]1    ZINC000044712909
N#Cc1cc(CN)ccc1Cl    ZINC000095935663
Cc1ccc(Cl)c2ccnn21    ZINC000238483830
C#CCNc1ncccc1Cl    ZINC000050522522
N#CCNc1cccc(Cl)c1    ZINC000020050987
Cc1cc2nccc(Cl)c2[nH]1    ZINC000096321394
Cn1ncc2ccc(Cl)cc21    ZINC000040448556
CNc1ccc(C#N)cc1Cl    ZINC000034763714
Cc1n[nH]c2cccc(Cl)c12    ZINC000080441468
N#CCCc1cnccc1Cl    ZINC000260331124
Cc1cc(Cl)c2[nH]ccc2n1    ZINC000072338662
Nc1cc2[nH]ccc2c(Cl)c1    ZINC000014983733
N#C[C@@H](N)c1ccc(Cl)cc1    ZINC000020174087
Cc1nc2cc(Cl)ccc2[nH]1    ZINC000000394633
CN(C#N)c1cccc(Cl)c1    ZINC000259103358
N#C[C@H](N)c1ccc(Cl)cc1    ZINC000020174085
Nc1c[nH]c2cccc(Cl)c12    ZINC000074336975
Nc1cc(Cl)cc2cc[nH]c21    ZINC000096321003
Nc1ccc2[nH]ccc2c1Cl    ZINC000082402786
Cc1cc2[nH]cnc2c(Cl)c1    ZINC000073633903
Cn1ccc2cc(Cl)cnc21    ZINC000095830773
Cc1c2nc[nH]c2ccc1Cl    ZINC000143982808
C#CCNc1ccc(Cl)cn1    ZINC000050522525
Cc1cc(Cl)cc2[nH]ncc21    ZINC000014984639
N#CCNc1ccc(Cl)cc1    ZINC000006093070
N#C[C@@H](N)c1cccc(Cl)c1    ZINC000020173839
Cc1c[nH]c2c1nccc2Cl    ZINC000096379336
Cc1c2cc[nH]c2ncc1Cl    ZINC000014401183
Cn1ccc2ncc(Cl)cc21    ZINC000032914952
Cc1cnc2cc[nH]c2c1Cl    ZINC001776011123
Cc1cc(Cl)cc2nc[nH]c21    ZINC000001433102
Nc1cc2[nH]ccc2cc1Cl    ZINC000074336972
Cc1n[nH]c2ccc(Cl)cc12    ZINC000040448521
Cc1ccc(Cl)c2cn[nH]c21    ZINC000075903317
Cc1cc(Cl)c(N)cc1C#N    ZINC000145714232
Cc1ccc2nc[nH]c2c1Cl    ZINC000045820773
CNc1cc(Cl)ccc1C#N    ZINC000062785154
Cc1cc(Cl)cc(NC#N)c1    ZINC001168631576
Nc1c[nH]c2c1cccc2Cl    ZINC000019772509
Cc1cnc2[nH]ccc2c1Cl    ZINC000014401149
Cc1cc(C#N)cc(Cl)c1N    ZINC000002390213
N#CNCc1ccc(Cl)cc1    ZINC000033506198
N#CCCc1ccncc1Cl    ZINC000084087322
Cc1nc2c(cccc2Cl)[nH]1    ZINC000001398722
Cc1c[nH]c2ncc(Cl)cc12    ZINC000095803740
NC1=Nc2ccc(Cl)cc2C1    ZINC000307020759
C=C(Cl)CCCCCCl    ZINC000002567403
Cc1c[nH]c2nccc(Cl)c12    ZINC000066354475
CN(C#N)c1ccccc1Cl    ZINC000259097046
Cn1cnc2ccc(Cl)cc21    ZINC000001763350
Cc1c[nH]c2cc(Cl)cnc12    ZINC000953057386
Nc1cc(Cl)cc2[nH]ccc21    ZINC000014984603
Cc1ccc(C2CC2)cc1Cl    ZINC000114761104
CC(C)=Cc1ccc(Cl)cc1    ZINC000002162084
C=CCc1ccc(Cl)cc1C    ZINC000071795204
C=CCc1c(C)cccc1Cl    ZINC000071795209
C=CCCc1ccc(Cl)cc1    ZINC000002245291
C=CCc1cc(C)cc(Cl)c1    ZINC000095902324
C=C(Cl)Cc1cccc(C)c1    ZINC000002567507
Clc1ccc(CC2CC2)cc1    ZINC000098179592
C=CCc1cc(Cl)ccc1C    ZINC000095902325
C=CCc1ccc(C)c(Cl)c1    ZINC000071789747
C=C(Cl)Cc1ccccc1C    ZINC000002567506
C=CCCc1cccc(Cl)c1    ZINC000002245287
C=C(Cl)Cc1ccc(C)cc1    ZINC000002567508
C=CCc1cccc(Cl)c1C    ZINC000095902323
Clc1cccc2c1CCCC2    ZINC000054962165
Cc1cc(Cl)cc(C2CC2)c1    ZINC000217833733
Cc1cc(Cl)ccc1C1CC1    ZINC000725257843
Clc1ccccc1CC1CC1    ZINC000059824066
C=C(C)Cc1ccccc1Cl    ZINC000002567468
CC/C=C/c1ccc(Cl)cc1    ZINC000113415403
Cc1c(Cl)cccc1C1CC1    ZINC000225780922
C=C(C)Cc1cccc(Cl)c1    ZINC000002567469
C=CCc1ccc(C)cc1Cl    ZINC000606248369
Clc1cccc(CC2CC2)c1    ZINC000115278782
Clc1ccc2c(c1)CCCC2    ZINC000106181624
C=C(C)Cc1ccc(Cl)cc1    ZINC000002507463
C=CCc1ccc(Cl)c(C)c1    ZINC000063457968
Cc1ccc(C2CC2)c(Cl)c1    ZINC000204458360
C=CCCc1ccccc1Cl    ZINC000002245283
S=C=NC/C(Cl)=C/Cl    ZINC000001639485
S=C=NC/C(Cl)=C\Cl    ZINC000008665400
O=C1N[C@H](O)C(Cl)=C1Cl    ZINC000002381347
O=C1N[C@@H](O)C(Cl)=C1Cl    ZINC000003921390
Fc1cnc(F)c(F)c1Cl    ZINC000016159842
Fc1ncc(Cl)c(F)c1F    ZINC000098044415
Fc1cc(Cl)c(F)nc1F    ZINC000002585567
C=C(Cl)CNC(=O)CCl    ZINC000104733978
Cc1cc(N=C=O)ccc1Cl    ZINC000036533228
COc1cccc(C#N)c1Cl    ZINC000004542771
O=C1CCc2c1nccc2Cl    ZINC000202030746
[C-]#[N+]c1ccc(OC)c(Cl)c1    ZINC000100000361
Cc1cc2nccc(Cl)c2o1    ZINC000095708219
Cc1ccc(Cl)c(N=C=O)c1    ZINC000002387325
Cc1nc2cccc(Cl)c2o1    ZINC000062498562
O=C=NCc1ccccc1Cl    ZINC000002568123
Oc1ccc(Cl)c2[nH]ccc21    ZINC000044184822
Oc1cc2cc[nH]c2cc1Cl    ZINC000045820066
O=C1NCc2cc(Cl)ccc21    ZINC000049582168
[C-]#[N+]c1cc(Cl)ccc1OC    ZINC000095851764
N#Cc1ccc(Cl)c(CO)c1    ZINC000072188047
Cc1cc(Cl)cc(C#N)c1O    ZINC000225286645
COc1ccc(C#N)cc1Cl    ZINC000002598117
Nc1nn(C(F)F)cc1Cl    ZINC000069759722
Cc1cc(C#N)cc(Cl)c1O    ZINC000044682179
COc1cccc(Cl)c1C#N    ZINC000000394832
Cc1ccc(Cl)cc1N=C=O    ZINC000002566256
N#CCOc1ccc(Cl)cc1    ZINC000001738561
COc1ccc(Cl)cc1C#N    ZINC000000157124
N#Cc1ccc(CO)cc1Cl    ZINC000143211391
O=C1NCc2cccc(Cl)c21    ZINC000071186786
O=C1Cc2c(cccc2Cl)N1    ZINC000001393667
C#CCn1cc(Cl)ccc1=O    ZINC000071516048
N#Cc1cc(Cl)cc(CO)c1    ZINC000091692991
[C-]#[N+]c1cc(Cl)cc(OC)c1    ZINC000095696940
O=C=NCc1cccc(Cl)c1    ZINC000019730707
COc1cc(Cl)ccc1C#N    ZINC000045028126
O=C1NCc2ccc(Cl)cc21    ZINC000039237328
O=C/C=C(\Cl)c1cccnc1    ZINC000059633448
N#CCOc1cccc(Cl)c1    ZINC000002146978
N#C[C@@H](O)c1cccc(Cl)c1    ZINC000085546887
Cc1cc(O)c(C#N)cc1Cl    ZINC000071454587
O=C=NCc1ccc(Cl)cc1    ZINC000002526521
Cc1cc(Cl)c(O)cc1C#N    ZINC000095932032
Cc1noc2cc(Cl)ccc12    ZINC000071974169
COc1ccc(C#N)c(Cl)c1    ZINC000002530964
O=C1Cc2cccc(Cl)c2N1    ZINC000004369030
Oc1ccc(Cl)c2cc[nH]c21    ZINC000238716967
N#Cc1ccc(CO)c(Cl)c1    ZINC000095942582
N#CCOc1ccccc1Cl    ZINC000002146977
COc1cc(Cl)cc(C#N)c1    ZINC000040448118
Cc1cccc(N=C=O)c1Cl    ZINC000039407447
Nc1ccc(Cl)c2ccoc21    ZINC000062498564
OCC#Cc1cnccc1Cl    ZINC000039961277
Cc1cc(Cl)cc(N=C=O)c1    ZINC000084888928
Cc1ccc(N=C=O)c(Cl)c1    ZINC000002509908
Cc1cc(Cl)ccc1N=C=O    ZINC000002566257
N#C[C@H](O)c1ccc(Cl)cc1    ZINC000008383158
O=C1Cc2ccc(Cl)cc2N1    ZINC000000157269
Cc1ccc(N=C=O)cc1Cl    ZINC000000159655
COc1cc(C#N)ccc1Cl    ZINC000028278410
O=C1Cc2cc(Cl)ccc2N1    ZINC000000161358
Cc1nc2ccc(Cl)cc2o1    ZINC000006072164
[C-]#[N+]c1ccc(Cl)cc1OC    ZINC001536177876
Cc1nc2cc(Cl)ccc2o1    ZINC000000395561
Cc1onc2ccc(Cl)cc12    ZINC000098179416
COc1c(Cl)cccc1C#N    ZINC000075085352
Cc1cccc(Cl)c1N=C=O    ZINC000001700393
O=C1NCc2c1cccc2Cl    ZINC000080443360
N#C[C@H](O)c1cccc(Cl)c1    ZINC000085546889
Cc1c(Cl)cccc1N=C=O    ZINC000000164822
COc1ccc(Cl)c(C#N)c1    ZINC000034349376
N#Cc1c(Cl)cccc1NN    ZINC000104567682
[N-]=[N+]=NCc1cccc(Cl)c1    ZINC000034329748
Nc1ccc(Cl)c2cn[nH]c21    ZINC000014985738
Cc1ccc(Cl)c(N=[N+]=[N-])c1    ZINC000070451585
Nc1nc2[nH]ccc2cc1Cl    ZINC000044712691
Nc1cn2cc(Cl)ccc2n1    ZINC000069476308
Nc1ccc2c[nH]nc2c1Cl    ZINC000034195070
CC1=NC2=NC=N[C@@H]2C(Cl)=C1    ZINC000013998607
Nc1nc2cc(Cl)ccc2[nH]1    ZINC000005425419
Cc1cc(Cl)cc2[nH]nnc21    ZINC000045955470
Nc1cc(Cl)cc2[nH]ncc21    ZINC000014983165
Cc1cc(NC#N)ncc1Cl    ZINC001157820228
CNc1ncc(C#N)cc1Cl    ZINC000307010252
Cc1ccnc(NC#N)c1Cl    ZINC001157821985
Nc1cc2cn[nH]c2cc1Cl    ZINC000014985638
C=C(Cl)Cn1cc(C#N)cn1    ZINC000096528136
C#CCNc1ncncc1Cl    ZINC000163607190
Cc1c2[nH]cnc2ncc1Cl    ZINC000045820933
Cn1nnc2ccc(Cl)cc21    ZINC000196659203
Cn1nc2ccc(Cl)cc2n1    ZINC000144408516
Cc1cc(Cl)c2[nH]ncc2n1    ZINC000014951212
N#Cc1cc(Cl)ccc1NN    ZINC000083324992
Nc1cc(Cl)c2cc[nH]c2n1    ZINC000044700196
Nc1ccnc2[nH]cc(Cl)c21    ZINC000044712608
Nc1ccc2[nH]ncc2c1Cl    ZINC000042689608
N#CCNc1ncccc1Cl    ZINC001163178321
CC1=NC2=NC=N[C@H]2C(Cl)=C1    ZINC000013998611
Cc1nc2c(cncc2Cl)[nH]1    ZINC000042750021
CNc1ncc(Cl)cc1C#N    ZINC000083119870
Cc1c(Cl)c(N)ncc1C#N    ZINC000223699995
N#Cc1cc(N)c(N)c(Cl)c1    ZINC000169725194
Cc1n[nH]c2cncc(Cl)c12    ZINC000145237475
Cc1n[nH]c2nccc(Cl)c12    ZINC000082402284
Nc1n[nH]c2cc(Cl)ccc12    ZINC000000154498
Nc1cc(Cl)c2nccn2c1    ZINC000307410688
C#CCNc1ncc(Cl)cn1    ZINC000168034465
CNc1nccc(C#N)c1Cl    ZINC000234613178
Cc1c(Cl)ccnc1NC#N    ZINC001168624962
C=C(Cl)CNC=C(C#N)C#N    ZINC000307287907
Cc1nc(N)c(Cl)cc1C#N    ZINC000096510624
Nc1c[nH]c2c1nccc2Cl    ZINC000044712987
Cc1nc2nccc(Cl)c2[nH]1    ZINC000042750710
Nc1cc(Cl)cc2cn[nH]c21    ZINC000034761696
N#Cc1ccc(Cl)cc1NN    ZINC000083053705
Nc1cn2cccc(Cl)c2n1    ZINC000096029077
N#Cc1cc(N)c(N)cc1Cl    ZINC000115765038
N#Cc1cc(N)c(Cl)c(N)c1    ZINC000072232699
C#CCNc1cc(Cl)cnn1    ZINC001163357050
Nc1c2cn[nH]c2ccc1Cl    ZINC000089196466
Cc1ccc(Cl)c(NC#N)n1    ZINC001157820174
N#Cc1ccc(NN)cc1Cl    ZINC000061845501
Nc1nc2c(cccc2Cl)[nH]1    ZINC000047818715
Nc1c[nH]c2ncc(Cl)cc12    ZINC000044712673
Nc1cc2[nH]ncc2c(Cl)c1    ZINC000014983153
Nc1cn2ccc(Cl)cc2n1    ZINC000077254370
N#Cc1ccc(NN)c(Cl)c1    ZINC000000165088
Nc1cnc2c(Cl)cccn12    ZINC000082695854
Nc1c2nccn2ccc1Cl    ZINC000074377380
N#Cc1c(N)c(N)ccc1Cl    ZINC000146771091
Nc1cnc2[nH]cc(Cl)c2c1    ZINC000044712798
Cc1cnc(NC#N)c(Cl)c1    ZINC001157819713
Cc1cc2nn[nH]c2c(Cl)c1    ZINC000073633905
Cc1nnn2cccc(Cl)c12    ZINC001776011119
Cc1nc2ncc(Cl)cc2[nH]1    ZINC000016249012
Nc1cc2[nH]ncc2cc1Cl    ZINC000078221284
Nc1nc2cc[nH]c2cc1Cl    ZINC000953056091
Nc1cnc2[nH]ccc2c1Cl    ZINC000095920070
Cn1nnc2cc(Cl)ccc21    ZINC000115308139
Cn1ncc2nccc(Cl)c21    ZINC000089157537
C#CCNc1nnccc1Cl    ZINC001163357065
Cc1nc(NC#N)ccc1Cl    ZINC001157822012
Cc1ccc(N=[N+]=[N-])cc1Cl    ZINC000036928113
Nc1n[nH]c2c1cccc2Cl    ZINC000040564633
Nc1c2cc[nH]c2ncc1Cl    ZINC000014401215
N#CCNc1cc(Cl)ccn1    ZINC001155531647
Cc1ccc(N=[N+]=[N-])c(Cl)c1    ZINC000034556698
Cn1cc2c(n1)nccc2Cl    ZINC000114637090
Cc1c(Cl)cnc(N)c1C#N    ZINC000042784457
Nc1cnc2ccc(Cl)cn12    ZINC000036221963
Cc1cc(Cl)cnc1NC#N    ZINC000306750272
N#CCCc1ncc(Cl)cn1    ZINC001525632317
Cc1ccc(Cl)cc1N=[N+]=[N-]    ZINC000036928115
Cc1cc(Cl)c(C#N)c(N)n1    ZINC001161694420
Nc1n[nH]c2cccc(Cl)c12    ZINC000018117130
Cn1cnc2cc(Cl)cnc21    ZINC000038534112
Cn1ncc2c1nccc2Cl    ZINC000067172988
N#Cc1cc(N)cc(Cl)c1N    ZINC000075555633
Cc1cc(Cl)cn2ncnc12    ZINC000113423372
[N-]=[N+]=NCc1ccccc1Cl    ZINC000037206921
Cc1ncc(Cl)cc1NC#N    ZINC001168632684
Nc1n[nH]c2ccc(Cl)cc12    ZINC000035635913
Cc1cc2nn[nH]c2cc1Cl    ZINC000020458424
Cc1nnc2c(Cl)cccn12    ZINC000016125178
Cc1nnn2ccc(Cl)cc12    ZINC000083270530
Cc1c(Cl)cccc1N=[N+]=[N-]    ZINC000036928125
CNc1ccc(Cl)c(C#N)n1    ZINC000306375712
[N-]=[N+]=NCc1ccc(Cl)cc1    ZINC000037206928
Cc1nnn2cc(Cl)ccc12    ZINC000083270531
N#Cc1cc(Cl)cc(CN)n1    ZINC000082853328
N#CCNc1ccc(Cl)cn1    ZINC001155531450
Nc1c[nH]c2nccc(Cl)c12    ZINC000042689458
Clc1ccncc1CC1CC1    ZINC001250037903
Clc1ccccc1C1CNC1    ZINC000044135310
C[C@@H]1Cc2cc(Cl)ccc2N1    ZINC000071484192
C=C[C@@H](N)c1ccc(Cl)cc1    ZINC000083119924
Clc1ccccc1[C@@H]1CCN1    ZINC000044257404
Clc1ccc(C2CNC2)cc1    ZINC000002029496
C=C(Cl)CNc1ccccc1    ZINC000001684546
Clc1ccc([C@@H]2CCN2)cc1    ZINC000044257395
C=C(Cl)Cc1ncccc1C    ZINC000043209568
C=CNc1cc(C)ccc1Cl    ZINC001174786989
Clc1cccc([C@H]2CCN2)c1    ZINC000078678127
Clc1cnccc1CC1CC1    ZINC001250037708
NC/C=C/c1ccccc1Cl    ZINC000069049899
C=CCc1ccc(N)c(Cl)c1    ZINC000148581051
Clc1ccc2c(c1)CCCN2    ZINC000012946161
C=CNc1ccc(Cl)c(C)c1    ZINC001174782086
NC1(c2ccccc2Cl)CC1    ZINC000012375409
Clc1cccnc1C1CCC1    ZINC000097758338
C=CCNc1ccccc1Cl    ZINC000048936887
C=C(C)Cc1ccncc1Cl    ZINC001250244037
Clc1ccnc2c1CCCC2    ZINC000082046802
Clc1cnc2c(c1)CCCC2    ZINC000095930481
C=CNc1cccc(Cl)c1C    ZINC001174781432
N[C@@H]1Cc2ccc(Cl)cc2C1    ZINC000060071406
N[C@@H]1C[C@H]1c1cccc(Cl)c1    ZINC000021989375
N[C@@H]1CCc2cc(Cl)ccc21    ZINC000019810474
C=CNc1cccc(C)c1Cl    ZINC001174786932
C=C(C)Nc1ccccc1Cl    ZINC001174789866
C=C(Cl)Cc1ccc(C)cn1    ZINC000043209573
N[C@@H]1C[C@H]1c1ccc(Cl)cc1    ZINC000032006482
C=C(C)Nc1ccc(Cl)cc1    ZINC001174789891
N[C@H]1CCc2ccc(Cl)cc21    ZINC000008699603
N[C@H]1Cc2cccc(Cl)c2C1    ZINC000034278623
Nc1cc2c(cc1Cl)CCC2    ZINC000108286935
Nc1ccc(C2CC2)c(Cl)c1    ZINC000149109352
N[C@@H]1C[C@@H]1c1ccc(Cl)cc1    ZINC000032006479
C=C(Cl)Cc1cc(C)ccn1    ZINC000043209570
C=CNc1cc(C)cc(Cl)c1    ZINC001174787075
NC1(c2ccc(Cl)cc2)CC1    ZINC000011883990
N[C@@H]1C[C@@H]1c1ccccc1Cl    ZINC000032006472
N[C@H]1C[C@@H]1c1ccc(Cl)cc1    ZINC000032006481
Clc1ccc2c(c1)NCCC2    ZINC000008699731
N[C@@H]1C[C@H]1c1ccccc1Cl    ZINC000032006476
C=CNc1c(C)cccc1Cl    ZINC001174781490
C=C(C)Cc1cnccc1Cl    ZINC001250244384
Nc1ccc(C2CC2)cc1Cl    ZINC000034152930
C=CCc1ccc(Cl)cc1N    ZINC000238673724
C=CCc1ccc(N)cc1Cl    ZINC000149546081
NC/C=C/c1ccc(Cl)cc1    ZINC000039271577
C=C[C@H](N)c1ccc(Cl)cc1    ZINC000083119923
Nc1c(Cl)cccc1C1CC1    ZINC000148835767
N[C@@H]1Cc2cccc(Cl)c2C1    ZINC000034278622
Clc1cccc2c1NCCC2    ZINC000019258100
Nc1ccc(Cl)cc1C1CC1    ZINC000083824610
Cc1cc2c(cc1Cl)NCC2    ZINC000095935968
C=CNc1ccc(C)cc1Cl    ZINC001174781014
N[C@@H]1CCc2ccc(Cl)cc21    ZINC000008699602
N[C@H]1C[C@H]1c1ccc(Cl)cc1    ZINC000032006484
N[C@H]1CCc2c1cccc2Cl    ZINC000008699609
C=CNc1ccc(Cl)cc1C    ZINC000204327979
C=C[C@@H](N)c1ccccc1Cl    ZINC000083119900
C[C@H]1Cc2cc(Cl)ccc2N1    ZINC000071484194
N[C@H]1C[C@H]1c1ccccc1Cl    ZINC000032006477
C=C[C@@H](N)c1cccc(Cl)c1    ZINC000083119906
C=CNc1cc(Cl)ccc1C    ZINC001174780977
C=C[C@H](N)c1cccc(Cl)c1    ZINC000083119905
N[C@@H]1C[C@@H]1c1cccc(Cl)c1    ZINC000021989371
Nc1ccc(Cl)c(C2CC2)c1    ZINC000150058775
C=CCc1cc(Cl)ccc1N    ZINC000035298676
N[C@H]1CCc2cc(Cl)ccc21    ZINC000019810478
N[C@H]1C[C@@H]1c1ccccc1Cl    ZINC000032006474
Nc1cc(Cl)ccc1C1CC1    ZINC000059362169
Clc1ccc([C@H]2CCN2)cc1    ZINC000044257400
Clc1ccc2c(c1)CNCC2    ZINC000016082963
C=CCNc1ccc(Cl)cc1    ZINC000001698902
C=C(C)Nc1cccc(Cl)c1    ZINC000140996456
C=CCNc1cccc(Cl)c1    ZINC000041579403
C=CNc1ccc(C)c(Cl)c1    ZINC001174781570
Clc1ccc2c(c1)CCNC2    ZINC000027557851
N[C@H]1C[C@H]1c1cccc(Cl)c1    ZINC000021989378
Clc1cccc([C@@H]2CCN2)c1    ZINC000078678122
NC1(c2cccc(Cl)c2)CC1    ZINC000011884395
NC/C=C/c1cccc(Cl)c1    ZINC000069050278
Clc1ccccc1[C@H]1CCN1    ZINC000044257408
C=C(C)c1cccc(Cl)c1N    ZINC000616567856
Cc1ccc(Cl)c2c1NCC2    ZINC000037116739
C=C(Cl)Cc1cccc(C)n1    ZINC000043209577
N[C@@H]1CCc2c1cccc2Cl    ZINC000008699610
C=C[C@H](N)c1ccccc1Cl    ZINC000083119899
Clc1cccc2c1CNCC2    ZINC000027556078
N[C@H]1Cc2ccc(Cl)cc2C1    ZINC000060071407
C=CCc1cccc(Cl)c1N    ZINC000199746978
N[C@H]1C[C@@H]1c1cccc(Cl)c1    ZINC000021989373
Clc1cccc2c1CCNC2    ZINC000016082958
Clc1cccc(C2CNC2)c1    ZINC000044135308
Clc1cccc2c1CCCN2    ZINC000008699721
O=C/C(Cl)=C(/Cl)C(=O)O    ZINC000001733738
O=C1OC(O)=C(Cl)[C@@H]1Cl    ZINC000100046707
O=C/C(Cl)=C(\Cl)C(=O)O    ZINC000012359029
O=C1O[C@@H](O)C(Cl)=C1Cl    ZINC000003882174
O=C1OC(O)=C(Cl)[C@H]1Cl    ZINC000078040431
O=C1O[C@H](O)C(Cl)=C1Cl    ZINC000003882173
C=C(C)I    ZINC000002389886
C=C(Cl)COC(=S)S    ZINC000001681477
CC(=O)OC/C(Cl)=C/Cl    ZINC000307077645
CC(=O)OC/C(Cl)=C\Cl    ZINC000306652205
Fc1nc(F)c(Cl)c(F)n1    ZINC000001845799
Clc1csc2ccccc12    ZINC000001690435
Clc1cccc2ccsc21    ZINC000003199655
Clc1ccc2ccsc2c1    ZINC000089195397
Clc1ccc2sccc2c1    ZINC000016697568
Clc1cccc2sccc21    ZINC000089195313
O=C1OCc2ccc(Cl)cc21    ZINC000004294167
Oc1cc2occc2cc1Cl    ZINC000072219757
O=CC(=O)c1ccc(Cl)cc1    ZINC000001703019
O=C1OCc2cccc(Cl)c21    ZINC000001692785
O=Cc1cc(Cl)cc(C=O)c1    ZINC000014985594
O=Cc1cccc(C=O)c1Cl    ZINC000038234264
O=CC(=O)c1cccc(Cl)c1    ZINC000004204404
C/C(Cl)=C/CS(C)(=O)=O    ZINC000059469613
O=C1COc2cc(Cl)ccc21    ZINC000036533494
O=C1COc2cccc(Cl)c21    ZINC000071614279
O=C1OCc2c1cccc2Cl    ZINC000033755738
O=C1COc2c1cccc2Cl    ZINC000016083118
C=C(Cl)CS(=O)(=O)CC    ZINC000038282304
O=C1OCc2cc(Cl)ccc21    ZINC000001681452
C/C(Cl)=C\CS(C)(=O)=O    ZINC000147737694
O=C1COc2ccc(Cl)cc21    ZINC000002172746
Oc1n[nH]c2c1cccc2Cl    ZINC000014983552
C#CCc1ccc(Cl)c(F)c1    ZINC001249948366
N#Cc1c(O)c(N)ccc1Cl    ZINC000091305983
Nc1cc2ocnc2cc1Cl    ZINC000026893262
Oc1n[nH]c2cccc(Cl)c12    ZINC000014985624
O=C1Cc2cc(Cl)cnc2N1    ZINC000044712675
C#CCc1cc(F)ccc1Cl    ZINC001249948743
Cc1c(Cl)cnc(O)c1C#N    ZINC000096517490
O=c1[nH]c2ccc(Cl)cc2[nH]1    ZINC000000399830
COc1cc(Cl)cnc1C#N    ZINC000098179684
O=C1Cc2c(nccc2Cl)N1    ZINC000035269992
Oc1n[nH]c2ccc(Cl)cc12    ZINC000014984742
COc1ncc(Cl)cc1C#N    ZINC000066322862
Cc1nc(O)c(Cl)cc1C#N    ZINC000095097586
[O-][n+]1ccc(Cl)c2cc[nH]c21    ZINC000100044999
O=c1[nH]c2[nH]ccc2cc1Cl    ZINC000044712686
OB1OCc2ccc(Cl)cc21    ZINC000218979107
O=c1c2cc[nH]c2[nH]cc1Cl    ZINC000014401174
Nc1nc2ccc(Cl)cc2o1    ZINC000008614805
Oc1cc(Cl)cn2ccnc12    ZINC000306874625
Oc1c2[nH]ncc2ccc1Cl    ZINC000230570669
Nc1noc2cc(Cl)ccc12    ZINC000040449376
Nc1nc2cccc(Cl)c2o1    ZINC000008614784
Oc1cc(Cl)cc2[nH]ncc21    ZINC000014984184
Oc1ccc2[nH]cnc2c1Cl    ZINC000021982444
C#CCc1cc(Cl)ccc1F    ZINC001249948408
COc1c(Cl)cncc1C#N    ZINC000145167251
Nc1nc2c(cccc2Cl)o1    ZINC000001998523
O=c1[nH]c2cccc(Cl)c2[nH]1    ZINC000060138102
O=c1cc(Cl)c2cc[nH]c2[nH]1    ZINC000044700187
Oc1ccc2[nH]ncc2c1Cl    ZINC000039129168
O=C1Cc2nccc(Cl)c2N1    ZINC000044712992
Nc1noc2cccc(Cl)c12    ZINC000036906560
N#CCOc1ccc(Cl)cn1    ZINC000019872670
O=c1cc2[nH]cc(Cl)c2c[nH]1    ZINC000044713400
O=c1[nH]ccc2c(Cl)c[nH]c21    ZINC000044713161
C#CCc1cccc(Cl)c1F    ZINC001249947237
Oc1n[nH]c2cc(Cl)ccc12    ZINC000014983402
O=C1Cc2ncc(Cl)cc2N1    ZINC000038949421
Nc1noc2c1cccc2Cl    ZINC000086492581
COc1cc(Cl)c(C#N)cn1    ZINC000079066655
Cc1[nH]c(=O)c(C#N)cc1Cl    ZINC000075557189
COc1nccc(Cl)c1C#N    ZINC000040449832
COc1nc(C#N)ccc1Cl    ZINC000071256518
Oc1cnc2[nH]cc(Cl)c2c1    ZINC000044712767
Oc1cnc2[nH]ccc2c1Cl    ZINC000014401177
Nc1cc(Cl)cc2ncoc21    ZINC000041568771
Oc1ccc2cn[nH]c2c1Cl    ZINC000039127904
OB1OCc2cc(Cl)ccc21    ZINC000169981748
O=C1NCc2ncc(Cl)cc21    ZINC000089212320
Nc1nccc2occ(Cl)c21    ZINC000953057310
Oc1cc2cn[nH]c2cc1Cl    ZINC000096035908
N#CCn1cc(Cl)ccc1=O    ZINC000020031325
C#CCc1cccc(F)c1Cl    ZINC001249949118
Cc1cc(Cl)c(C#N)c(=O)[nH]1    ZINC000082401687
N#CCc1ccc(Cl)c[n+]1[O-]    ZINC000096028530
Oc1cc2[nH]ncc2c(Cl)c1    ZINC000014984196
N#Cc1cc(N)c(O)cc1Cl    ZINC000199794152
C#Cc1ncc(Cl)c(OC)n1    ZINC000095835598
Nc1noc2ccc(Cl)cc12    ZINC000067175723
Nc1nc2cc(Cl)ccc2o1    ZINC000008614810
OB1OCc2c1cccc2Cl    ZINC000238659416
Nc1ncc(Cl)c2[nH]cnc21    ZINC000036436910
C=C(Cl)Cn1cnc(C#N)n1    ZINC000060060519
Nc1nc2cc(Cl)ccn2n1    ZINC000066352054
Nc1nc2c(Cl)cccn2n1    ZINC000091692712
Nc1nc2[nH]ncc2cc1Cl    ZINC000217469964
N#CNc1ncc(Cl)cc1N    ZINC001157824503
C=C(Cl)CSCCCF    ZINC000306871982
N#CCNc1cc(Cl)cnn1    ZINC001163178012
Nc1n[nH]c2ncc(Cl)cc12    ZINC000051951697
Nc1cc(Cl)c2[nH]cnc2n1    ZINC000018140874
Nc1n[nH]c2nccc(Cl)c12    ZINC000089157582
Nc1c2[nH]nnc2ccc1Cl    ZINC000218256158
Nc1nnc2ccc(Cl)cn12    ZINC000107320578
Cc1cc(Cl)c2nncn2n1    ZINC000000187809
Nc1ccnc2c(Cl)cnn21    ZINC000213466880
Nc1n[nH]c2cncc(Cl)c12    ZINC000035635917
C=C(Cl)Cn1cc(C#N)nn1    ZINC001652015975
C=C(Cl)Cn1cnnc1C#N    ZINC000306456482
N#Cc1cc(Cl)cnc1NN    ZINC000085352195
N#CNc1ccc(Cl)c(N)n1    ZINC001157826487
Nc1nc2ccc(Cl)cn2n1    ZINC000082164641
N#CCNc1nnccc1Cl    ZINC001163182031
Nc1ncc2c(Cl)c[nH]c2n1    ZINC000299889144
Cc1nc(NC#N)ncc1Cl    ZINC001157820249
Nc1cc(Cl)cc2n[nH]nc21    ZINC000059958067
N#CNc1ncc(N)cc1Cl    ZINC001157822745
Nc1cc(Cl)cn2ncnc12    ZINC000224495574
Cc1ncc(Cl)c(NC#N)n1    ZINC001168625680
Nc1n[nH]c2c1cncc2Cl    ZINC000514264456
N#CCNc1ncc(Cl)cn1    ZINC000307623212
CCc1cc(C=O)ccc1Cl    ZINC000067802852
O[C@@H]1CCc2c1cccc2Cl    ZINC000019727089
C=CCc1cc(O)cc(Cl)c1    ZINC001249953527
CC(=O)c1ccc(C)cc1Cl    ZINC000034582686
C=C[C@@H](O)c1ccc(Cl)cc1    ZINC000036404316
CCC(=O)c1cccc(Cl)c1    ZINC000000407109
O[C@H]1CCc2ccc(Cl)cc21    ZINC000019727074
Clc1ccc2c(c1)CCCO2    ZINC000039274659
CCc1cc(Cl)ccc1C=O    ZINC000059796805
CC(=O)Cc1cccc(Cl)c1    ZINC000002572216
Oc1ccc(Cl)cc1C1CC1    ZINC000150297913
C[C@@H]1Cc2c(cccc2Cl)O1    ZINC000224109716
C[C@@]1(O)Cc2cccc(Cl)c21    ZINC000003848009
OC/C=C/c1ccccc1Cl    ZINC000021997377
C=CCOc1cccc(Cl)c1    ZINC000032301988
Cc1cc(Cl)cc(C)c1C=O    ZINC000083255448
Oc1cc(Cl)cc(C2CC2)c1    ZINC001250032782
CC(=O)c1cccc(Cl)c1C    ZINC000034528837
O=CCCc1ccccc1Cl    ZINC000019682823
CC(=O)Cc1ccccc1Cl    ZINC000000157126
Oc1cccc(C2CC2)c1Cl    ZINC001250032765
C[C@]1(O)Cc2cccc(Cl)c21    ZINC000003848008
C=CCc1ccc(O)cc1Cl    ZINC000142682262
Cc1ccc(C=O)c(C)c1Cl    ZINC000147273358
CC(=O)c1cc(Cl)ccc1C    ZINC000034514208
C=CCc1ccc(Cl)cc1O    ZINC000034469099
C=CCOc1ccc(Cl)cc1    ZINC000001556218
C=CCc1ccc(Cl)c(O)c1    ZINC000203870126
Cc1cc(C)c(Cl)c(C=O)c1    ZINC000036532842
C=C[C@H](O)c1ccc(Cl)cc1    ZINC000036404315
OC/C=C/c1ccc(Cl)cc1    ZINC000001617524
O[C@@H]1CCc2cc(Cl)ccc21    ZINC000039947727
C=CCc1cccc(Cl)c1O    ZINC000001576885
CC(=O)Cc1ccc(Cl)cc1    ZINC000000159558
Cc1cc(C=O)c(C)cc1Cl    ZINC000036532729
Oc1c(Cl)cccc1C1CC1    ZINC000117879573
OC/C=C/c1cccc(Cl)c1    ZINC000001617525
CC(=O)c1ccc(Cl)cc1C    ZINC000039209965
Cc1cc(C=O)cc(C)c1Cl    ZINC000036532848
C[C@@H](C=O)c1ccc(Cl)cc1    ZINC000032006530
CC(=O)c1cc(C)ccc1Cl    ZINC000002507461
C=CCc1cc(Cl)ccc1O    ZINC000001576884
Clc1cccc(OC2CC2)c1    ZINC000095723769
CC(=O)c1ccc(Cl)c(C)c1    ZINC000002507458
CCC(=O)c1ccccc1Cl    ZINC000001664988
O=CCCc1cccc(Cl)c1    ZINC000019682825
C[C@H]1Cc2cccc(Cl)c2O1    ZINC000036379902
C=C(Cl)COc1ccccc1    ZINC000002004650
O[C@H]1CCc2cc(Cl)ccc21    ZINC000039947728
Oc1cc(Cl)ccc1C1CC1    ZINC000034099043
C[C@H]1Cc2c(cccc2Cl)O1    ZINC000224109764
C[C@H](C=O)c1cccc(Cl)c1    ZINC000078946163
Oc1cc(C2CC2)ccc1Cl    ZINC000156703068
CCc1cccc(Cl)c1C=O    ZINC000096300600
C=CCc1cccc(O)c1Cl    ZINC000118729079
Oc1ccc(C2CC2)cc1Cl    ZINC000156702938
C=CCOc1ccccc1Cl    ZINC000001606069
C=CCc1c(O)cccc1Cl    ZINC000039643468
O=CCCc1ccc(Cl)cc1    ZINC000019682827
CCC(=O)c1ccc(Cl)cc1    ZINC000000404333
Oc1ccc(C2CC2)c(Cl)c1    ZINC000212365800
Clc1ccccc1OC1CC1    ZINC000095724053
Clc1cccc2c1OCCC2    ZINC000104377764
O[C@H]1CCc2c1cccc2Cl    ZINC000019727090
CC(=O)c1ccc(C)c(Cl)c1    ZINC000001591219
Oc1cccc(Cl)c1C1CC1    ZINC000095627226
C[C@@H]1Cc2cccc(Cl)c2O1    ZINC000036379901
O[C@@H]1CCc2ccc(Cl)cc21    ZINC000019727073
Oc1ccc(Cl)c2c1CCC2    ZINC000000001122
Clc1ccc(OC2CC2)cc1    ZINC000095727163
Cc1c(C)c(C=O)ccc1Cl    ZINC000067802592
C[C@H](C=O)c1ccc(Cl)cc1    ZINC000032006531
C[C@@H](C=O)c1cccc(Cl)c1    ZINC000078946161
C=C(C)Nc1cnccc1Cl    ZINC001174786596
Clc1ccc(NC2CC2)nc1    ZINC000020545208
Cc1c(Cl)cccc1C(=N)N    ZINC000001439013
Cc1cc(C(=N)N)ccc1Cl    ZINC000148008496
C=C(C)Nc1ncccc1Cl    ZINC001174788484
NC1(c2cc(Cl)ccn2)CC1    ZINC000083270908
Clc1cnc2c(c1)CCNC2    ZINC000095642440
CNC(=N)c1ccccc1Cl    ZINC000062994449
C=CNc1cc(N)cc(Cl)c1    ZINC001174792106
C=CNc1ccc(N)cc1Cl    ZINC001174787928
Nc1nccc(Cl)c1C1CC1    ZINC000096135007
Cc1ccc(C(=N)N)cc1Cl    ZINC000001044762
CC#CCCn1cc(Cl)cn1    ZINC000334190087
Cc1cccc(Cl)c1C(=N)N    ZINC000001438991
Clc1ccnc2c1CCNC2    ZINC000095642698
Cc1ccc(C(=N)N)c(Cl)c1    ZINC000002599216
C#CCN(CC#N)CC(=C)Cl    ZINC000307691082
NC1(c2ccc(Cl)cn2)CC1    ZINC000075085417
C=C(C)Nc1cncc(Cl)c1    ZINC001174786504
NC1(c2cnccc2Cl)CC1    ZINC000095094244
Nc1cc2c(cc1Cl)CNC2    ZINC000045328703
Clc1ccc2c(c1)NCCN2    ZINC000022115728
Cc1ccc(Cl)c(C(=N)N)c1    ZINC000199754567
Clc1ccnc(N2CCC2)c1    ZINC000306446754
C/C(=N\N)c1ccc(Cl)cc1    ZINC000005121187
Clc1cnc2c(c1)CNCC2    ZINC000077031725
C[n+]1cc(Cl)cc2c1[CH-]CN2    ZINC000091368488
Clc1ccnc2c1CCCN2    ZINC000095764342
C#CCCn1ncc(Cl)c1C    ZINC000070704100
C=CNc1cc(Cl)ccc1N    ZINC001174787219
C/C(=N/N)c1ccc(Cl)cc1    ZINC000012417470
C/C(N)=N/c1cccc(Cl)c1    ZINC000002510916
Clc1ccnc(NC2CC2)c1    ZINC000953057400
C=CNc1c(N)cccc1Cl    ZINC001174787246
C=C(C)Nc1ccc(Cl)cn1    ZINC001174791620
N=C(N)Cc1ccc(Cl)cc1    ZINC000004203486
NC1(c2cncc(Cl)c2)CC1    ZINC000095094246
C=CNc1ncc(C)cc1Cl    ZINC001174782434
Cc1ccc(Cl)cc1C(=N)N    ZINC000001439018
N=C(N)Cc1ccccc1Cl    ZINC000014808259
NC1(c2ncccc2Cl)CC1    ZINC000083270907
NC1(c2ccncc2Cl)CC1    ZINC000095094341
Cc1cc(Cl)ccc1C(=N)N    ZINC000004203514
Clc1cnc2c(c1)CCCN2    ZINC000079188820
Clc1ccc(N2CCC2)nc1    ZINC001163533058
Cc1cc(Cl)cc(NC=N)c1    ZINC001167867972
C=CNc1cc(Cl)cnc1C    ZINC001174780536
N=C(N)Cc1cccc(Cl)c1    ZINC000013759266
C#CCCCn1cc(Cl)cn1    ZINC000161041112
CC#CCn1ncc(Cl)c1C    ZINC000306321022
CC[C@@H](C)c1ccc(Cl)cc1    ZINC000080401453
Cc1cc(Cl)c(C)c(C)c1C    ZINC000003121807
Cc1cc(Cl)ccc1C(C)C    ZINC000117500213
CCc1ccc(C)c(Cl)c1C    ZINC001249932494
CC(C)Cc1cccc(Cl)c1    ZINC000114571988
CCc1cc(C)cc(C)c1Cl    ZINC001249932364
CC[C@H](C)c1ccc(Cl)cc1    ZINC000080401455
CCCCc1cccc(Cl)c1    ZINC000113292761
CCCc1cccc(Cl)c1C    ZINC000140000098
CCc1cc(C)c(Cl)c(C)c1    ZINC000205664274
Cc1ccc(Cl)c(C(C)C)c1    ZINC000111332358
Cc1cc(Cl)cc(C(C)C)c1    ZINC000080169950
CCCCc1ccccc1Cl    ZINC000080490833
CCCc1ccc(C)cc1Cl    ZINC000078106997
CC(C)Cc1ccc(Cl)cc1    ZINC000095851762
CC[C@H](C)c1cccc(Cl)c1    ZINC000079974168
Cc1ccc(C(C)C)c(Cl)c1    ZINC000002037876
Cc1c(Cl)cccc1C(C)C    ZINC000059030281
Cc1cc(C(C)C)ccc1Cl    ZINC000115244390
CCCc1ccc(Cl)cc1C    ZINC000148076762
CC[C@H](C)c1ccccc1Cl    ZINC000137390691
CCc1ccc(Cl)c(C)c1C    ZINC000146354073
CC(C)Cc1ccccc1Cl    ZINC000079022740
CC(C)(C)c1cccc(Cl)c1    ZINC000111341171
CC(C)(C)c1ccc(Cl)cc1    ZINC000055161645
CCCc1cc(C)cc(Cl)c1    ZINC001249968720
CC[C@@H](C)c1cccc(Cl)c1    ZINC000079974165
CCc1ccc(Cl)c(CC)c1    ZINC000149789625
CC[C@@H](C)c1ccccc1Cl    ZINC000137390628
CCCCc1ccc(Cl)cc1    ZINC000002510144
[CH2-]c1ccc(Br)cc1    ZINC000059448426
Clc1ccc2sncc2c1    ZINC000095709626
Clc1cccc2sncc21    ZINC000006094324
N#Cc1ccc(S)c(Cl)c1    ZINC000062790336
Clc1cncc2sccc21    ZINC000082401205
S=C=Nc1ccccc1Cl    ZINC000000164692
Clc1ccnc2ccsc21    ZINC000030677668
S=C=Nc1ccc(Cl)cc1    ZINC000000167220
Clc1ccnc2sccc21    ZINC000032208421
Clc1cnc2sccc2c1    ZINC000142295845
Clc1csc2cccnc12    ZINC000039426206
S=C=Nc1cccc(Cl)c1    ZINC000000167195
Clc1csc2cnccc12    ZINC000228941152
Clc1cccc2ncsc21    ZINC000045238186
N#Cc1cc(Cl)ccc1S    ZINC000052856082
Clc1ccc2cnsc2c1    ZINC000095709625
N#Cc1cc(S)cc(Cl)c1    ZINC000149971609
Clc1cccc2cnsc21    ZINC000086012694
Clc1cccc2scnc21    ZINC000034499397
Clc1ccc2ncsc2c1    ZINC000001605362
Clc1ccc2scnc2c1    ZINC000002559776
N#CSc1ccc(Cl)cc1    ZINC000005841858
O=c1[nH]oc2cccc(Cl)c12    ZINC000040442622
O=c1[nH]c2cccc(Cl)c2o1    ZINC000015019447
N#Cc1cc(Cl)c(O)cc1O    ZINC000072219813
Oc1noc2ccc(Cl)cc12    ZINC000000075895
O=c1[nH]c2cc(Cl)ccc2o1    ZINC000084843283
N#Cc1cc(O)c(Cl)cc1O    ZINC000019075668
Oc1noc2cc(Cl)ccc12    ZINC000015923721
O=c1[nH]c2c(cccc2Cl)o1    ZINC000006243302
O=c1[nH]c2ccc(Cl)cc2o1    ZINC000095080696
O=Cc1cc(Cl)cc(C=O)n1    ZINC000035653869
O=c1[nH]nc2c(Cl)cccn12    ZINC000072264983
O=c1[nH]cnc2[nH]cc(Cl)c21    ZINC000090376113
N#CNc1cc(Cl)cc[n+]1[O-]    ZINC001168627174
O=c1[nH]nc2cc(Cl)ccn21    ZINC000095616398
C=C(Cl)CNS(C)(=O)=O    ZINC000124827378
On1nnc2ccc(Cl)cc21    ZINC000002570270
Nc1c2nonc2ccc1Cl    ZINC000012243770
O=c1[nH]cnn2ccc(Cl)c12    ZINC000141714829
On1nnc2c1cccc2Cl    ZINC000012375025
O=c1[nH]cc(Cl)c2[nH]cnc21    ZINC000001249719
[N-]=[N+]=Nc1ccc(O)c(Cl)c1    ZINC000225769747
Oc1ccnc2c(Cl)cnn21    ZINC000616568430
O=c1cc[nH]c2c(Cl)cnn21    ZINC000616568565
N#Cc1cc(Cl)c(=O)[nH]c1N    ZINC000096515802
Nc1ccc(Cl)c2nonc21    ZINC000012243772
O=c1[nH]cnn2cc(Cl)cc12    ZINC000043828334
O=c1[nH]c2cc(Cl)cnc2[nH]1    ZINC000018151939
N#CNc1c[n+]([O-])ccc1Cl    ZINC001168632642
Nc1nc2cc(Cl)cnc2o1    ZINC000071485430
N#CCc1ccc(Cl)cc1F    ZINC000000161645
Cc1cc(C#N)c(Cl)cc1F    ZINC000079387439
Cc1cc(C#N)c(F)cc1Cl    ZINC000114673942
N#CCc1cc(F)ccc1Cl    ZINC000014628527
N#CCc1cc(Cl)ccc1F    ZINC000002382088
N#CCc1cc(F)cc(Cl)c1    ZINC000000732129
N#C[C@@H](F)c1ccc(Cl)cc1    ZINC000039017517
Fc1ccc2[nH]ccc2c1Cl    ZINC000035923570
Fc1ccc(Cl)c2cc[nH]c21    ZINC000014986082
Fc1c2cc[nH]c2ccc1Cl    ZINC000002572388
N#CCc1ccc(F)c(Cl)c1    ZINC000002382241
Cc1c(F)ccc(C#N)c1Cl    ZINC000038540316
Fc1cc(Cl)cc2[nH]ccc21    ZINC000014983324
N#CCc1ccc(Cl)c(F)c1    ZINC000002527783
Fc1c2[nH]ccc2ccc1Cl    ZINC000089209134
N#CCc1ccc(F)cc1Cl    ZINC000002560066
N#CCc1c(F)cccc1Cl    ZINC000000157249
N#CCc1cccc(F)c1Cl    ZINC000044369694
CON(C)C/C(Cl)=C\Cl    ZINC000307833805
Fc1cc2cc[nH]c2cc1Cl    ZINC000002572390
[C-]#[N+]Cc1cccc(Cl)c1F    ZINC000104462046
Cc1c(F)cc(Cl)cc1C#N    ZINC000079387451
C=C(Cl)CNC(=O)C(F)F    ZINC000236134527
CON(C)C/C(Cl)=C/Cl    ZINC000307264618
N#C[C@H](F)c1ccc(Cl)cc1    ZINC000039017518
Cc1ccc(Cl)c(C#N)c1F    ZINC000012359238
Cc1ccc(F)c(C#N)c1Cl    ZINC000012359302
Fc1ccc(Cl)c2[nH]ccc21    ZINC000014986067
N#CCc1cccc(Cl)c1F    ZINC000002382240
Cc1cc(F)cc(Cl)c1C#N    ZINC000299889207
Fc1cc2[nH]ccc2c(Cl)c1    ZINC000014983317
Fc1cc2cc[nH]c2c(Cl)c1    ZINC000096321114
[C-]#[N+]Cc1ccc(Cl)cc1F    ZINC000095698289
Fc1cc2[nH]ccc2cc1Cl    ZINC000002572389
[C-]#[N+]Cc1c(F)cccc1Cl    ZINC000095698292
Fc1cc(Cl)cc2cc[nH]c21    ZINC000096304877
COc1ccc(Cl)cc1[N+]#N    ZINC000003861464
Cc1c(Cl)cccc1C(N)=O    ZINC000002563288
C/[N+]([O-])=C/c1ccc(Cl)cc1    ZINC000002665329
CC(=O)Nc1ccccc1Cl    ZINC000000038614
CON=Cc1ccc(Cl)cc1    ZINC000256168107
Clc1ccc(OC2CC2)nc1    ZINC000088189797
CO/C=N/c1ccc(Cl)cc1    ZINC000061957986
NCC(=O)c1ccccc1Cl    ZINC000022008275
CC(=O)c1cc(C)c(Cl)cn1    ZINC000095763791
C=CNc1cc(O)cc(Cl)c1    ZINC001174785732
CC(=O)c1ncc(Cl)cc1C    ZINC000095763796
C/[N+]([O-])=C\c1ccc(Cl)cc1    ZINC000032709457
Clc1cnccc1OC1CC1    ZINC000095709734
CC(=O)c1nc(C)ccc1Cl    ZINC000107332171
O[C@H]1CCc2c1nccc2Cl    ZINC000040442719
NC(=O)Cc1cccc(Cl)c1    ZINC000016697433
Cc1ccc(Cl)cc1C(N)=O    ZINC000049804962
CC(=O)c1nccc(Cl)c1C    ZINC000095763988
CC(=O)c1ccc(N)cc1Cl    ZINC000039276008
CC(=O)c1cccc(Cl)c1N    ZINC000040441623
CCC(=O)c1cncc(Cl)c1    ZINC000199546202
CC(=O)c1ccc(N)c(Cl)c1    ZINC000001437422
Cc1ccc(Cl)c(C(N)=O)c1    ZINC000084845561
Cc1cccc(Cl)c1C(N)=O    ZINC000005218651
Clc1cccnc1OC1CC1    ZINC000095709720
CC(=NO)c1cccc(Cl)c1    ZINC000252370118
Clc1ccnc(OC2CC2)c1    ZINC000091366053
O=CCCc1ncccc1Cl    ZINC000115898001
O=c1[nH]c2c(cc1Cl)CCC2    ZINC000096510609
Cc1c(Cl)cccc1NC=O    ZINC000000394992
NCC(=O)c1ccc(Cl)cc1    ZINC000053993665
Cc1ccc(NC=O)cc1Cl    ZINC000000398161
C/C(=N/O)c1ccc(Cl)cc1    ZINC000012341204
N[C@H]1COc2cc(Cl)ccc21    ZINC000082703983
Cc1ccc(C(N)=O)cc1Cl    ZINC000000153307
CC(=O)c1cc(N)ccc1Cl    ZINC000001420573
Clc1ccc2c(c1)OCCN2    ZINC000034112052
CON=Cc1cccc(Cl)c1    ZINC000307928040
Cc1cc(C(N)=O)ccc1Cl    ZINC000028278425
NC(=O)Cc1ccc(Cl)cc1    ZINC000005768477
C=C(Cl)Cn1ccccc1=O    ZINC000136002255
N[C@@H]1COc2c1cccc2Cl    ZINC000008699630
Clc1ccncc1OC1CC1    ZINC000095720627
Cc1ccc(Cl)cc1NC=O    ZINC000000396338
CNc1ccc(C=O)cc1Cl    ZINC000036381077
C=CNc1ccc(O)c(Cl)c1    ZINC001174788143
CC(=O)c1ccc(Cl)c(C)n1    ZINC000095768884
N[C@@H]1COc2cc(Cl)ccc21    ZINC000082703985
Clc1cccc2c1OCCN2    ZINC000016083049
O=c1cc(Cl)ccn1C1CC1    ZINC000575442320
CC(=O)c1cc(Cl)cc(C)n1    ZINC000079052345
CNC(=O)c1cccc(Cl)c1    ZINC000005510468
COC(=N)c1ccc(Cl)cc1    ZINC000005064240
N[C@H]1COc2ccc(Cl)cc21    ZINC000008699620
Clc1cncc(OC2CC2)c1    ZINC000095709729
CC(=O)c1c(N)cccc1Cl    ZINC000096029240
C=CNc1c(O)cccc1Cl    ZINC001174787613
CN(C=O)c1ccc(Cl)cc1    ZINC000001558566
Cc1ccc(C(N)=O)c(Cl)c1    ZINC000071787462
CCC(=O)c1cnccc1Cl    ZINC000238246942
O=CNCc1ccccc1Cl    ZINC000039651772
CCC(=O)c1cc(Cl)ccn1    ZINC000011919394
Oc1cnc(C2CC2)c(Cl)c1    ZINC000091692434
Nc1cc(Cl)cc2c1OCC2    ZINC000095829657
CNC(=O)c1ccccc1Cl    ZINC000001599533
N[C@@H]1COc2cccc(Cl)c21    ZINC000091691794
C/C(=N\O)c1ccc(Cl)cc1    ZINC000100054953
Cc1cc(Cl)cc(C=O)c1N    ZINC000059058537
Cc1cccc(C(N)=O)c1Cl    ZINC000028278422
CON=Cc1ccccc1Cl    ZINC000307932467
NC(=O)Cc1ccccc1Cl    ZINC000012973368
C/C(=N\O)c1ccccc1Cl    ZINC000017146598
Cc1cc(Cl)c(C=O)c(C)n1    ZINC000071256443
Cc1cccc(Cl)c1NC=O    ZINC000000396401
CC(=O)Nc1cccc(Cl)c1    ZINC000000171657
Nc1cc2c(cc1Cl)OCC2    ZINC000082320409
C/C(=N\O)c1cccc(Cl)c1    ZINC000038324931
N[C@H]1COc2cccc(Cl)c21    ZINC000091691795
CC(=O)c1ccc(Cl)c(N)c1    ZINC000000160824
C=CNc1ccc(Cl)cc1O    ZINC001174787998
Cc1c(N)c(C=O)ccc1Cl    ZINC000130195411
CC(=O)c1ccc(Cl)cc1N    ZINC000034091825
CC(=O)c1cc(Cl)c(C)cn1    ZINC000095768846
Cc1ccc(/C=N/O)cc1Cl    ZINC000100479549
Cc1cc(Cl)ccc1NC=O    ZINC000000394983
CC(=O)c1cnc(C)c(Cl)c1    ZINC000095763644
C=CNc1cc(O)ccc1Cl    ZINC001174785802
C#CC(=O)N1CCC=C(Cl)C1    ZINC000606250234
CNC(=O)c1ccc(Cl)cc1    ZINC000000031213
CC(=O)c1cc(Cl)ccc1N    ZINC000034079874
CC(=NO)c1ccc(Cl)cc1    ZINC000252402136
C=CNc1cccc(Cl)c1O    ZINC001174782560
O=CNCc1ccc(Cl)cc1    ZINC000038312324
Clc1ccc2c(c1)NCCO2    ZINC000016083051
Cc1ccc(Cl)c(C=O)c1N    ZINC000130194938
C=CCOc1ncccc1Cl    ZINC000095495948
O[C@@H]1CCc2c1nccc2Cl    ZINC000040442720
N[C@@H]1COc2ccc(Cl)cc21    ZINC000008699619
Cc1cc(Cl)cc(C(N)=O)c1    ZINC000083119818
NCC(=O)c1cccc(Cl)c1    ZINC000054965039
C/[N+]([O-])=C\c1ccccc1Cl    ZINC000012351205
Cc1cc(Cl)ccc1C(N)=O    ZINC000044830805
Nc1c2c(ccc1Cl)OCC2    ZINC000039262304
N[C@H]1COc2c1cccc2Cl    ZINC000008699629
C=CNc1cccc(O)c1Cl    ZINC001174787230
CC(=O)Nc1ccc(Cl)cc1    ZINC000000156872
Cc1ncc(Cl)cc1NC=N    ZINC001167868775
Clc1cnc(NC2CC2)nc1    ZINC000066322948
C=CNc1ncc(Cl)cc1N    ZINC001174780465
C=CCNc1ncc(Cl)cn1    ZINC000093536325
C=C(C)Nc1cnncc1Cl    ZINC001174788455
Clc1cnc(N2CCC2)nc1    ZINC000306237872
Cc1nc(NC=N)ccc1Cl    ZINC001157078335
Cc1ccc(Cl)c(NC=N)n1    ZINC001157073448
C[C@@H](CC#N)n1cc(Cl)cn1    ZINC000012394473
CC(C)n1ncc(Cl)c1C#N    ZINC000261165489
Cc1c(Cl)ccnc1NC=N    ZINC001167863268
CCn1ncc(Cl)c1CC#N    ZINC000072209647
CCCn1cc(Cl)c(C#N)n1    ZINC000096524373
Clc1cncnc1NC1CC1    ZINC000163573286
CC(C)n1cc(Cl)c(C#N)n1    ZINC000261097929
C=Cn1c(N)cc(Cl)cc1=N    ZINC001174780021
NC(N)=Nc1ccc(Cl)cc1    ZINC000005003398
C[C@@H](C#N)Cn1cc(Cl)cn1    ZINC000004291001
Cc1cc(Cl)cnc1NC=N    ZINC001167869090
Clc1cnc(C2CNC2)nc1    ZINC000116975819
C[C@H](CC#N)n1cc(Cl)cn1    ZINC000012394475
Cc1cc(Cl)cc(NC=N)n1    ZINC001157073311
Cc1cnc(NC=N)c(Cl)c1    ZINC001157073463
CCCn1ncc(Cl)c1C#N    ZINC000096524370
C=Cn1ccc(Cl)c(N)c1=N    ZINC001174779438
C=C(C)Nc1ncncc1Cl    ZINC001174792372
Cc1cc(NC=N)ncc1Cl    ZINC001157078811
C[C@H](C#N)Cn1cc(Cl)cn1    ZINC000004291000
Clc1cncnc1N1CCC1    ZINC000306409098
N=C(N)Nc1cccc(Cl)c1    ZINC000013488369
N=C(N)c1ccc(N)cc1Cl    ZINC000061856769
C=Cn1c(N)c(Cl)ccc1=N    ZINC001174781340
Cc1nn(CC#N)c(C)c1Cl    ZINC000002537788
N/N=C(\N)c1ccc(Cl)cc1    ZINC000008552725
Cc1ccnc(NC=N)c1Cl    ZINC001157078045
C=CCNc1ncncc1Cl    ZINC000163607066
CCn1cc(Cl)c(CC#N)n1    ZINC000072209651
NC(N)=Nc1ccccc1Cl    ZINC000026743893
Cc1nn(CCC#N)cc1Cl    ZINC000035655596
C=C(Cl)CN(C)CC(F)F    ZINC000306764949
CC[C@@H](C)c1ccncc1Cl    ZINC001249865456
Cc1cc(Cl)ccc1N(C)C    ZINC000022121883
CCCc1cccc(Cl)c1N    ZINC000149130052
CCNc1cccc(C)c1Cl    ZINC000300757042
CC(C)(C)c1cc(Cl)ccn1    ZINC000091691915
C[C@H](N)Cc1cccc(Cl)c1    ZINC000011596635
C=C(Cl)CN1C[C@H]2C=C[C@H]1C2    ZINC000880447273
CC(C)Nc1ccccc1Cl    ZINC000019772248
CN(C)Cc1ccc(Cl)cc1    ZINC000014218115
CCCNc1ccccc1Cl    ZINC000019738266
CCNc1cc(Cl)ccc1C    ZINC000019875322
CN(C)Cc1cccc(Cl)c1    ZINC000014218124
C[C@@H](N)Cc1ccc(Cl)cc1    ZINC000000120261
CNc1cc(C)c(Cl)c(C)c1    ZINC000307746736
Cc1cc(Cl)ccc1[C@@H](C)N    ZINC000039952096
C[C@H](N)Cc1ccccc1Cl    ZINC000006021067
CCCc1ccc(N)c(Cl)c1    ZINC000082030803
C[C@@H](N)Cc1ccccc1Cl    ZINC000006036872
Cc1cc(Cl)ccc1[C@H](C)N    ZINC000039952095
C[C@H](CN)c1ccccc1Cl    ZINC000039474700
CNCCc1ccccc1Cl    ZINC000036154432
CCCCc1cnccc1Cl    ZINC000114663275
CCNc1ccc(Cl)c(C)c1    ZINC000071453753
C[C@H](N)Cc1ccc(Cl)cc1    ZINC000000120259
CNCCc1cccc(Cl)c1    ZINC000011755856
CNCCc1ccc(Cl)cc1    ZINC000011755863
CCCc1cc(Cl)ccc1N    ZINC000149760092
CCNc1c(C)cccc1Cl    ZINC000085387775
CC[C@@H](C)c1cnccc1Cl    ZINC001249865530
Cc1ccc([C@@H](C)N)cc1Cl    ZINC000034596027
CC[C@H](N)c1ccc(Cl)cc1    ZINC000009245963
CC[C@H](C)c1cnccc1Cl    ZINC001249865531
CC[C@@H](N)c1ccc(Cl)cc1    ZINC000009245964
CCNCc1ccccc1Cl    ZINC000008227313
CC(C)c1ccc(Cl)cc1N    ZINC000083825659
CC[C@@H](N)c1ccccc1Cl    ZINC000038078506
Cc1ncc(Cl)cc1C(C)C    ZINC000575423388
CN[C@@H](C)c1cccc(Cl)c1    ZINC000022218384
NCCCc1ccccc1Cl    ZINC000004344259
Cc1ccc([C@H](C)N)cc1Cl    ZINC000034596028
CCCc1ccc(N)cc1Cl    ZINC000034593357
CCc1cc(C)cc(Cl)c1N    ZINC000146659135
C[C@@H](CN)c1ccccc1Cl    ZINC000039474699
Cc1cc([C@H](C)N)ccc1Cl    ZINC000003705637
CC[C@H](N)c1ccccc1Cl    ZINC000038078505
CCNc1ccc(C)c(Cl)c1    ZINC000019900767
CCCCc1ccncc1Cl    ZINC000196421473
CC(C)c1ccc(N)cc1Cl    ZINC000034186658
CCNc1ccc(Cl)cc1C    ZINC000020095206
CNCc1ccc(Cl)c(C)c1    ZINC000082722049
CC(C)c1cccc(Cl)c1N    ZINC000149045343
Cc1ccc(Cl)cc1N(C)C    ZINC000000409838
CC(C)Nc1ccc(Cl)cc1    ZINC000001845708
C[C@@H](CN)c1cccc(Cl)c1    ZINC000019675358
CC(C)c1ccc(N)c(Cl)c1    ZINC000039261948
CCNc1ccc(C)cc1Cl    ZINC000020359194
C[C@@H](CN)c1ccc(Cl)cc1    ZINC000000402804
NCCCc1ccc(Cl)cc1    ZINC000006658015
CNc1cc(C)c(C)cc1Cl    ZINC000082726254
C#CCN(CC(=C)Cl)C1CC1    ZINC000307673706
CCNCc1ccc(Cl)cc1    ZINC000011755867
CNc1c(C)cc(Cl)cc1C    ZINC000149941112
CC(C)(N)c1ccc(Cl)cc1    ZINC000011883987
Cc1cc(CCN)ccc1Cl    ZINC000036180000
C[C@H](CN)c1ccc(Cl)cc1    ZINC000000402805
CC(C)(N)c1ccccc1Cl    ZINC000019682477
CC(C)Nc1cccc(Cl)c1    ZINC000019772239
CC(C)(N)c1cccc(Cl)c1    ZINC000011884393
CNc1c(C)cc(C)cc1Cl    ZINC000032006567
CCNc1cc(C)ccc1Cl    ZINC000222420242
CN[C@H](C)c1ccccc1Cl    ZINC000022169207
CCNCc1cccc(Cl)c1    ZINC000002507460
CC[C@H](C)c1ccncc1Cl    ZINC001249865461
CC(C)c1cc(Cl)ccc1N    ZINC000039261945
C[C@@H](N)Cc1cccc(Cl)c1    ZINC000011596632
Cc1cc([C@@H](C)N)ccc1Cl    ZINC000003705636
CN[C@H](C)c1cccc(Cl)c1    ZINC000022218387
CC#CCN1CCC=C(Cl)C1    ZINC000878792087
CC(C)(C)c1ccc(Cl)cn1    ZINC000069476302
CC[C@H](N)c1cccc(Cl)c1    ZINC000013330579
C[C@H](CN)c1cccc(Cl)c1    ZINC000019675360
CN[C@@H](C)c1ccccc1Cl    ZINC000022169204
CCCNc1ccc(Cl)cc1    ZINC000019921276
CCCNc1cccc(Cl)c1    ZINC000019920477
CN[C@@H](C)c1ccc(Cl)cc1    ZINC000002573240
CC(C)Cc1cnccc1Cl    ZINC000725328796
CC(C)Cc1ccncc1Cl    ZINC000725328773
CCCc1ccc(Cl)cc1N    ZINC000149447346
CN(C)Cc1ccccc1Cl    ZINC000000332448
Cc1ccc(N(C)C)c(Cl)c1    ZINC000000409836
CCc1ccc(NC)cc1Cl    ZINC000082721161
CC[C@@H](N)c1cccc(Cl)c1    ZINC000013330577
C#CCCN1CCC=C(Cl)C1    ZINC000404496943
CN[C@H](C)c1ccc(Cl)cc1    ZINC000012956849
CCNc1cccc(Cl)c1C    ZINC000019905519
NCCCc1cccc(Cl)c1    ZINC000011596878
N#Cc1cc(Br)c[nH]1    ZINC000071372416
C#Cc1cc(Cl)ccc1Cl    ZINC000058626269
Clc1ccc2nnsc2c1    ZINC000006094078
S=C=Nc1cnccc1Cl    ZINC000143739489
Clc1cccc2nsnc21    ZINC000001737180
C#Cc1cc(Cl)cc(Cl)c1    ZINC000062605406
S=C=Nc1cncc(Cl)c1    ZINC000238512410
CCSC/C(Cl)=C/Cl    ZINC000307320737
C#Cc1ccc(Cl)c(Cl)c1    ZINC000058626232
CCSC/C(Cl)=C\Cl    ZINC000387810015
Clc1cccc2nnsc21    ZINC000000171277
C#Cc1ccc(Cl)cc1Cl    ZINC000062605404
Cc1ccc(Br)cc1    ZINC000001693579
Cc1cccc(Br)c1    ZINC000008585916
Clc1csc2cncnc12    ZINC000039566017
Clc1ccc2nsnc2c1    ZINC000000168246
Cc1ccccc1Br    ZINC000001693580
C#Cc1c(Cl)cccc1Cl    ZINC000098095392
Clc1cncc2ncsc21    ZINC001525642989
S=C=Nc1ncccc1Cl    ZINC000098175282
N#Cc1cncc(Cl)c1S    ZINC000217730103
Oc1nc2cc(Cl)cnc2o1    ZINC000074330566
Oc1nc2ncc(Cl)cc2o1    ZINC000034108059
[O-][n+]1onc2ccc(Cl)cc21    ZINC000000155039
[O-][n+]1onc2cc(Cl)ccc21    ZINC000000161245
N#C/C(Cl)=C(\N)C(F)(F)F    ZINC000033417061
FC(F)(F)c1n[nH]cc1Cl    ZINC000004243628
C=C(Cl)CNS(N)(=O)=O    ZINC000161290095
Fc1cc(Cl)c2cc[nH]c2n1    ZINC000044712814
Fc1cc(Cl)cc2[nH]cnc21    ZINC000238593584
Fc1cc(Cl)cc2[nH]ncc21    ZINC000014984002
Fc1cc2cn[nH]c2c(Cl)c1    ZINC000089197162
Fc1ccc2[nH]ncc2c1Cl    ZINC000096035872
Fc1cnc2[nH]ccc2c1Cl    ZINC000044712701
Fc1cnc2[nH]cc(Cl)c2c1    ZINC000044712680
N#CCc1cnc(F)c(Cl)c1    ZINC000230504965
Fc1ccc(Cl)c2[nH]cnc21    ZINC000238634836
O=c1c(Cl)c[nH]c2ncnn21    ZINC000100484036
Fc1c2nccn2ccc1Cl    ZINC000089202643
N#Cc1cc(Cl)c(N)cc1F    ZINC000261164299
N#CCc1ncc(Cl)cc1F    ZINC000083141934
N#Cc1cc(F)c(N)c(Cl)c1    ZINC000095830536
Fc1nccc2[nH]cc(Cl)c21    ZINC000044713105
N#Cc1cc(F)cc(Cl)c1N    ZINC000096868737
Fc1c[nH]c2ncc(Cl)cc12    ZINC000095910909
N#Cc1cc(F)c(N)cc1Cl    ZINC000077028740
N#CNc1cc(Cl)ccc1F    ZINC000052832349
Fc1cc2[nH]cnc2cc1Cl    ZINC000013656634
Fc1ccc2[nH]cnc2c1Cl    ZINC000238618526
Fc1c[nH]c2nccc(Cl)c12    ZINC000075629613
Fc1ccc2c(Cl)c[nH]c2n1    ZINC000044712812
Fc1cc2[nH]cnc2c(Cl)c1    ZINC000079058111
Fc1c2cc[nH]c2ncc1Cl    ZINC000044712694
Fc1cnc2cc[nH]c2c1Cl    ZINC000044713085
Fc1cc2[nH]ncc2c(Cl)c1    ZINC000014983976
Fc1cc(Cl)cn2ccnc12    ZINC000038537031
Fc1cc(Cl)cc2ccnn21    ZINC000238594118
Fc1cc2cn[nH]c2cc1Cl    ZINC000072193743
Fc1ccc(Cl)c2[nH]ncc21    ZINC000014986075
Fc1c2nc[nH]c2ccc1Cl    ZINC000238559076
Fc1ccc2cn[nH]c2c1Cl    ZINC000090413894
N#Cc1cc(Cl)c(F)cc1N    ZINC000095831299
N#Cc1ccc(N)c(F)c1Cl    ZINC000037597629
N#Cc1c(N)ccc(Cl)c1F    ZINC000015443827
N#CNC(=O)c1n[nH]cc1Cl    ZINC001187846527
COC(=O)c1cccc(Cl)c1    ZINC000000407067
CC(=O)Oc1ccccc1Cl    ZINC000001596297
COC(=O)c1ccccc1Cl    ZINC000000167035
O[C@@H]1COc2cc(Cl)ccc21    ZINC000087016361
COc1cc(C=O)ccc1Cl    ZINC000013386180
CC(=O)c1ccc(Cl)c(O)c1    ZINC000039200927
Cc1cc(C(=O)O)ccc1Cl    ZINC000000406427
Cc1c(O)c(C=O)ccc1Cl    ZINC000143170864
COc1cccc(Cl)c1C=O    ZINC000020079312
O=C(O)Cc1cccc(Cl)c1    ZINC000000404330
COc1cc(Cl)ccc1C=O    ZINC000034172668
Cc1cc(Cl)ccc1C(=O)O    ZINC000000160567
CC(=O)c1c(O)cccc1Cl    ZINC000000158038
Cc1ccc(C(=O)O)cc1Cl    ZINC000000153301
COc1ccc(Cl)cc1C=O    ZINC000002166213
Nc1c2nnnn2ncc1Cl    ZINC000001713793
O=C(CO)c1ccc(Cl)cc1    ZINC000018169875
O[C@@H]1COc2ccc(Cl)cc21    ZINC000079006863
COC(=O)c1ccc(Cl)cc1    ZINC000000167098
Cc1ccc(C(=O)O)c(Cl)c1    ZINC000002243471
COc1cccc(C=O)c1Cl    ZINC000004541877
Cc1cc(Cl)cc(C=O)c1O    ZINC000000152727
CC1=C(C)C(=O)C(Cl)=CC1=O    ZINC000003051888
O=C(O)Cc1ccccc1Cl    ZINC000000156007
O=C(CO)c1ccccc1Cl    ZINC000034407354
CC(=O)Oc1ccc(Cl)cc1    ZINC000000823280
Cc1cccc(Cl)c1C(=O)O    ZINC000002507913
CC(=O)c1cccc(Cl)c1O    ZINC000000157823
Cc1cccc(C(=O)O)c1Cl    ZINC000002571853
O=C(O)Cc1ccc(Cl)cc1    ZINC000000156077
Cc1c(Cl)cccc1C(=O)O    ZINC000000403371
Clc1ccc2c(c1)OCCO2    ZINC000039147787
COc1c(Cl)cccc1C=O    ZINC000040448376
COc1ccc(C=O)cc1Cl    ZINC000000586297
COc1cc(Cl)cc(C=O)c1    ZINC000072267242
CC(=O)c1cc(Cl)ccc1O    ZINC000000153099
Cc1cc(Cl)cc(C(=O)O)c1    ZINC000034110817
O=CCOc1ccccc1Cl    ZINC000011569714
CC(=O)Oc1cccc(Cl)c1    ZINC000002512235
CC(=O)c1ccc(O)c(Cl)c1    ZINC000000730510
O[C@H]1COc2ccc(Cl)cc21    ZINC000079006868
CC(=O)c1cc(O)ccc1Cl    ZINC000039233488
Cc1ccc(Cl)c(C(=O)O)c1    ZINC000001678775
COc1ccc(Cl)c(C=O)c1    ZINC000036532752
CC(=O)c1ccc(Cl)cc1O    ZINC000000730507
Cc1ccc(Cl)cc1C(=O)O    ZINC000001599858
Cc1cc(O)c(C=O)c(Cl)c1    ZINC000144428095
Cc1cc(Cl)c(O)c(C=O)c1    ZINC000004299105
O=C(CO)c1cccc(Cl)c1    ZINC000039619867
CC(=O)c1ccc(O)cc1Cl    ZINC000002512280
Cc1cc(O)c(C=O)cc1Cl    ZINC000002243446
Nc1cnn2nnnc2c1Cl    ZINC000001730468
O=CCOc1ccc(Cl)cc1    ZINC000011569715
COc1ccc(C=O)c(Cl)c1    ZINC000008231198
O[C@H]1COc2cc(Cl)ccc21    ZINC000087016358
Clc1cncnc1OC1CC1    ZINC001226987412
Cc1ncc(Cl)cc1C(N)=O    ZINC000085385172
Clc1cnncc1OC1CC1    ZINC001228942048
C=CCOc1ncc(Cl)cn1    ZINC000196111262
N=C(N)c1cc(O)cc(Cl)c1    ZINC000040448122
Clc1ccnc2c1NCCO2    ZINC000095835825
CC(=O)Nc1ccc(Cl)cn1    ZINC000000303935
NC(=O)c1cc(N)ccc1Cl    ZINC000008732435
NC(=O)c1ccc(N)cc1Cl    ZINC000008732462
N/C(=N\O)c1cccc(Cl)c1    ZINC000004206837
CC(=O)Nc1ncccc1Cl    ZINC000043160318
NC(=O)Cc1cnccc1Cl    ZINC000146145995
C=C(Cl)Cn1cnccc1=O    ZINC000131237297
C=CNc1ncc(O)cc1Cl    ZINC001174781103
NC(=O)Cc1ccncc1Cl    ZINC000646628945
NC(=O)c1cc(Cl)ccc1N    ZINC000000152576
NC(=O)Nc1ccccc1Cl    ZINC000001674997
NNC(=O)c1ccc(Cl)cc1    ZINC000000154658
Cc1ccc(Cl)c(C(N)=O)n1    ZINC000575625601
NC(=O)c1c(N)cccc1Cl    ZINC000034122149
CC(=O)Nc1cncc(Cl)c1    ZINC000149353325
N/C(=N\O)c1ccccc1Cl    ZINC000012504600
Clc1cnc(OC2CC2)nc1    ZINC001226661356
NC(=O)Nc1cccc(Cl)c1    ZINC000000394986
C=C(Cl)c1nnc(C2CC2)o1    ZINC001254043332
CNC(=O)c1ncccc1Cl    ZINC000116385341
Clc1cnc2c(c1)NCCO2    ZINC000095762239
NC(=O)c1ccc(Cl)cc1N    ZINC000020156103
C=CNc1ccnc(O)c1Cl    ZINC001174781007
C=CNc1cc(Cl)cnc1O    ZINC001174781426
Cc1cc(Cl)c(C(N)=O)cn1    ZINC000026474936
C=C(Cl)COc1cncnc1    ZINC001559476134
NNC(=O)c1ccccc1Cl    ZINC000000152501
Cc1cnc(C(N)=O)cc1Cl    ZINC000095829562
Cc1cc(Cl)cc(C(N)=O)n1    ZINC000104391046
C=CNc1ncc(Cl)cc1O    ZINC001174779692
N=C(N)c1cc(Cl)ccc1O    ZINC000052860348
N/C(=N/O)c1ccc(Cl)cc1    ZINC000012369940
CNC(=O)c1ccc(Cl)cn1    ZINC000070657640
N=C(N)Oc1ccc(Cl)cc1    ZINC000001670681
NC(=O)c1cc(N)cc(Cl)c1    ZINC000086498408
CNC(=O)c1cc(Cl)ccn1    ZINC000001389101
NC(=O)c1cccc(Cl)c1N    ZINC000034226071
N=C(N)c1ccc(O)cc1Cl    ZINC000061856926
N/N=C/c1cc(Cl)ccc1O    ZINC000006925724
CC(=O)Nc1cnccc1Cl    ZINC000040448577
C=C(Cl)Cn1cccnc1=O    ZINC000136158083
NC(=O)c1ccc(Cl)c(N)c1    ZINC000000404097
CC(=O)Nc1cc(Cl)ccn1    ZINC000014983329
CNC(=O)c1ccncc1Cl    ZINC000085704308
Clc1ccnnc1OC1CC1    ZINC001227793210
NC(=O)Cc1cc(Cl)ccn1    ZINC000021303222
NCC(=O)c1ncccc1Cl    ZINC000075085496
NC(=O)Nc1ccc(Cl)cc1    ZINC000000097935
N=C(N)c1c(O)cccc1Cl    ZINC000052907291
NC(=O)Cc1ccc(Cl)cn1    ZINC000114870620
NNC(=O)c1cccc(Cl)c1    ZINC000000080753
C=C(Cl)Cc1ccc(F)cc1    ZINC000071795162
Cc1cccc(B(O)O)c1Cl    ZINC000169746092
C=CCc1cccc(F)c1Cl    ZINC001249954590
C=CCc1ccc(F)cc1Cl    ZINC000071795217
C=CCc1ccc(Cl)cc1F    ZINC000071795227
C[SiH](C)c1cccc(Cl)c1    ZINC000195754011
Cc1cccc(Cl)c1B(O)O    ZINC000216060941
C=C(Cl)Cc1ccccc1F    ZINC000071795134
C=CCc1cc(F)cc(Cl)c1    ZINC000063457963
C=CCc1ccc(Cl)c(F)c1    ZINC000063457964
OB(O)Cc1ccccc1Cl    ZINC000203428604
C=CCc1cc(Cl)ccc1F    ZINC000669382627
Fc1ccc(Cl)c(C2CC2)c1    ZINC001250035963
Cc1cc(B(O)O)ccc1Cl    ZINC000169746839
C=C(Cl)Cc1cccc(F)c1    ZINC000071795126
Cc1cc(Cl)ccc1B(O)O    ZINC000169744859
Fc1ccc(Cl)cc1C1CC1    ZINC000238636273
C=Cc1c(F)ccc(C)c1Cl    ZINC000064219768
C=CCc1ccc(F)c(Cl)c1    ZINC000063457962
C=CCc1cccc(Cl)c1F    ZINC000669383007
Cc1ccc(Cl)c(B(O)O)c1    ZINC000169745672
Fc1c(Cl)cccc1C1CC1    ZINC000669380878
Fc1cccc(C2CC2)c1Cl    ZINC001250032845
Fc1cc(C2CC2)ccc1Cl    ZINC000224208455
Cc1c(Cl)cccc1B(O)O    ZINC000169744993
C=C(C)c1cc(Cl)ccc1F    ZINC001776011365
C=C(C)c1cc(F)ccc1Cl    ZINC001776011364
Cc1ccc(B(O)O)cc1Cl    ZINC000169743472
Cc1cc(Cl)cc(B(O)O)c1    ZINC000169745685
Fc1cc(Cl)ccc1C1CC1    ZINC000113824456
Cc1ccc(B(O)O)c(Cl)c1    ZINC000169744954
C=CCc1cc(F)ccc1Cl    ZINC000164541326
Cc1ccc(Cl)cc1B(O)O    ZINC000169745656
OB(O)Cc1cccc(Cl)c1    ZINC000203440599
Fc1ccc(C2CC2)cc1Cl    ZINC000200322523
N=CNc1ncc(N)cc1Cl    ZINC001157078445
N=CNc1cc(Cl)cc(N)n1    ZINC001167863895
N[C](CO)c1cccc(Cl)c1    ZINC001560406268
N=CNc1ncc(Cl)cc1N    ZINC001157079231
Cc1ncc(Cl)c(NC=N)n1    ZINC001167863906
N=CNc1ccc(Cl)c(N)n1    ZINC001157080088
Cc1nc(NC=N)ncc1Cl    ZINC001157073334
N/N=C(/N)c1ccncc1Cl    ZINC000085704984
COCCc1ccc(Cl)cc1    ZINC000113650937
CCOc1c(C)cccc1Cl    ZINC000144868196
CC(C)Oc1ccccc1Cl    ZINC000001634129
Cc1c(C)c(CO)ccc1Cl    ZINC000642814392
C[C@@H](CO)c1cccc(Cl)c1    ZINC000078946154
CCc1cc(OC)ccc1Cl    ZINC000002567844
COc1cc(C)c(Cl)c(C)c1    ZINC000028278363
CO[C@@H](C)c1ccc(Cl)cc1    ZINC000090506391
CCOc1cccc(C)c1Cl    ZINC000146412102
COc1c(C)cc(Cl)cc1C    ZINC000028278359
CC[C@H](O)c1cccc(Cl)c1    ZINC000020030840
CC(C)(O)c1ccc(Cl)cc1    ZINC000001852622
CC[C@H](O)c1ccc(Cl)cc1    ZINC000000394597
OCCCc1cccc(Cl)c1    ZINC000019729348
CCOc1cc(Cl)ccc1C    ZINC000084082814
Cc1ccc(Cl)cc1CCO    ZINC000075856861
CCOc1cc(C)ccc1Cl    ZINC000163752567
C[C@H](CO)c1ccccc1Cl    ZINC000078946178
CCCOc1cccc(Cl)c1    ZINC000070233496
Cc1ccc(CO)c(C)c1Cl    ZINC000213983050
CCOc1ccc(C)c(Cl)c1    ZINC000165752180
C[C@H](O)Cc1ccc(Cl)cc1    ZINC000032006604
Cc1cc(Cl)c(C)c(C)c1O    ZINC000001615758
Cc1cc(Cl)cc(C)c1CO    ZINC000144232963
CO[C@H](C)c1ccccc1Cl    ZINC000197646657
CCCc1cc(O)ccc1Cl    ZINC000034426878
CCc1cc(Cl)cc(OC)c1    ZINC000145513006
CCCc1ccc(O)cc1Cl    ZINC000138549064
CCc1cc(Cl)cc(CO)c1    ZINC000197744241
CCOCc1cccc(Cl)c1    ZINC000095495759
CCOc1cc(C)cc(Cl)c1    ZINC000261494386
COCc1ccc(Cl)c(C)c1    ZINC000201077555
CO[C@H](C)c1cccc(Cl)c1    ZINC000146058467
CCc1ccc(CO)c(Cl)c1    ZINC000084923016
C[C@@H](CO)c1ccc(Cl)cc1    ZINC000032178362
CCc1ccc(OC)cc1Cl    ZINC000148645918
Cc1ccc(CCO)cc1Cl    ZINC000095728956
CC(C)c1c(O)cccc1Cl    ZINC000095710292
C[C@@H](O)Cc1cccc(Cl)c1    ZINC000032006599
Cc1cc(Cl)ccc1[C@@H](C)O    ZINC000095729067
Cc1cc(O)c(C)c(C)c1Cl    ZINC000000393606
COc1ccc(Cl)c(C)c1C    ZINC000039259829
CCCc1cc(Cl)ccc1O    ZINC000034595070
CCCOc1ccccc1Cl    ZINC000034172697
CC[C@@H](O)c1cccc(Cl)c1    ZINC000020030836
C[C@@H](O)Cc1ccc(Cl)cc1    ZINC000032006602
CC(C)c1ccc(O)cc1Cl    ZINC000095710425
CCc1cccc(Cl)c1CO    ZINC000113565965
CC(C)Oc1ccc(Cl)cc1    ZINC000034227431
CC(C)c1cccc(O)c1Cl    ZINC000095710471
CC(C)Oc1cccc(Cl)c1    ZINC000070233493
CCc1cccc(CO)c1Cl    ZINC000238299615
CCOc1cccc(Cl)c1C    ZINC000139826339
CC[C@@H](O)c1ccc(Cl)cc1    ZINC000000394598
C[C@H](O)Cc1ccccc1Cl    ZINC000032006598
Cc1cc(Cl)ccc1[C@H](C)O    ZINC000095729070
Cc1cc(CCO)ccc1Cl    ZINC000015441159
O=CC1=C(Cl)CCC2(CC2)C1    ZINC000217436269
Cc1cc([C@H](C)O)ccc1Cl    ZINC000062718406
CCc1cccc(OC)c1Cl    ZINC000039472287
CCc1ccc(OC)c(Cl)c1    ZINC000096191906
CO[C@@H](C)c1cccc(Cl)c1    ZINC000146058322
CC(C)c1cccc(Cl)c1O    ZINC000039647382
OCCCc1ccccc1Cl    ZINC000001566605
Cc1c(Cl)cccc1CCO    ZINC000075856860
OCCCc1ccc(Cl)cc1    ZINC000001566606
COCCc1cccc(Cl)c1    ZINC000100982060
CC(C)c1ccc(Cl)c(O)c1    ZINC000095710433
CCc1ccc(Cl)cc1OC    ZINC000165896761
CCCc1ccc(Cl)c(O)c1    ZINC000166421612
CCc1cc(Cl)ccc1OC    ZINC000101239878
CCc1cc(C)c(O)c(Cl)c1    ZINC000148924803
CCCc1cccc(O)c1Cl    ZINC000034426880
CCCc1cccc(Cl)c1O    ZINC000039647381
CCOc1ccc(C)cc1Cl    ZINC000005863558
CCc1ccc(Cl)c(OC)c1    ZINC000002567845
C[C@H](O)Cc1cccc(Cl)c1    ZINC000032006601
COc1cc(C)c(Cl)cc1C    ZINC000141903661
CCc1cc(CO)ccc1Cl    ZINC000095728968
CCOc1ccc(Cl)c(C)c1    ZINC000059692321
Cc1ccc(Cl)cc1[C@H](C)O    ZINC000040165639
Cc1ccc(Cl)cc1[C@@H](C)O    ZINC000040165638
C[C@@H](O)Cc1ccccc1Cl    ZINC000032006596
Cc1cc(CO)cc(C)c1Cl    ZINC000095728963
CCCOc1ccc(Cl)cc1    ZINC000039253802
Cc1cc(Cl)c(CO)cc1C    ZINC000083230440
CCCc1ccc(Cl)cc1O    ZINC000034741790
CC(C)c1ccc(Cl)cc1O    ZINC000095710435
CCOc1ccc(Cl)cc1C    ZINC000105004601
Cc1ccc([C@H](C)O)cc1Cl    ZINC000095729033
CC(C)(O)c1ccccc1Cl    ZINC000037379772
Cc1ccc([C@@H](C)O)cc1Cl    ZINC000095729030
C[C@H](CO)c1ccc(Cl)cc1    ZINC000032178366
CCCc1cc(O)cc(Cl)c1    ZINC000166419680
CC(C)c1cc(O)cc(Cl)c1    ZINC000095710342
Cc1c(Cl)cccc1[C@@H](C)O    ZINC000075852812
C[C@H](CO)c1cccc(Cl)c1    ZINC000078946157
CCc1cc(O)cc(C)c1Cl    ZINC000001690105
CCCc1c(O)cccc1Cl    ZINC000034741789
CCOCc1ccc(Cl)cc1    ZINC000001621113
Cc1c(Cl)cccc1[C@H](C)O    ZINC000075852813
C[C@@H](CO)c1ccccc1Cl    ZINC000078946175
CC(C)c1cc(Cl)ccc1O    ZINC000032192470
Cc1cc(Cl)ccc1CCO    ZINC000015441153
CC(C)(O)c1cccc(Cl)c1    ZINC000032192234
Cc1cc([C@@H](C)O)ccc1Cl    ZINC000062718404
COCCc1ccccc1Cl    ZINC000203936125
Cc1cnc(N(C)C)c(Cl)c1    ZINC000145278945
C[C@H](NN)c1cccc(Cl)c1    ZINC000019263908
CCN(C)c1cc(Cl)ccn1    ZINC000953028310
CCNc1nccc(C)c1Cl    ZINC000306265272
C=C(Cl)CN(CC#N)C1CC1    ZINC000307690545
CN(C)c1ccc(N)cc1Cl    ZINC000005424519
Cl[C-]1C=[N+](C2=NCCC2)CC1    ZINC000095569514
CCCNc1cc(Cl)ccn1    ZINC000083340036
CCNc1ccnc(C)c1Cl    ZINC000307473340
CN(C)Cc1cc(Cl)ccn1    ZINC000086129463
Cc1c(Cl)cnn1CC1CC1    ZINC000306719218
CN(C)c1ccc(N)c(Cl)c1    ZINC000005479621
CC(C)(N)c1ccc(Cl)cn1    ZINC000083271585
CC(C)(N)c1cc(Cl)ccn1    ZINC000083271584
NNCCc1ccccc1Cl    ZINC000019166791
NC[C@H](N)c1ccccc1Cl    ZINC000035677147
CCNc1ccc(Cl)cc1N    ZINC000002565044
CN(C)Cc1ccc(Cl)cn1    ZINC000238331587
CN(C)Cc1cncc(Cl)c1    ZINC000231177721
CCNCc1ccncc1Cl    ZINC000083340037
NC[C@@H](N)c1ccc(Cl)cc1    ZINC000035677136
CC(C)=CCn1cc(Cl)cn1    ZINC000306427918
CCN(C)c1ccc(Cl)cn1    ZINC000085316333
Cc1cc(N(C)C)ncc1Cl    ZINC001163567498
C=CCCn1ncc(Cl)c1C    ZINC000306227119
C/C(Cl)=C/Cn1cc(C)cn1    ZINC000530161922
N#CCCN1CCC=C(Cl)C1    ZINC000404489424
C[C@@H](NN)c1cccc(Cl)c1    ZINC000019263905
CCc1cc(N)c(N)c(Cl)c1    ZINC000218716466
NC[C@H](N)c1ccc(Cl)cc1    ZINC000035677137
CCCNc1ccc(Cl)cn1    ZINC000020547116
C/C(Cl)=C\Cn1ccnc1C    ZINC000528425856
NC[C@@H](N)c1cccc(Cl)c1    ZINC000035677104
CC(C)(N)c1ncccc1Cl    ZINC000083271583
NCCNc1ccc(Cl)cc1    ZINC000019737063
Clc1cnn(C2CCCC2)c1    ZINC000041367878
NC[C@H](N)c1cccc(Cl)c1    ZINC000035677105
Cc1ccnc(N(C)C)c1Cl    ZINC001163568923
C=C(Cl)Cn1nc(C)cc1C    ZINC000082615102
Cc1cnc(CN)c(C)c1Cl    ZINC000082855336
Cc1cc(N)c(N)c(Cl)c1C    ZINC000146638582
Cc1ccc(Cl)c(N(C)C)n1    ZINC001163566973
CN(N)Cc1ccccc1Cl    ZINC000044124884
C[C@@H](NN)c1ccc(Cl)cc1    ZINC000019275369
CC1CC(c2[nH]ncc2Cl)C1    ZINC000242592271
Cc1cc(Cl)cc(N(C)C)n1    ZINC001163566975
CC(C)Nc1cncc(Cl)c1    ZINC000148720731
NC[C@@H](N)c1ccccc1Cl    ZINC000035677146
CN(N)Cc1cccc(Cl)c1    ZINC000071496604
Clc1cnn(CCC2CC2)c1    ZINC000335530888
C[C@H](NN)c1ccc(Cl)cc1    ZINC000019275370
C[C@H](NN)c1ccccc1Cl    ZINC000019270186
CN(C)Cc1ccncc1Cl    ZINC000306498270
CCCNc1ncccc1Cl    ZINC000020545281
C=C(Cl)Cn1cc(CC)cn1    ZINC000853732146
NCCNc1cccc(Cl)c1    ZINC000020232192
C=C(Cl)Cn1ccnc1CC    ZINC000082615336
CCn1ncc(Cl)c1C1CC1    ZINC000664148046
C=CCCCn1cc(Cl)cn1    ZINC000307691768
C=C(C)Cn1ncc(Cl)c1C    ZINC000307757514
NCCCc1ccncc1Cl    ZINC000044281201
Cc1nc(N(C)C)ccc1Cl    ZINC000669370168
CN(C)Cc1cnccc1Cl    ZINC001137230216
C=C(CC)Cn1cc(Cl)cn1    ZINC000306478024
CN(C)c1c(N)cccc1Cl    ZINC000008702465
C/C(Cl)=C\Cn1cc(C)cn1    ZINC000530161931
CN(C)c1cc(N)ccc1Cl    ZINC000032006608
Cc1cc(Cl)ccc1CNN    ZINC000104571253
CN(C)Cc1ncccc1Cl    ZINC000606251607
C/C(Cl)=C/Cn1ccnc1C    ZINC000528425847
Clc1cnn(CC2CCC2)c1    ZINC000307756837
CN(C)c1ccc(Cl)cc1N    ZINC000003882887
C=C(Cl)Cn1cc(C)nc1C    ZINC000715093094
C[C@@H](NN)c1ccccc1Cl    ZINC000019270184
CCNCc1ccc(Cl)cn1    ZINC000070624934
NNCCc1cccc(Cl)c1    ZINC000039315202
C=C(Cl)Cn1cnc(C)c1C    ZINC000123591778
C=C(Cl)CN1CC(C)(C#N)C1    ZINC000846887430
NNCCc1ccc(Cl)cc1    ZINC000019166982
N#Cc1occc1Br    ZINC000232451877
N#Cc1n[nH]cc1Br    ZINC000004216077
N#Cc1ccc(Cl)c(Cl)c1    ZINC000000152914
N#Cc1cc(Cl)ccc1Cl    ZINC000000159768
N#Cc1c(Cl)cccc1Cl    ZINC000000157318
[C-]#[N+]c1cc(Cl)cc(Cl)c1    ZINC000095698201
[C-]#[N+]c1ccc(Cl)c(Cl)c1    ZINC000095698202
N#Cc1cc(Cl)cc(Cl)c1    ZINC000000159427
[C-]#[N+]c1ccc(Cl)cc1Cl    ZINC000100000329
N#Cc1cccc(Cl)c1Cl    ZINC000000159430
[C-]#[N+]c1cccc(Cl)c1Cl    ZINC000095698204
[C-]#[N+]c1cc(Cl)ccc1Cl    ZINC000059544404
N#Cc1ccc(Cl)cc1Cl    ZINC000000060121
[C-]#[N+]c1c(Cl)cccc1Cl    ZINC000095698203
Cc1ncccc1Br    ZINC000000966625
Cc1ccc(Br)cn1    ZINC000000966674
Nc1ccc(Br)cc1    ZINC000000013614
Cc1ccncc1Br    ZINC000000331645
Nc1ccccc1Br    ZINC000000404305
Nc1cccc(Br)c1    ZINC000003861310
Cc1cnccc1Br    ZINC000013283752
Cc1cncc(Br)c1    ZINC000000331876
Cc1cc(Br)ccn1    ZINC000012359508
N#Cc1cc(F)cc(Cl)c1O    ZINC000039128367
N#Cc1cc(Cl)c(F)cc1O    ZINC000236567360
Fc1cc2ncoc2c(Cl)c1    ZINC000169805145
N#Cc1cc(Cl)c(O)cc1F    ZINC000257943806
NC(=S)c1ccccc1Cl    ZINC000006095155
[N-]=[N+]=Nc1cnnc(O)c1Cl    ZINC000017005031
O=C=Nc1cccc(F)c1Cl    ZINC000002526744
O=C=Nc1cc(Cl)ccc1F    ZINC000019511315
O=C=Nc1ccc(F)c(Cl)c1    ZINC000000164881
NC(=S)c1ccc(Cl)cc1    ZINC000005839325
Fc1cc2ocnc2cc1Cl    ZINC000169805149
CC(=S)c1cncc(Cl)c1    ZINC000077024620
O=C=Nc1cccc(Cl)c1F    ZINC000002509912
O=C=Nc1ccc(F)cc1Cl    ZINC000019509523
Fc1cc(Cl)cc2ncoc21    ZINC000169805147
NC(=S)c1cccc(Cl)c1    ZINC000000166071
O=C=Nc1ccc(Cl)c(F)c1    ZINC000035973673
O=C=Nc1ccc(Cl)cc1F    ZINC000002509914
Fc1cc2ncoc2cc1Cl    ZINC000062498577
O=C=Nc1c(F)cccc1Cl    ZINC000012505369
[N-]=[N+]=Nc1cc(Cl)ccc1F    ZINC000035284904
N#CNc1ncc(F)cc1Cl    ZINC001157822879
Fc1cc(Cl)cn2ncnc12    ZINC000675052077
Fc1cc2n[nH]nc2cc1Cl    ZINC000000152702
[N-]=[N+]=Nc1cccc(Cl)c1F    ZINC000036928143
[N-]=[N+]=Nc1ccc(Cl)cc1F    ZINC000036928132
[N-]=[N+]=Nc1ccc(F)c(Cl)c1    ZINC000036928140
N#CNc1ncc(Cl)cc1F    ZINC001157819719
[N-]=[N+]=Nc1ccc(F)cc1Cl    ZINC000034974899
[N-]=[N+]=Nc1ccc(Cl)c(F)c1    ZINC000042581840
Fc1cc(Cl)cn2cnnc12    ZINC000038536949
NC(=O)c1ccc(Cl)c(O)c1    ZINC000039128314
Cc1cc(Cl)cc([N+](=O)[O-])c1    ZINC000001678318
O/N=C/c1c(O)cccc1Cl    ZINC000104104310
COc1ncc(C=O)cc1Cl    ZINC000002539919
ON=Cc1cc(Cl)ccc1O    ZINC000250741065
COc1c(Cl)ccnc1C=O    ZINC000085344970
COc1cncc(Cl)c1C=O    ZINC000071256428
Cc1cc([N+](=O)[O-])ccc1Cl    ZINC000002168543
CN1C(=O)[C@H]2C=C(Cl)[C@H]2C1=O    ZINC001481528972
NC(=O)c1c(O)cccc1Cl    ZINC000095721968
COC(=O)c1ccncc1Cl    ZINC000026898755
CN1C(=O)[C@H]2C=C(Cl)[C@@H]2C1=O    ZINC001481528974
Cc1ccc(Cl)cc1[N+](=O)[O-]    ZINC000001680885
Clc1ccnc2c1OCCO2    ZINC000066054196
Cc1nc(C(=O)O)ccc1Cl    ZINC000079006780
Cc1ccc([N+](=O)[O-])cc1Cl    ZINC000000331675
Nc1cccc(Cl)c1C(=O)O    ZINC000000084935
Cc1cc(C(=O)O)c(Cl)cn1    ZINC000071864200
Nc1cccc(C(=O)O)c1Cl    ZINC000000396083
NC(=O)c1cc(O)ccc1Cl    ZINC000095723664
O=[N+]([O-])Cc1ccccc1Cl    ZINC000113525340
NC(=O)c1ccc(O)cc1Cl    ZINC000071463937
Cc1cc(Cl)ccc1[N+](=O)[O-]    ZINC000002571402
Cc1cccc([N+](=O)[O-])c1Cl    ZINC000001562148
Cc1ncc(Cl)cc1C(=O)O    ZINC000026506934
Cc1ccc(Cl)c([N+](=O)[O-])c1    ZINC000001690425
Clc1cnc2c(c1)OCCO2    ZINC000066054354
O/N=C/c1ccc(O)c(Cl)c1    ZINC000100468255
Cc1cc(N=O)cc(Cl)c1O    ZINC000036378894
O=C(NO)c1ccccc1Cl    ZINC000019431185
O=[N+]([O-])Cc1ccc(Cl)cc1    ZINC000001697344
NC(=O)c1ccc(Cl)cc1O    ZINC000019837709
Cc1c(Cl)cccc1[N+](=O)[O-]    ZINC000001681234
Cc1c(Cl)cncc1C(=O)O    ZINC000003881107
Nc1cc2c(cc1Cl)OCO2    ZINC000004384236
Cc1cncc(C(=O)O)c1Cl    ZINC000088613844
CN1C(=O)[C@@H]2C(Cl)=C[C@H]2C1=O    ZINC001481528973
Cc1cnc(C(=O)O)cc1Cl    ZINC000084302322
Cc1cccc(Cl)c1[N+](=O)[O-]    ZINC000002529222
Nc1c(Cl)cccc1C(=O)O    ZINC000000389731
COc1cc(C=O)c(Cl)cn1    ZINC000090411216
O/N=C\c1c(O)cccc1Cl    ZINC000104104304
O=C(O)Cc1ccncc1Cl    ZINC000044376191
CC(=O)Oc1cncc(Cl)c1    ZINC000060248034
COc1cnc(C=O)cc1Cl    ZINC000077025031
NC(=O)c1cc(Cl)ccc1O    ZINC000000156049
O/N=C/c1cc(Cl)ccc1O    ZINC000100970109
Nc1ccc(C(=O)O)cc1Cl    ZINC000004203226
COc1ncc(Cl)cc1C=O    ZINC000034091234
NOC(=O)c1ccc(Cl)cc1    ZINC000095100059
O=CNc1cc(Cl)ccc1O    ZINC000221506745
O/N=C\c1cc(Cl)ccc1O    ZINC000011957436
Cc1ccc(Cl)c(C(=O)O)n1    ZINC000079006791
Cc1ncc(C(=O)O)cc1Cl    ZINC000076599049
COc1nccc(Cl)c1C=O    ZINC000040449738
N=C(O)Oc1ccc(Cl)cc1    ZINC000032603035
Cc1cc(Cl)cc(C(=O)O)n1    ZINC000044787405
O=C(O)Cc1cnccc1Cl    ZINC000044375109
COC(=O)c1cncc(Cl)c1    ZINC000014982487
NC(=O)c1cccc(Cl)c1O    ZINC000095775265
COc1ccc(Cl)c(C=O)n1    ZINC000071789940
Cc1cc(Cl)c(C(=O)O)cn1    ZINC000040448460
Nc1c2c(ccc1Cl)OCO2    ZINC000040435216
O=C(O)Cc1ncccc1Cl    ZINC000015684463
O=C(NO)c1cccc(Cl)c1    ZINC000006270359
CN1C(=O)[C@@H]2C=C(Cl)[C@@H]2C1=O    ZINC001481528971
COc1nccc(C=O)c1Cl    ZINC000015684473
Cc1cc(C(=O)O)ncc1Cl    ZINC000082400266
Cc1c(Cl)ccnc1C(=O)O    ZINC000034454691
COC(=O)c1cnccc1Cl    ZINC000039248952
Nc1ccc(Cl)cc1C(=O)O    ZINC000000162639
Cc1ccc([N+](=O)[O-])c(Cl)c1    ZINC000002583415
NC(=O)c1ccc(O)c(Cl)c1    ZINC000013386181
O=[N+]([O-])Cc1cccc(Cl)c1    ZINC000084915862
O=C(O)Cc1ccc(Cl)cn1    ZINC000035569924
Nc1ccc(Cl)c(C(=O)O)c1    ZINC000000152575
O=C(NO)c1ccc(Cl)cc1    ZINC000016401034
O=C(O)Cc1cc(Cl)ccn1    ZINC000035569922
Cc1nccc(Cl)c1C(=O)O    ZINC000021986388
Nc1ccc(C(=O)O)c(Cl)c1    ZINC000000156642
COC(=O)c1ccc(Cl)cn1    ZINC000014982485
Nc1cc(Cl)cc(C(=O)O)c1    ZINC000014985992
NC(=O)Oc1ccccc1Cl    ZINC000001702253
Cc1cc(Cl)cnc1C(=O)O    ZINC000038540692
COC(=O)c1cc(Cl)ccn1    ZINC000000337474
COC(=O)c1ncccc1Cl    ZINC000021303194
Nc1cc(C(=O)O)ccc1Cl    ZINC000003861685
Nc1cc(Cl)ccc1C(=O)O    ZINC000000152811
N=C(NO)c1cnccc1Cl    ZINC000958528021
NC(=O)Nc1ccc(Cl)cn1    ZINC000138167216
NC(=NO)c1cc(Cl)ccn1    ZINC000958528030
C=CNc1cnnc(O)c1Cl    ZINC001174781063
NC(=O)Nc1cncc(Cl)c1    ZINC000575489081
NNC(=O)c1ccc(Cl)cn1    ZINC000039119574
CNC(=O)c1ncncc1Cl    ZINC000116122804
NC(=O)c1cnc(N)c(Cl)c1    ZINC000047843777
NC(=O)Nc1cc(Cl)ccn1    ZINC000098175347
N=CNc1ccc(Cl)c[n+]1[O-]    ZINC001157077012
N=CNc1cc(Cl)cc[n+]1[O-]    ZINC001167865680
N=CNc1c[n+]([O-])ccc1Cl    ZINC001167869209
NC(=O)c1cncc(N)c1Cl    ZINC000217534311
NC(=O)c1ncc(Cl)cc1N    ZINC000040448148
NNC(=O)c1ccncc1Cl    ZINC000078720863
NNC(=O)c1cc(Cl)ccn1    ZINC000001728945
Nc1cc(B(O)O)ccc1Cl    ZINC000169745582
Cc1nccc(B(O)O)c1Cl    ZINC000206059354
Cc1cncc(B(O)O)c1Cl    ZINC000199689119
Nc1ccc(Cl)c(B(O)O)c1    ZINC000169978255
C=CNc1cc(F)cc(Cl)c1    ZINC001174780970
Fc1ccc2c(c1Cl)CCN2    ZINC000038530179
Fc1c2c(ccc1Cl)NCC2    ZINC000038530186
Fc1ccc(Cl)c2c1CCN2    ZINC000212501918
C=CNc1ccc(Cl)c(F)c1    ZINC001174784112
C=CNc1cc(F)ccc1Cl    ZINC001174782075
C=CNc1cccc(F)c1Cl    ZINC001174780713
Nc1ccc(Cl)cc1B(O)O    ZINC000169904403
Fc1cc2c(cc1Cl)NCC2    ZINC000038530176
C=CNc1ccc(F)c(Cl)c1    ZINC001174781505
C=CNc1ccc(Cl)cc1F    ZINC001174782527
Nc1cc(Cl)ccc1B(O)O    ZINC000169984276
C=CNc1c(F)cccc1Cl    ZINC001174782737
C=CNc1ccc(F)cc1Cl    ZINC001174783463
C=CNc1cc(Cl)ccc1F    ZINC001174780471
C=CNc1cccc(Cl)c1F    ZINC001174782615
Cc1ncc(B(O)O)cc1Cl    ZINC000206069814
CCOc1cc(N)ccc1Cl    ZINC000038537101
Cc1ccc(Cl)c(CO)c1N    ZINC000127596251
CN(C)c1ccc(Cl)cc1O    ZINC000095711925
NC[C@H](O)c1ccc(Cl)cc1    ZINC000001671533
NCCOc1cccc(Cl)c1    ZINC000012428743
C=C(Cl)CNCc1ccco1    ZINC000037488673
CC#CCNC(=O)/C=C(/C)Cl    ZINC000901261567
CNc1c(Cl)cccc1OC    ZINC000149179228
CNCc1cc(Cl)ccc1O    ZINC000019776789
N[C@H](CO)c1cccc(Cl)c1    ZINC000038124674
CC(C)Oc1ncccc1Cl    ZINC000034449107
OCCNc1ccccc1Cl    ZINC000001603437
COc1c(Cl)cccc1CN    ZINC000082867603
COc1c(C)cc(Cl)cc1N    ZINC000071496662
CC(C)Oc1cnccc1Cl    ZINC000238163821
COc1ccc(CN)c(Cl)c1    ZINC000044249572
CNc1ccc(Cl)cc1OC    ZINC000015021246
C#CCCNC(=O)/C=C(\C)Cl    ZINC000900707022
COc1cccc(Cl)c1CN    ZINC000020469920
CCc1cc(N)c(O)c(Cl)c1    ZINC000020134792
CCOc1ncc(C)cc1Cl    ZINC000150175200
C[C@H]1C(=O)N[C@@]2(C)C(Cl)=C[C@@H]12    ZINC000071785288
CCOc1cc(Cl)ccc1N    ZINC000004369377
COCc1cc(N)ccc1Cl    ZINC000036964820
C=CCNCc1cc(Cl)co1    ZINC000085393707
COCc1cc(Cl)ccc1N    ZINC000086549472
C=C1CN(C(=O)/C=C(/C)Cl)C1    ZINC000912444844
CC(C)(O)c1ccncc1Cl    ZINC000077032125
COCCc1ccncc1Cl    ZINC001249938565
C=CC(=O)N1CCC=C(Cl)C1    ZINC000404379703
Cc1cnc(CO)c(C)c1Cl    ZINC000033962719
CCOc1cccc(Cl)c1N    ZINC000060264528
CNc1cc(Cl)cc(CO)c1    ZINC000088613643
CCOc1c(N)cccc1Cl    ZINC000008730281
CCc1cnc(OC)c(Cl)c1    ZINC000145212294
NC[C@@H](O)c1cccc(Cl)c1    ZINC000002585994
Cc1cc(Cl)cc(CO)c1N    ZINC000079064025
C=C1CN(C(=O)/C=C(\C)Cl)C1    ZINC000912444845
CNc1cc(Cl)ccc1OC    ZINC000020048738
COc1cc(Cl)c(C)cc1N    ZINC000000145438
C=C=CCNC(=O)/C=C(/C)Cl    ZINC000908334063
CCc1cc(N)cc(Cl)c1O    ZINC000218716563
CNc1ccc(OC)c(Cl)c1    ZINC000020041159
CC(C)Oc1cncc(Cl)c1    ZINC000199719662
CCCOc1ncccc1Cl    ZINC000231375553
NCCOc1ccc(Cl)cc1    ZINC000004072701
CNc1cccc(CO)c1Cl    ZINC000902067759
COc1cc(Cl)c(N)cc1C    ZINC000116322765
NC[C@@H](O)c1ccccc1Cl    ZINC000002513182
OCCNc1cccc(Cl)c1    ZINC000020051066
CCOc1cc(C)c(Cl)cn1    ZINC000221597711
COc1ccc(N)c(Cl)c1C    ZINC000536953984
NC[C@@H](O)c1ccc(Cl)cc1    ZINC000002513178
C#CCCNC(=O)/C=C(/C)Cl    ZINC000900707011
Cc1c[n+]([O-])c(C)c(C)c1Cl    ZINC000000161335
COc1cc(Cl)cc(C)c1N    ZINC000095932959
C/C(Cl)=C\C(=O)N1CC=CC1    ZINC000910027697
C#CCN(C)C(=O)/C=C(\C)Cl    ZINC000907681380
NC[C@H](O)c1ccccc1Cl    ZINC000006095452
Cc1cc(N)c(O)c(Cl)c1C    ZINC000020134806
C[C@@H](N)c1cc(Cl)ccc1O    ZINC000024863133
COc1cc(C)c(N)cc1Cl    ZINC000065336854
C#CC1(O)CN(CC(=C)Cl)C1    ZINC000934441635
COc1cc(Cl)cc(CN)c1    ZINC000040447859
CCc1ccnc(OC)c1Cl    ZINC000146104362
COc1cc(Cl)ccc1CN    ZINC000049839075
CCCn1ccc(Cl)cc1=O    ZINC000902651062
CC(C)Oc1cc(Cl)ccn1    ZINC000091366055
CNc1ccc(Cl)cc1CO    ZINC000015021380
CNc1ccc(Cl)c(OC)c1    ZINC000084443410
COCCc1cnccc1Cl    ZINC001249938177
C#C[C@H](C)NC(=O)/C=C(/C)Cl    ZINC000907492464
OCCCc1ccncc1Cl    ZINC000084088100
CNCc1ccc(O)c(Cl)c1    ZINC000043476591
C#C[C@H](C)NC(=O)/C=C(\C)Cl    ZINC000907492466
CC(C)Oc1ccc(Cl)cn1    ZINC000034449109
COCc1c(N)cccc1Cl    ZINC000075607137
C=C=CCNC(=O)/C=C(\C)Cl    ZINC000908334064
C#C[C@@H](C)NC(=O)/C=C(/C)Cl    ZINC000907492463
CONCc1ccccc1Cl    ZINC000039418473
CNc1cc(OC)ccc1Cl    ZINC000043317747
C[C@H]1C(=O)N[C@@]2(C)C(Cl)=C[C@H]12    ZINC000071785289
COc1cc(N)c(C)cc1Cl    ZINC000039207478
N[C@H](CO)c1ccc(Cl)cc1    ZINC000012404648
CCn1c(C)cc(Cl)cc1=O    ZINC000095098134
COc1cc(N)c(Cl)cc1C    ZINC000034363587
NC[C@H](O)c1cccc(Cl)c1    ZINC000002572500
C#CCN(C)C(=O)/C=C(/C)Cl    ZINC000907681378
CCOc1nccc(C)c1Cl    ZINC000146092048
CONCc1ccc(Cl)cc1    ZINC000039235594
CNc1cccc(Cl)c1OC    ZINC000084443403
COc1cc(Cl)cc(N)c1C    ZINC000095095528
CCOc1ccc(Cl)cc1N    ZINC000001628258
COc1cccc(CN)c1Cl    ZINC000040449076
CCCn1cc(Cl)ccc1=O    ZINC000071515935
N[C@H](CO)c1ccccc1Cl    ZINC000034384599
COc1cc(CN)ccc1Cl    ZINC000034580668
CCOc1ncc(Cl)cc1C    ZINC000142270116
CCc1cc(OC)ncc1Cl    ZINC000222086521
CCOc1ccc(N)cc1Cl    ZINC000008730318
CCOc1ccc(Cl)c(N)c1    ZINC000032006644
C[C@H](N)c1cc(Cl)ccc1O    ZINC000024863137
CNCc1ccc(Cl)cc1O    ZINC000003851243
Cc1cc(O)c(N)c(C)c1Cl    ZINC000004428553
Nc1cccc(Cl)c1CCO    ZINC000000106658
CCCOc1ccc(Cl)cn1    ZINC000083610001
OCCNc1ccc(Cl)cc1    ZINC000003210880
CCc1cc(Cl)cnc1OC    ZINC000145094221
COc1ccc(Cl)cc1CN    ZINC000002524606
C/C(Cl)=C/C(=O)N1CC=CC1    ZINC000910027696
N[C@@H](CO)c1ccc(Cl)cc1    ZINC000012404647
NCCOc1ccccc1Cl    ZINC000002581912
CC#CCNC(=O)/C=C(\C)Cl    ZINC000901261568
C#C[C@@H](C)NC(=O)/C=C(\C)Cl    ZINC000907492465
N[C@@H](CO)c1ccccc1Cl    ZINC000034384600
N[C@@H](CO)c1cccc(Cl)c1    ZINC000008698120
Cc1c(C)c(O)c(Cl)cc1N    ZINC000040538083
COc1cc(C)c(Cl)cc1N    ZINC000036199002
COc1ccc(CN)cc1Cl    ZINC000000170050
C=C(Cl)Cn1cnc(CC)n1    ZINC000853703851
CN(C)c1ncc(N)cc1Cl    ZINC000082529233
CN(C)c1ncc(Cl)cc1N    ZINC000082529234
Cc1nc(N(C)C)ncc1Cl    ZINC001163567192
Cc1nn2c(c1Cl)NCCC2    ZINC000107333146
CCCNc1nnccc1Cl    ZINC001168132027
C/C(Cl)=C\Cn1cc(C)nn1    ZINC000530170069
C=C(Cl)CNCc1cnc[nH]1    ZINC000128952726
C=C(Cl)Cn1nc(C)nc1C    ZINC000306470829
CN(C)Cc1ncc(Cl)cn1    ZINC000205306594
C=C(Cl)CNc1ccn(C)n1    ZINC000086780698
CC(C)Nc1ncc(Cl)cn1    ZINC000072194585
C=C(Cl)Cn1cc(N)c(C)n1    ZINC000096528132
Clc1cnn([C@H]2CCNC2)c1    ZINC000051783713
CCN(C)c1ncc(Cl)cn1    ZINC000230464489
C=C(Cl)CNCc1cc[nH]n1    ZINC000131656543
Cc1cc(Cl)cnc1N(C)N    ZINC000199546164
Cc1ccnc(N(C)N)c1Cl    ZINC000199542936
C/C(Cl)=C/Cn1cnc(C)n1    ZINC000530170595
NCCNc1ccc(Cl)cn1    ZINC000019429407
CCCNc1cc(Cl)cnn1    ZINC001168132487
CCNc1cc(N)ncc1Cl    ZINC000891418975
CC(C)Nc1ncncc1Cl    ZINC000163572677
C/C(Cl)=C\Cn1cnc(C)n1    ZINC000530170596
C/C(Cl)=C/Cn1cc(C)nn1    ZINC000530170068
Clc1cnn([C@@H]2CCNC2)c1    ZINC000051783712
C=C(C)Nc1c(Cl)cnn1C    ZINC001174787718
C=C(Cl)Cn1ccnc1CN    ZINC000864618920
CN(C)c1ccc(Cl)c(N)n1    ZINC001163573013
CCCNc1ncc(Cl)cn1    ZINC000168029528
C=C(Cl)CNCc1ncc[nH]1    ZINC000125917462
C=C(Cl)CN1C2CCC1CC2    ZINC000306598054
C=C(Cl)CN1CCC=C(C)C1    ZINC000307727012
ClC1=CCCN(CC2CC2)C1    ZINC000878792482
C#CC(C)(C)N(C)CC(=C)Cl    ZINC000839581240
C=C(Cl)CN1CC[C@H]2C[C@H]2C1    ZINC000852635752
C=C(Cl)CNC1(C2CC2)CC1    ZINC000697402821
C=C(Cl)CN(C1CC1)C1CC1    ZINC000859621646
C=C(Cl)CN1CC=C(C)CC1    ZINC000306210846
C=CCN(CC=C)CC(=C)Cl    ZINC000035052501
C#CCN(CC(=C)Cl)C(C)C    ZINC000932384361
C/C(Cl)=C/CN1CC=CCC1    ZINC000528442193
C=C(Cl)CN1CC[C@@H]2C[C@@H]2C1    ZINC000852635753
C=C(Cl)CN1CC[C@H]2C[C@@H]2C1    ZINC000852635751
C=C(C)CN1CCC=C(Cl)C1    ZINC000878793914
C=C(Cl)CN1CC[C@@H]2C[C@H]2C1    ZINC000852635750
C=CCN(CC(=C)Cl)C1CC1    ZINC000307918885
C=C(Cl)CN1CCC(=C)CC1    ZINC000307512318
C#C[C@@](C)(CC)NCC(=C)Cl    ZINC000307674793
C=CCCN1CCC=C(Cl)C1    ZINC000878790055
C=C(Cl)CCCCCCC#N    ZINC000033414751
C#C[C@](C)(CC)NCC(=C)Cl    ZINC000307674792
C/C(Cl)=C\CN1CC=CCC1    ZINC000528442199
Oc1cccc(Br)c1    ZINC000000388034
Oc1ccccc1Br    ZINC000000388200
Oc1ccc(Br)cc1    ZINC000000404316
Cc1ncc(Br)cn1    ZINC000015446549
N#Cc1nc(Cl)ccc1Cl    ZINC000000139475
N#Cc1ccc(Cl)c(Cl)n1    ZINC000071256162
Nc1ncccc1Br    ZINC000019015172
Cc1ncncc1Br    ZINC000039121220
N#Cc1ccnc(Cl)c1Cl    ZINC000040566709
N#Cc1cc(Cl)ncc1Cl    ZINC000034089316
Nc1cncc(Br)c1    ZINC000000331807
Nc1ccc(Br)cn1    ZINC000019143844
N#Cc1cncc(Cl)c1Cl    ZINC000096515755
N#Cc1cc(Cl)cnc1Cl    ZINC000034249987
N#Cc1ncc(Cl)cc1Cl    ZINC000002510829
Nc1ccncc1Br    ZINC000019015182
N#Cc1cc(Cl)cc(Cl)n1    ZINC000095616367
Nc1cc(Br)ccn1    ZINC000019862889
N#Cc1c(Cl)cncc1Cl    ZINC000012958800
C=Cn1cc(Br)cn1    ZINC000005495164
N#Cc1c(Cl)ccnc1Cl    ZINC000021981797
N#Cc1cnc(Cl)cc1Cl    ZINC000040566710
N#Cc1cnc(Cl)c(Cl)c1    ZINC000022995864
Nc1cnccc1Br    ZINC000014628887
O=C/C=C(\Cl)c1ccsc1    ZINC000036047692
C=Cc1cc(Cl)cc(Cl)c1    ZINC000066367963
C=Cc1cc(Cl)ccc1Cl    ZINC000001577267
C[n+]1cccc(Br)c1    ZINC000003165127
C=Cc1ccc(Cl)c(Cl)c1    ZINC000001852610
C=Cc1ccc(Cl)cc1Cl    ZINC000002038875
C=Cc1c(Cl)cccc1Cl    ZINC000000404353
Cl/C=C(/Cl)c1ccccc1    ZINC000083309229
Cl/C=C(\Cl)c1ccccc1    ZINC000001682120
BrC1=C[C@@H]2CC[C@@H]1C2    ZINC000100022553
NC(=S)c1cnccc1Cl    ZINC000083340142
O=Cc1cc(O)c(O)c(Cl)c1    ZINC000003351112
O=C(O)c1ccc(O)cc1Cl    ZINC000002507916
BrC1=C[C@H]2CC[C@H]1C2    ZINC000100022558
O=C(O)c1cc(O)cc(Cl)c1    ZINC000002599133
NC(=S)c1ccc(Cl)cn1    ZINC000083137900
O=Cc1ccc(O)c(O)c1Cl    ZINC000016384171
Oc1cc2c(c(Cl)c1)OCO2    ZINC000409442349
NC(=S)c1cc(Cl)ccn1    ZINC000083340144
O=Cc1ccc(O)c(Cl)c1O    ZINC000196158025
CC1(C)C=CC(Br)=C1    ZINC000071786672
O=C(O)c1cccc(O)c1Cl    ZINC000034615113
O=C(O)/C=C/c1cc(Cl)co1    ZINC000075563100
O=Cc1cc(Cl)c(O)cc1O    ZINC000022129866
BrC1=C[C@H]2CC[C@@H]1C2    ZINC000063363109
O=C(O)c1ccc(Cl)c(O)c1    ZINC000002530713
O=C(O)c1cc(O)ccc1Cl    ZINC000002525474
O=C(OO)c1cccc(Cl)c1    ZINC000044361827
O=C(O)c1c(O)cccc1Cl    ZINC000006091664
BrC1=C[C@@H]2CC[C@H]1C2    ZINC000063363108
O=C(O)c1ccc(O)c(Cl)c1    ZINC000000404324
NC(=S)c1ncccc1Cl    ZINC000083340145
O=C(O)c1ccc(Cl)cc1O    ZINC000000406915
O=C(O)c1cc(Cl)ccc1O    ZINC000000404337
O=C(O)c1cccc(Cl)c1O    ZINC000000409232
Cc1cc(Cl)cnc1[N+](=O)[O-]    ZINC000098178479
NC(=O)c1cncc(Cl)c1O    ZINC000307714144
Nc1ncc(C(=O)O)cc1Cl    ZINC000019845268
Cc1cncc([N+](=O)[O-])c1Cl    ZINC000200790779
Nc1c(Cl)cncc1C(=O)O    ZINC000021982015
Nc1ccc(Cl)cc1[N+](=O)[O-]    ZINC000003860834
O=C(NO)c1cc(Cl)ccn1    ZINC000073733806
Nc1ccc([N+](=O)[O-])cc1Cl    ZINC000003860833
O=C(O)Cc1ncncc1Cl    ZINC000095830830
Cc1ncc([N+](=O)[O-])cc1Cl    ZINC000071256142
Nc1cncc(Cl)c1C(=O)O    ZINC000095763849
Nc1nccc(Cl)c1C(=O)O    ZINC000085221844
O=C(NO)c1ccc(Cl)cn1    ZINC000070657623
Nc1cc(C(=O)O)c(Cl)cn1    ZINC000059538681
O=C(NO)c1ccncc1Cl    ZINC000085704501
Nc1ccc(Cl)c(C(=O)O)n1    ZINC000019966007
Nc1cnc(C(=O)O)c(Cl)c1    ZINC000075761051
COC(=O)c1ncc(Cl)cn1    ZINC000091305621
Nc1ccnc(C(=O)O)c1Cl    ZINC000002598958
Cc1ncc(Cl)cc1[N+](=O)[O-]    ZINC000059788544
Nc1cc(Cl)ccc1[N+](=O)[O-]    ZINC000003852415
Nc1ncc(Cl)cc1C(=O)O    ZINC000011919722
Nc1cc([N+](=O)[O-])ccc1Cl    ZINC000001688375
Cc1nccc(Cl)c1[N+](=O)[O-]    ZINC000034300457
Nc1nc(C(=O)O)ccc1Cl    ZINC000071256966
Nc1cccc(Cl)c1[N+](=O)[O-]    ZINC000004253196
O=C(O)Cc1ncc(Cl)cn1    ZINC000095642192
Cc1ncc(Cl)c(C(=O)O)n1    ZINC000000039493
Nc1c(Cl)cccc1[N+](=O)[O-]    ZINC000004783201
Nc1ccc(Cl)c([N+](=O)[O-])c1    ZINC000001670001
Fc1cc(Cl)cn2nnnc12    ZINC000065337215
Cc1cc(Cl)c([N+](=O)[O-])cn1    ZINC000095762177
Nc1cc(Cl)cnc1C(=O)O    ZINC000067173009
Nc1cccc([N+](=O)[O-])c1Cl    ZINC000002570060
COC(=O)c1ncncc1Cl    ZINC000091692107
Cc1c(Cl)cncc1[N+](=O)[O-]    ZINC000096300610
Nc1cc(Cl)c(C(=O)O)cn1    ZINC000095642401
Nc1cc(Cl)cc([N+](=O)[O-])c1    ZINC000001587863
Nc1ccc([N+](=O)[O-])c(Cl)c1    ZINC000004578814
O=CCc1cccc(Cl)c1F    ZINC000043502201
Cc1c(F)c(C=O)ccc1Cl    ZINC000075844163
OB(O)c1cc(O)cc(Cl)c1    ZINC000169933959
CC(=O)c1ccc(Cl)c(F)c1    ZINC000002527781
Cc1cc(F)c(C=O)c(Cl)c1    ZINC000217899805
Cc1cc(C=O)c(Cl)cc1F    ZINC000087973901
CCSc1ccc(Cl)cc1    ZINC000002579129
CC(=O)c1cc(F)ccc1Cl    ZINC000002584356
CSc1c(C)cccc1Cl    ZINC001250419138
CC(=O)c1cccc(Cl)c1F    ZINC000012359220
O=C(CF)c1ccc(Cl)cc1    ZINC000001559024
OB(O)c1ccc(O)cc1Cl    ZINC000169745693
Fc1ccc([C@H]2CO2)c(Cl)c1    ZINC000070602624
CSc1cc(Cl)ccc1C    ZINC000095729839
O=CCc1cc(F)ccc1Cl    ZINC000043875604
CSc1cccc(Cl)c1C    ZINC000021303101
CCc1cc(S)ccc1Cl    ZINC000095728989
CSCc1ccccc1Cl    ZINC000034596613
CSc1ccc(Cl)c(C)c1    ZINC000078272032
SCCc1ccc(Cl)cc1    ZINC000038350407
C[C@H](S)c1ccc(Cl)cc1    ZINC000026515853
Cc1cc(Cl)cc(C=O)c1F    ZINC000075914819
CC(=O)c1ccc(Cl)cc1F    ZINC000002528593
O=C(CF)c1ccccc1Cl    ZINC000219441627
CCSc1ccccc1Cl    ZINC000032303168
SCCc1cccc(Cl)c1    ZINC000058518506
CC(=O)c1ccc(F)cc1Cl    ZINC000002584275
CSc1cc(C)ccc1Cl    ZINC000090413703
OB(O)c1cccc(Cl)c1O    ZINC000169748152
CCSc1cccc(Cl)c1    ZINC000032303165
O=CCc1ccc(F)cc1Cl    ZINC000043502213
O=CCc1ccc(Cl)c(F)c1    ZINC000043502208
O=CCc1cc(Cl)ccc1F    ZINC000043502211
C[C@@H](S)c1ccccc1Cl    ZINC000019421480
CC(=O)c1cccc(F)c1Cl    ZINC000081991179
CSCc1ccc(Cl)cc1    ZINC000000396535
C[C@@H](S)c1cccc(Cl)c1    ZINC000034957594
CSc1ccc(Cl)cc1C    ZINC000095729872
OB(O)c1ccc(Cl)cc1O    ZINC000169988632
CSc1ccc(C)cc1Cl    ZINC000164293994
CC(=O)c1c(F)cccc1Cl    ZINC000002575000
Cc1cc(S)cc(C)c1Cl    ZINC000095728983
OB(O)c1ccc(O)c(Cl)c1    ZINC000169745294
C[C@@H](S)c1ccc(Cl)cc1    ZINC000026515850
CC(=O)c1ccc(F)c(Cl)c1    ZINC000000157129
OB(O)c1cc(O)ccc1Cl    ZINC000169743976
Cc1cc(C=O)c(F)cc1Cl    ZINC000146809888
OB(O)c1ccc(Cl)c(O)c1    ZINC000169746606
CSCc1cccc(Cl)c1    ZINC000095740320
CC(=O)c1cc(F)cc(Cl)c1    ZINC000002527757
CSc1ccc(C)c(Cl)c1    ZINC000078379028
O=Cc1cccc(CF)c1Cl    ZINC000026893311
Cc1cc(Cl)c(C)cc1S    ZINC000002584569
Cc1ccc(Cl)c(C=O)c1F    ZINC000001081539
Cc1cc(F)cc(C=O)c1Cl    ZINC000307265452
Cc1ccc(F)c(C=O)c1Cl    ZINC000000157230
O=CCc1c(F)cccc1Cl    ZINC000002581073
C=C(Cl)Cc1sccc1C    ZINC000043209532
Cc1cc(F)cc(Cl)c1C=O    ZINC000299889743
O=CCc1ccc(F)c(Cl)c1    ZINC000043502203
CC(=O)c1cc(Cl)ccc1F    ZINC000002243375
Fc1ccc([C@@H]2CO2)c(Cl)c1    ZINC000070602623
Cc1c(F)ccc(C=O)c1Cl    ZINC000081991196
OB(O)c1cc(Cl)ccc1O    ZINC000169745087
CSc1cccc(C)c1Cl    ZINC000079983115
Cc1cc(F)c(C=O)cc1Cl    ZINC000212529338
C[C@H](S)c1ccccc1Cl    ZINC000019421482
OB(O)c1c(O)cccc1Cl    ZINC000169746605
C[C@H](S)c1cccc(Cl)c1    ZINC000034957593
C=C(Cl)Cc1ccc(C)s1    ZINC000095727316
NC(=O)c1nc(N)ncc1Cl    ZINC000026441791
N=C(N)c1ccc(Cl)cc1F    ZINC000002599222
N=C(N)c1cc(Cl)ccc1F    ZINC000002540629
N=C(N)c1ccc(F)cc1Cl    ZINC000001438999
NNC(=O)c1ncc(Cl)cn1    ZINC000196424466
N=C(N)c1c(F)cccc1Cl    ZINC000001438988
N=CNC(=O)c1n[nH]cc1Cl    ZINC001187846547
O=C(O)C[n+]1cccc(Cl)c1    ZINC000015781032
C=CNc1ncc(Cl)cc1F    ZINC001174778402
C=CNc1ncc(F)cc1Cl    ZINC001174780440
N=CNc1cc(Cl)ccc1F    ZINC001167865851
N=C(N)c1cccc(Cl)c1F    ZINC000075915113
N=C(N)c1ccc(F)c(Cl)c1    ZINC000000089244
OCCOc1ccccc1Cl    ZINC000002560459
COc1cccc(Cl)c1CO    ZINC000020435118
OC[C@H](O)c1ccc(Cl)cc1    ZINC000001593656
COc1cc(C)c(O)c(Cl)c1    ZINC000238370045
COCOc1ccccc1Cl    ZINC000082343597
COCOc1ccc(Cl)cc1    ZINC000034618167
CCOc1cc(O)ccc1Cl    ZINC000149601616
CCOc1cc(O)cc(Cl)c1    ZINC000201334667
C[C@@H](O)c1cc(Cl)ccc1O    ZINC000022154684
OC[C@@H](O)c1ccc(Cl)cc1    ZINC000006093184
COc1ccc(CO)cc1Cl    ZINC000004089512
OCCOc1ccc(Cl)cc1    ZINC000001586425
OC[C@H](O)c1cccc(Cl)c1    ZINC000002569730
COc1ccc(CO)c(Cl)c1    ZINC000034362829
COc1cc(CO)ccc1Cl    ZINC000083119801
COc1cccc(OC)c1Cl    ZINC000035635777
Cc1cc(Cl)cc(CO)c1O    ZINC000044198462
CCOc1ccc(O)cc1Cl    ZINC000034120360
COc1ccc(Cl)cc1CO    ZINC000000394752
COc1c(O)ccc(C)c1Cl    ZINC000212529515
OCc1ccc(Cl)cc1CO    ZINC000091305618
CCOc1ccc(Cl)cc1O    ZINC000036192917
COc1c(Cl)cccc1CO    ZINC000081137572
CCOc1ccc(Cl)c(O)c1    ZINC000238283426
C[C@H](O)c1ccc(O)cc1Cl    ZINC000071463945
COc1cccc(CO)c1Cl    ZINC000082123545
C[C@H](O)c1cc(Cl)ccc1O    ZINC000022154688
CCOc1cc(Cl)ccc1O    ZINC000075563119
COCOc1cccc(Cl)c1    ZINC000065337447
COc1cc(Cl)cc(CO)c1    ZINC000091301580
COc1cc(Cl)ccc1CO    ZINC000000403428
COc1ccc(Cl)cc1OC    ZINC000002018299
OCCOc1cccc(Cl)c1    ZINC000005785094
CCOc1ccc(O)c(Cl)c1    ZINC000039128054
COc1cccc(Cl)c1OC    ZINC000002014171
OC[C@@H](O)c1ccccc1Cl    ZINC000000403281
OCCc1ccc(O)c(Cl)c1    ZINC000013386276
OCCc1cc(O)cc(Cl)c1    ZINC000306846355
COc1ccc(OC)c(Cl)c1    ZINC000001690026
C[C@@H](O)c1ccc(O)cc1Cl    ZINC000071463946
COc1cc(Cl)cc(OC)c1    ZINC000000407003
COc1ccc(Cl)c(OC)c1    ZINC000002528186
O=CC1=C(Cl)/C(=C/O)CCC1    ZINC000034589189
O=CC1=C(Cl)/C(=C\O)CCC1    ZINC000113529753
COc1ccc(Cl)c(CO)c1    ZINC000032914674
C/C(Cl)=C\C(=O)N[C@@H](C)C#N    ZINC000900400630
OCCNc1ccncc1Cl    ZINC000086833025
CCNC(=O)c1cc(Cl)c[nH]1    ZINC000306714832
COc1ncc(CN)cc1Cl    ZINC000051523633
C#CCNC(=O)NCC(=C)Cl    ZINC000307199143
Cc1cc(Cl)c(N)c(=O)n1C    ZINC000011920658
CCn1ncc(Cl)c1C(C)=O    ZINC000002536690
CCn1cc(Cl)c(C(C)=O)n1    ZINC000002536687
O[C@H]1CC[C@H]1n1cc(Cl)cn1    ZINC000585298765
C=C(Cl)CNC(=O)[C@@H](C)C#N    ZINC000125127260
C/C(Cl)=C/C(=O)NCCC#N    ZINC000907804405
C/C(Cl)=C\C(=O)NCCC#N    ZINC000907804404
C/C(Cl)=C/C(=O)N(C)CC#N    ZINC000900453002
COc1ccc(N)c(N)c1Cl    ZINC000238362978
CCc1nc(C)c(Cl)c(=O)[nH]1    ZINC000032210732
C=C(Cl)COc1cnn(C)c1    ZINC000161359521
C=C(Cl)c1nnc(CCC)o1    ZINC001253933161
NNCc1cc(Cl)ccc1O    ZINC000083251920
C=C(Cl)CNCc1ccon1    ZINC000088053591
COc1cc(Cl)cc(NN)c1    ZINC000075563152
CC(C)Oc1nnccc1Cl    ZINC001227787804
OCCNc1ncccc1Cl    ZINC000021056861
CC(=O)c1nn(C)c(C)c1Cl    ZINC000082399831
OCCNc1cc(Cl)ccn1    ZINC000238707414
N[C@@H](CO)c1ccncc1Cl    ZINC000074309838
NCCOc1cncc(Cl)c1    ZINC000013819699
CCn1nc(C)c(Cl)c1C=O    ZINC000072209426
COc1ccc(Cl)cc1NN    ZINC000000093285
C=C(Cl)Cn1cc(OC)cn1    ZINC000883016955
CCOc1nccc(N)c1Cl    ZINC000071256172
C/C(Cl)=C/COn1cccn1    ZINC000530170204
COc1ncc(Cl)cc1CN    ZINC000095630933
N[C@H](CO)c1ccncc1Cl    ZINC000074309835
C=C(Cl)COCc1ncc[nH]1    ZINC000307735041
CC(C)Oc1ncncc1Cl    ZINC001226983339
C/C(Cl)=C/C(=O)N[C@@H](C)C#N    ZINC000900400628
CCn1cc(Cl)cc1C(N)=O    ZINC000606252144
NCCOc1cc(Cl)ccn1    ZINC000083428662
O[C@@H]1CC[C@@H]1n1cc(Cl)cn1    ZINC000585298763
Cc1nn(CC=O)c(C)c1Cl    ZINC000002537474
CN(C)C(=O)c1cc(Cl)c[nH]1    ZINC000114662894
CC(C)n1cc(Cl)c(C=O)n1    ZINC000685936547
CC(=O)c1c(Cl)c(C)nn1C    ZINC000062701928
CCOc1cnc(N)c(Cl)c1    ZINC001161695667
COc1cc(N)c(N)cc1Cl    ZINC000071289247
NCCOc1ncccc1Cl    ZINC000051870103
COc1ccc(NN)c(Cl)c1    ZINC000021304716
CC(C)n1ncc(Cl)c1C=O    ZINC000107163917
C=C(Cl)CNC(=O)[C@H](C)C#N    ZINC000125127440
C/C(Cl)=C\COn1cccn1    ZINC000530170205
CCCn1ncc(Cl)c1C=O    ZINC000123108790
CCCn1cc(Cl)c(C=O)n1    ZINC000002538043
COc1ccc(Cl)c(NN)c1    ZINC000043317252
CCOc1cc(N)c(Cl)cn1    ZINC000071256173
OCCNc1ccc(Cl)cn1    ZINC000021505743
CC(C)Oc1cnncc1Cl    ZINC001228943339
COc1ccc(NN)cc1Cl    ZINC000003676536
CC(C)Oc1ncc(Cl)cn1    ZINC001226664825
CCOc1ncc(Cl)cc1N    ZINC000083570734
NCCOc1ccc(Cl)cn1    ZINC000051870228
CN(C)c1ccc(Cl)c[n+]1[O-]    ZINC000005342531
C/C(Cl)=C\C(=O)N(C)CC#N    ZINC000900453001
CCn1cc(N)c(=O)c(Cl)c1    ZINC000242614950
COc1cc(Cl)ccc1NN    ZINC000002243457
CNC(=O)c1cc(Cl)cn1C    ZINC000306263951
C=C(Cl)Cn1cc(CO)cn1    ZINC000096528138
O[C@H]1CC[C@@H]1n1cc(Cl)cn1    ZINC000585298762
O[C@@H]1CC[C@H]1n1cc(Cl)cn1    ZINC000585298764
COc1cc(NN)ccc1Cl    ZINC000098209745
CCc1cc(C)c(Cl)cc1F    ZINC000307035238
CN(C)c1ncnc(N)c1Cl    ZINC000234239544
CC(C)c1ccc(Cl)c(F)c1    ZINC000114039167
CC(C)c1cc(Cl)ccc1F    ZINC000075838821
CCCc1cccc(Cl)c1F    ZINC000203985982
CC(C)c1ccc(Cl)cc1F    ZINC000113079749
C/C(Cl)=C\Cn1nnnc1C    ZINC000530103906
CCc1cc(Cl)cc(C)c1F    ZINC000306599738
CCc1c(C)cc(F)cc1Cl    ZINC000307002048
CC(C)c1ccc(F)c(Cl)c1    ZINC000075838897
CCc1ccc(Cl)c(C)c1F    ZINC000306605412
C/C(Cl)=C/Cn1nnnc1C    ZINC000530103907
CCCc1cccc(F)c1Cl    ZINC001249968219
CC(C)c1cccc(Cl)c1F    ZINC000143264764
CCCc1cc(Cl)ccc1F    ZINC000203985850
CCc1cc(F)cc(C)c1Cl    ZINC000307381303
CCCc1ccc(Cl)c(F)c1    ZINC000114037367
CCNc1ncnc(N)c1Cl    ZINC000227840776
CC(C)c1cccc(F)c1Cl    ZINC000141849160
CC(C)c1cc(F)ccc1Cl    ZINC000113802114
CCCc1cc(F)ccc1Cl    ZINC001249968904
CC1(C)CCC(C=O)=C(Cl)C1    ZINC000116885047
O=CC1=C(Cl)CCCCCC1    ZINC000134113121
CC[C@@H](C)n1cc(Cl)c(C)n1    ZINC000047474203
CC[C@H](C)n1cc(Cl)c(C)n1    ZINC000047474205
C=C(Cl)CN1CCN[C@H]2C[C@H]21    ZINC001574860461
CCCCn1cc(Cl)c(C)n1    ZINC000047474207
C=C(Cl)CN(CC)[C@@H](C)C#N    ZINC000852638520
C=C(Cl)CN[C@H](CC)CC#N    ZINC000167876008
C=C(Cl)CN(CC)[C@H](C)C#N    ZINC000852638507
C=C(Cl)CN(C)C[C@@H](C)C#N    ZINC000042461034
Cc1c(Cl)cnn1CC(C)C    ZINC000306963068
CC[C@H](C)Cn1cc(Cl)cn1    ZINC000674862292
C=C(Cl)CN1C[C@@H]2C[C@H]1CN2    ZINC000866676758
Cc1nn(CC(C)C)cc1Cl    ZINC000047474201
C=C(Cl)CN(C)[C@H](C)CC#N    ZINC000063095704
CC(C)Cc1c(Cl)cnn1C    ZINC000757122575
C=C(Cl)CN1CCN[C@@H]2C[C@@H]21    ZINC001574860462
C=C(Cl)CN(CC)CCC#N    ZINC000042454475
CCCCc1c(Cl)cnn1C    ZINC000757121736
CCCCn1ncc(Cl)c1C    ZINC000306387281
C=C(Cl)CN[C@@H](CC)CC#N    ZINC000167875901
C=C(Cl)CN1CCN[C@@H]2C[C@H]21    ZINC001574860460
CC[C@@H](C)Cn1cc(Cl)cn1    ZINC000674862291
C=C(Cl)CN(C)C[C@H](C)C#N    ZINC000042461032
C=C(Cl)CN1CCN[C@H]2C[C@@H]21    ZINC001574860463
CC(C)CCn1cc(Cl)cn1    ZINC000261494363
C=C(Cl)CN(C)[C@@H](C)CC#N    ZINC000063095701
CCCCCn1cc(Cl)cn1    ZINC000307757055
NC(=O)C(Cl)=C(Cl)Cl    ZINC000001733712
O=C1CC=C(Br)C=N1    ZINC000226064245
[O-][n+]1cccc(Br)c1    ZINC000000331799
O=Cc1cc(Br)c[nH]1    ZINC000000337448
O=c1ccc(Br)c[nH]1    ZINC000008772776
O=Cc1c[nH]cc1Br    ZINC000238051623
Oc1cnccc1Br    ZINC000014982272
O=c1cc[nH]cc1Br    ZINC000008698540
N#Cc1nnc(Cl)cc1Cl    ZINC001083802201
O=c1cc(Br)cc[nH]1    ZINC000005037781
[O-][n+]1ccc(Br)cc1    ZINC000000051190
O=Cc1[nH]ccc1Br    ZINC000054965108
Oc1cncc(Br)c1    ZINC000002566952
O=c1[nH]cccc1Br    ZINC000008698110
Nc1ncc(Br)cn1    ZINC000000967319
Nc1cnncc1Br    ZINC000088189749
Nc1ncncc1Br    ZINC000028378209
Nc1cc(Br)cnn1    ZINC000091301620
O=S=Nc1cccc(Cl)c1    ZINC000039424406
N#[N+]c1cc(Cl)cc(Cl)c1    ZINC000057990213
N#[N+]c1ccc(Cl)cc1Cl    ZINC000005217546
O=S=Nc1ccc(Cl)cc1    ZINC000005841375
O=S=Nc1ccccc1Cl    ZINC000004429063
N#Cc1cc(F)c(Cl)cc1F    ZINC000019615480
N#Cc1c(F)cc(F)cc1Cl    ZINC000067794421
N#Cc1cc(F)c(Cl)c(F)c1    ZINC000071791840
N#Cc1cc(Cl)cc(F)c1F    ZINC000097758801
N#Cc1cc(F)c(F)c(Cl)c1    ZINC000034112090
N#Cc1c(F)ccc(Cl)c1F    ZINC000012359193
N#Cc1c(F)cc(Cl)cc1F    ZINC000012359184
N#Cc1cc(Cl)c(F)cc1F    ZINC000022001384
N#Cc1cc(F)c(F)cc1Cl    ZINC000002584926
N#Cc1ccc(F)c(F)c1Cl    ZINC000095093329
C=C(Br)CCCC#N    ZINC000002567416
N#Cc1cc(F)cc(F)c1Cl    ZINC000098214267
C=C(Cl)c1ccnc(Cl)c1    ZINC000104678548
N#Cc1ccc(Cl)c(F)c1F    ZINC000095932990
N#Cc1ccc(F)c(Cl)c1F    ZINC000016158182
N#Cc1c(F)ccc(F)c1Cl    ZINC000012359244
N#Cc1c(F)c(F)ccc1Cl    ZINC000036404372
O=C(O)c1c[n+]([O-])ccc1Cl    ZINC000001559166
O=[N+]([O-])c1ccc(O)c(Cl)c1    ZINC000012358970
O=C(O)c1c(Cl)cc[nH]c1=O    ZINC000085221885
O=[N+]([O-])c1cc(Cl)ccc1O    ZINC000035052074
O=[N+]([O-])c1ccc(Cl)c(O)c1    ZINC000000078157
O=C(O)c1nccc(Cl)c1O    ZINC000039128040
O=[N+]([O-])c1ccc(O)cc1Cl    ZINC000036020360
O=Nc1cc(Cl)c(O)cc1O    ZINC000022054792
O=C(O)c1c[nH]c(=O)cc1Cl    ZINC000085221888
O=[N+]([O-])c1ccc(Cl)cc1O    ZINC000036719633
O=C(O)c1cncc(Cl)c1O    ZINC000095763717
O=C(O)c1cnc(O)c(Cl)c1    ZINC000008698117
O=C(O)c1[nH]c(=O)ccc1Cl    ZINC000004934801
O=C(O)c1ccc(Cl)c(=O)[nH]1    ZINC000082046699
O=[N+]([O-])c1cccc(O)c1Cl    ZINC000095616288
O=[N+]([O-])c1cc(O)ccc1Cl    ZINC000001746714
O=C(O)c1ncc(O)cc1Cl    ZINC000075761038
O=[N+]([O-])c1c(O)cccc1Cl    ZINC000021298329
O=C(O)c1cc(Cl)cc(=O)[nH]1    ZINC000014982398
O=C(O)c1cc(Cl)c[nH]c1=O    ZINC000000127220
O=[N+]([O-])c1cc(O)cc(Cl)c1    ZINC000039170009
O=C(O)c1ncc(Cl)cc1O    ZINC000098113590
O=[N+]([O-])c1cccc(Cl)c1O    ZINC000001646566
CC(=O)c1ncc(F)cc1Cl    ZINC000091692940
NC(=O)c1ccc(F)c(Cl)c1    ZINC000000152711
Nc1nc(C=O)c(Cl)c(=O)[nH]1    ZINC000225735586
Nc1c(F)ccc(Cl)c1C=O    ZINC000130197582
NC(=O)c1ccc(Cl)cc1F    ZINC000002527879
Nc1nccc(Cl)c1[N+](=O)[O-]    ZINC000022048227
O/N=C\c1c(F)cccc1Cl    ZINC000100349503
Nc1cc(Cl)c([N+](=O)[O-])cn1    ZINC000014982029
O/N=C/c1cc(Cl)ccc1F    ZINC000100474613
NC(=O)c1ccc(F)cc1Cl    ZINC000000167048
NC(=O)c1cc(Cl)ccc1F    ZINC000002382084
Nc1c(Cl)cc(F)cc1C=O    ZINC000575432157
Nc1ccc(C=O)c(Cl)c1F    ZINC000095835423
O/N=C/c1c(F)cccc1Cl    ZINC000004712495
Nc1ncnc(C(=O)O)c1Cl    ZINC000072482132
NC(=O)c1cccc(Cl)c1F    ZINC000000159699
Nc1ncc(Cl)cc1[N+](=O)[O-]    ZINC000019015102
NC(=O)c1ccc(Cl)c(F)c1    ZINC000039712895
NC(=O)c1cccc(F)c1Cl    ZINC000002513561
O=CNc1cccc(F)c1Cl    ZINC000071864430
Nc1c(Cl)cncc1[N+](=O)[O-]    ZINC000040448768
O/N=C/c1ccc(F)cc1Cl    ZINC000002528594
NC(=O)c1c(F)cccc1Cl    ZINC000002516080
ON=Cc1ccc(Cl)cc1F    ZINC000242718367
Nc1ncc(Cl)c(C(=O)O)n1    ZINC000001711125
ON=Cc1ccc(Cl)c(F)c1    ZINC000252390978
ON=Cc1c(F)cccc1Cl    ZINC000242581677
Nc1c(Cl)ccnc1[N+](=O)[O-]    ZINC000095098116
O/N=C/c1cccc(Cl)c1F    ZINC000100479075
O/N=C/c1ccc(Cl)cc1F    ZINC000002512514
Nc1ncc([N+](=O)[O-])cc1Cl    ZINC000035635867
O/N=C\c1ccc(Cl)cc1F    ZINC000100046402
O/N=C/c1ccc(Cl)c(F)c1    ZINC000002512520
NC(=O)c1cc(F)cc(Cl)c1    ZINC000002513562
O/N=C/c1ccc(F)c(Cl)c1    ZINC000000106511
ON=Cc1ccc(F)c(Cl)c1    ZINC000253476008
NC(=O)c1cc(F)ccc1Cl    ZINC000002382122
Nc1nc([N+](=O)[O-])ccc1Cl    ZINC000071256960
CC(=O)c1ncc(Cl)cc1F    ZINC000091692944
CSCc1ccncc1Cl    ZINC000306526879
CSc1ncc(C)cc1Cl    ZINC000060247968
CSc1ccc(Cl)cc1N    ZINC000000159318
CCSc1ncccc1Cl    ZINC000306344201
CSc1cc(Cl)ccc1N    ZINC000032197452
CSc1ncc(Cl)cc1C    ZINC000201785968
CSc1cc(N)ccc1Cl    ZINC000083824735
CSc1ccc(N)cc1Cl    ZINC000005734592
CSc1c(N)cccc1Cl    ZINC000032299692
CSCc1cc(Cl)ccn1    ZINC000086130980
CCSc1ccc(Cl)cn1    ZINC000059517619
CSCc1ccc(Cl)cn1    ZINC000306505793
C=C(C)Nc1cc(Cl)cs1    ZINC001174790143
CSCc1ncccc1Cl    ZINC000600521961
Cc1cc(N)c(S)cc1Cl    ZINC000020156628
CSCc1cncc(Cl)c1    ZINC000598714416
OB(O)c1cc(O)ncc1Cl    ZINC000238619611
CSc1ccc(Cl)c(N)c1    ZINC000022012210
COc1cnc(OC)c(Cl)c1    ZINC000212567289
COc1ncc(Cl)cc1CO    ZINC000066054326
C#CCONC(=O)/C=C(/C)Cl    ZINC000912450262
COc1cc(Cl)cnc1OC    ZINC000038536922
COc1ccc(Cl)c(CO)n1    ZINC000040882786
OCc1cc(Cl)cnc1CO    ZINC000091351677
COc1cc(CO)c(Cl)cn1    ZINC000161381038
COc1c(C)[n+]([O-])ccc1Cl    ZINC000000404036
CCOc1ncc(O)cc1Cl    ZINC000261493987
COC(=O)c1cc(Cl)cn1C    ZINC000020362235
C[S+](C)c1ccc(Cl)cc1    ZINC000005640958
COc1cc(OC)c(Cl)cn1    ZINC000090411365
O=c1cc(Cl)ccn1CCO    ZINC000902652567
O=c1ccc(Cl)cn1CCO    ZINC000057870163
COC(=O)c1c(Cl)ccn1C    ZINC000098179483
CCOc1nccc(O)c1Cl    ZINC000642814286
C=C(Cl)CN1C(=O)CCC1=O    ZINC000224024535
CCn1cc(Cl)cc1C(=O)O    ZINC000057214301
COc1c(Cl)ccnc1CO    ZINC000034582946
COc1ncc(CO)cc1Cl    ZINC000002539931
COc1nccc(Cl)c1OC    ZINC000214903022
COc1cc(=O)n(C)cc1Cl    ZINC000216347029
COc1ccc(Cl)c(OC)n1    ZINC000118480722
N=CNc1ncc(Cl)cc1F    ZINC001157073152
COc1cc(Cl)cc(OC)n1    ZINC000040435348
C#CCONC(=O)/C=C(\C)Cl    ZINC000912450261
CCOc1cc(O)c(Cl)cn1    ZINC000039128385
COc1nccc(CO)c1Cl    ZINC000212567987
CCOC(=O)c1cc(Cl)c[nH]1    ZINC000082699486
N=CNc1ncc(F)cc1Cl    ZINC001157079324
COc1cc(N)c(O)cc1Cl    ZINC000143366105
CNCc1ccc(F)cc1Cl    ZINC000019393538
CCNc1ccc(Cl)c(F)c1    ZINC000037070256
CNC(=O)Cn1cc(Cl)cn1    ZINC000041367974
Cc1c(Cl)cnn1CC(N)=O    ZINC000012398383
Cn1cc(Cl)cc1C(=O)NN    ZINC000007784463
Nc1nn(C2COC2)cc1Cl    ZINC000685951242
CCNc1cc(F)ccc1Cl    ZINC000229005326
NCCc1cc(F)ccc1Cl    ZINC000082399547
C[C@@H](N)c1cc(F)cc(Cl)c1    ZINC000039952108
NCCc1ccc(F)cc1Cl    ZINC000044248800
CON(C)c1ncc(Cl)cn1    ZINC000306420910
CNC(=O)c1c(Cl)cnn1C    ZINC000020442942
CNCc1cc(Cl)ccc1F    ZINC000034977642
C=C(Cl)Cn1ncn(C)c1=O    ZINC000124069637
C[C@H](N)c1ccc(Cl)c(F)c1    ZINC000044560041
C[C@H](N)c1ccc(Cl)cc1F    ZINC000062785922
C[C@H](N)c1cc(Cl)ccc1F    ZINC000078675677
C[C@@H](C(N)=O)n1cc(Cl)cn1    ZINC000041368018
C[C@@H](N)c1ccc(Cl)cc1F    ZINC000062785923
CCNc1ccc(Cl)cc1F    ZINC000035022676
CCNc1cccc(Cl)c1F    ZINC000020360402
C[C@@H](N)c1ccc(F)c(Cl)c1    ZINC000020078287
CCNc1cc(Cl)ccc1F    ZINC000035083584
Cc1ccc(F)c(CN)c1Cl    ZINC000002575005
NCCc1ccc(F)c(Cl)c1    ZINC000044248912
C[C@H](N)c1ccc(F)cc1Cl    ZINC000012506516
C[C@@H](N)c1ccc(Cl)c(F)c1    ZINC000044560039
C[C@H](N)c1ccc(F)c(Cl)c1    ZINC000020078289
CC(=O)Nc1[nH]nc(C)c1Cl    ZINC000306764181
C[C@H](N)c1cccc(Cl)c1F    ZINC000051951649
NCCc1cccc(Cl)c1F    ZINC000044248908
CNc1cc(C)c(F)cc1Cl    ZINC000205087247
C[C@@H](N)c1c(F)cccc1Cl    ZINC000039952107
C[C@H](N)c1cc(F)ccc1Cl    ZINC000075067694
C[C@@H](N)c1cccc(Cl)c1F    ZINC000039951975
CNCc1ccc(F)c(Cl)c1    ZINC000053156939
Cc1cc(CN)c(Cl)cc1F    ZINC000079387434
C[C@H](N)c1c(F)cccc1Cl    ZINC000039952106
NC(=O)CCn1cc(Cl)cn1    ZINC000034925227
C=C(Cl)Cn1c(=O)ncn1C    ZINC000307257555
CCNc1cn[nH]c(=O)c1Cl    ZINC000034413601
CCNc1cc(F)cc(Cl)c1    ZINC000033947338
CNC(=O)c1nn(C)cc1Cl    ZINC000138586026
CNCc1ccc(Cl)cc1F    ZINC000036947791
OCCNc1ncc(Cl)cn1    ZINC000093536297
Cc1c(Cl)c(C(N)=O)nn1C    ZINC001440451097
CCNc1ccc(F)c(Cl)c1    ZINC000026515876
NCCc1cc(Cl)ccc1F    ZINC000044248956
CON(C)c1ncncc1Cl    ZINC000306583026
CCNc1c(F)cccc1Cl    ZINC000111417082
CNCc1ccc(Cl)c(F)c1    ZINC000043388166
CNc1nc(C)[nH]c(=O)c1Cl    ZINC000032911349
CC(C)(F)c1cncc(Cl)c1    ZINC000242648754
NCCc1ccc(Cl)cc1F    ZINC000044248918
NCCc1ccc(Cl)c(F)c1    ZINC000043388655
CNCc1c(F)cccc1Cl    ZINC000002170325
C[C@H](N)c1cccc(F)c1Cl    ZINC000083591431
CCn1cnc(N)c(Cl)c1=O    ZINC000664081153
C[C@@H](N)c1cc(Cl)ccc1F    ZINC000039951976
CCNc1ccc(F)cc1Cl    ZINC000034937875
C[C@@H](N)c1cccc(F)c1Cl    ZINC000083591434
C[C@H](C(N)=O)n1cc(Cl)cn1    ZINC000041368021
CCn1ncc(Cl)c1C(N)=O    ZINC000002784910
CN(C)c1ccc(F)cc1Cl    ZINC000002528591
CN(C)C(=O)c1n[nH]cc1Cl    ZINC001187830980
Cc1cc(CN)c(F)cc1Cl    ZINC000238483387
C[C@@H](N)c1ccc(F)cc1Cl    ZINC000012506514
CNc1cnn(C)c(=O)c1Cl    ZINC000039116529
CCc1cc(F)cc(N)c1Cl    ZINC001249932309
Cc1ccc(Cl)c(CN)c1F    ZINC000002382067
C=C(Cl)Cn1cnn(C)c1=O    ZINC000307575225
CNc1c(C)c(F)ccc1Cl    ZINC000306227977
CCNc1cccc(F)c1Cl    ZINC000307526813
OCCNc1ncncc1Cl    ZINC000163579777
NCCc1c(F)cccc1Cl    ZINC000002510232
C[C@H](N)c1cc(F)cc(Cl)c1    ZINC000066325762
CNc1c(F)cc(C)cc1Cl    ZINC000165056635
CCNC(=O)n1cc(Cl)cn1    ZINC000000138600
NCCc1cc(F)cc(Cl)c1    ZINC000044250229
CON=Cc1c(Cl)cnn1C    ZINC000393649950
CC(C)(F)c1cnccc1Cl    ZINC000242648947
CNc1c(Cl)cnn(C)c1=O    ZINC000039643691
COc1cc(Cl)cnc1NN    ZINC000238339743
CC(=O)Nc1nn(C)cc1Cl    ZINC000893944433
CNCc1cccc(Cl)c1F    ZINC000038534318
Cc1c(F)cc(Cl)cc1CN    ZINC000079387453
CN(C)c1ccc(Cl)cc1F    ZINC000002528592
C=C(Cl)Cn1cc(CO)nn1    ZINC000710567412
C=C(Cl)Cn1nnnc1CN    ZINC000830456337
C=C(Cl)CNC(=O)CC1CC1    ZINC000124637799
C/C(Cl)=C\C(=O)N1CC[C@H]1C    ZINC000914152393
C/C(Cl)=C\C(=O)NC1CCC1    ZINC000900615884
C=C[C@H](C)NC(=O)/C=C(/C)Cl    ZINC000901017551
CCC(=O)N1CCC=C(Cl)C1    ZINC000404402689
C=C(Cl)CNC(=O)/C(C)=C\C    ZINC000306469600
C=C(Cl)CNC(=O)[C@H]1C[C@@H]1C    ZINC000124627597
C=C[C@@H](C)NC(=O)/C=C(/C)Cl    ZINC000901017454
C/C(Cl)=C/C(=O)N1CC[C@@H]1C    ZINC000914152392
C/C(Cl)=C/C(=O)NC1CCC1    ZINC000900615886
C=CCCNC(=O)/C=C(/C)Cl    ZINC000912378477
C=C(Cl)CNC(=O)[C@@H]1C[C@@H]1C    ZINC000124627890
C=C[C@@H](C)NC(=O)/C=C(\C)Cl    ZINC000901017552
C=CCCC(=O)NCC(=C)Cl    ZINC000388144297
C=C(Cl)CNC(=O)C1CCC1    ZINC000124615242
C=C(C)CNC(=O)/C=C(/C)Cl    ZINC000907520828
C=C(Cl)CNC(=O)C=C(C)C    ZINC000300770776
C=CCN(C)C(=O)/C=C(\C)Cl    ZINC000907519529
C=C[C@H](C)NC(=O)/C=C(\C)Cl    ZINC000901017554
C=C(Cl)CNC(=O)[C@@H]1C[C@H]1C    ZINC000124627780
CC(=O)CN1CCC=C(Cl)C1    ZINC000404403555
C=C(Cl)CNC(=O)/C(C)=C/C    ZINC000307885995
C/C(Cl)=C/C(=O)N(C)C1CC1    ZINC000900170942
C/C(Cl)=C/C(=O)NCC1CC1    ZINC000900082907
C=C(Cl)CNC(=O)[C@H]1C[C@H]1C    ZINC000124627347
C/C(Cl)=C\C(=O)NC1(C)CC1    ZINC001353887980
C/C(Cl)=C/C(=O)N1CCCC1    ZINC000218644863
C/C(Cl)=C/C(=O)N1CC[C@H]1C    ZINC000914152391
C/C(Cl)=C\C(=O)N1CC[C@@H]1C    ZINC000914152394
C=C(Cl)CNC(=O)C1(C)CC1    ZINC000306412977
C/C(Cl)=C\C(=O)NCC1CC1    ZINC000900082900
C/C(Cl)=C\C(=O)N(C)C1CC1    ZINC000900170941
C/C(Cl)=C\C(=O)N1CCCC1    ZINC000218644787
C/C(Cl)=C/C(=O)NC1(C)CC1    ZINC001353887991
C=CCCNC(=O)/C=C(\C)Cl    ZINC000912378478
C=C(C)CNC(=O)/C=C(\C)Cl    ZINC000907520829
C=CCN(C)C(=O)/C=C(/C)Cl    ZINC000907519516
C=C(Cl)CNC(=O)C(=C)CC    ZINC001348889773
Cc1nn([C@@H](C)CN)cc1Cl    ZINC000012398151
Cc1nn([C@H](C)CN)cc1Cl    ZINC000012398153
CCn1cc(Cl)c(CNC)n1    ZINC000002534198
CC[C@H](CN)n1cc(Cl)cn1    ZINC000012398199
C=C(Cl)CNC1=N[C@H](C)CN1    ZINC000306202297
Cc1c(Cl)cnn1[C@@H](C)CN    ZINC000012398163
CCCCn1cc(Cl)c(N)n1    ZINC000020313617
C[C@@H](CN)Cn1cc(Cl)cn1    ZINC000012357762
CC(C)Cn1cc(Cl)c(N)n1    ZINC000020313632
CCCn1nc(C)c(Cl)c1N    ZINC000012357779
Cc1nn(CCN)c(C)c1Cl    ZINC000002535107
C[C@H](CN)Cn1cc(Cl)cn1    ZINC000012357763
CC[C@@H](CN)n1cc(Cl)cn1    ZINC000012398197
C=C(Cl)CNC(=N)N1CCC1    ZINC000849008518
CC(C)c1nn(C)c(N)c1Cl    ZINC000087418596
Cc1c(Cl)cnn1[C@H](C)CN    ZINC000012398165
C=CC/N=C(/N)NCC(=C)Cl    ZINC000307674875
CCCn1nc(N)c(Cl)c1C    ZINC000020313676
Cc1c(Cl)c(N)nn1C(C)C    ZINC000020313683
CCn1ncc(Cl)c1CNC    ZINC000002534199
Cc1c(Cl)cnn1CCCN    ZINC000006254825
C=C(Cl)CNC1=N[C@@H](C)CN1    ZINC000306202294
Cc1nn(CCCN)cc1Cl    ZINC000002549612
CCNCc1c(Cl)cnn1C    ZINC000124118301
C=C(Cl)CNC1=NCCN1C    ZINC000306999480
C=C(Cl)CN[C@H]1CCC1(C)C    ZINC000306706433
CC[C@H](C)N1CCC=C(Cl)C1    ZINC000878791402
C=C(Cl)CN[C@@H]1CCC[C@H]1C    ZINC000070831640
C=C(Cl)CNC1CC(C)(C)C1    ZINC000307528256
C/C(Cl)=C/CN(C)C1CCC1    ZINC000528394356
C/C(Cl)=C\CN1CCCCC1    ZINC000032604651
C=C(Cl)CN1C[C@H](C)C[C@@H]1C    ZINC000307410264
C=C(Cl)CN1CCCC[C@@H]1C    ZINC000306448806
C/C(Cl)=C\CN1C[C@H](C)[C@H]1C    ZINC000528513133
C=C(Cl)CN1CC[C@@H](CC)C1    ZINC000306508713
C/C(Cl)=C/CN1[C@H](C)C[C@H]1C    ZINC000528482298
CCN(C/C=C(/C)Cl)C1CC1    ZINC000528348418
C=C(C)CN(CC)CC(=C)Cl    ZINC000379147806
C=C(Cl)CN1CC[C@H](CC)C1    ZINC000306508714
C=C(Cl)CN1C[C@H](C)[C@H](C)C1    ZINC000306306024
C=C(Cl)CN(CC)C1CCC1    ZINC000307665755
C=C(Cl)CN1CCC(C)(C)C1    ZINC000306444341
C/C(Cl)=C\CN(C)CC1CC1    ZINC000528356769
C=C(Cl)CN[C@H]1CCC[C@@H]1C    ZINC000070831637
C=C(Cl)CN[C@@H]1CC[C@H](C)C1    ZINC000122112417
C/C(Cl)=C\CN1CC[C@@H](C)C1    ZINC000528362561
C=C(Cl)CN1C[C@@H](C)[C@H](C)C1    ZINC000306306023
CC[C@@H](C)N1CCC=C(Cl)C1    ZINC000878791392
C=C(Cl)CN(CCC)C1CC1    ZINC000388065775
C=C(Cl)CN[C@@H]1CCC[C@@H]1C    ZINC000070831643
C=C(Cl)CN[C@H](C)CC1CC1    ZINC000069664774
C/C(Cl)=C\CN1[C@H](C)C[C@@H]1C    ZINC000528482302
CC(C)CN1CCC=C(Cl)C1    ZINC000878794248
C/C(Cl)=C/CN(C)CC1CC1    ZINC000528356770
C=C(Cl)CNC1CCCCC1    ZINC000037488690
C=C(Cl)CN[C@H]1CC[C@@H](C)C1    ZINC000122111716
C=C(Cl)CN[C@@H]1CCC1(C)C    ZINC000306706432
CC[C@@H]1CCN1C/C=C(\C)Cl    ZINC000528514189
C/C(Cl)=C/CN1CCCCC1    ZINC000026956009
C=C(Cl)CN(C)CCC1CC1    ZINC000307924169
C=C(Cl)CN1CCC[C@@H]1CC    ZINC000306412457
C=C(Cl)CN[C@H](C)C1CCC1    ZINC000161750959
C=C(Cl)CN1CCCCCC1    ZINC000306612016
C=C(Cl)CN[C@@H]1CC[C@@H](C)C1    ZINC000122112191
C/C(Cl)=C\CN1C[C@H](C)[C@@H]1C    ZINC000528513130
C=C(Cl)CN[C@H]1CC[C@@H]1CC    ZINC000307705232
C=C(Cl)CN(CC)CC1CC1    ZINC000307913880
CC[C@H]1CCN1C/C=C(/C)Cl    ZINC000528514186
C=CCC[C@H](C)NCC(=C)Cl    ZINC000164632227
C=C(Cl)CN1[C@H](C)CC[C@@H]1C    ZINC000306458944
C=C(Cl)CN1CC[C@@H](C)[C@@H]1C    ZINC000306569906
C/C(Cl)=C/CN1CC[C@@H](C)C1    ZINC000528362558
C/C(Cl)=C/CN1C[C@H](C)[C@@H]1C    ZINC000528513128
C=C(Cl)CN[C@@H](CC)C1CC1    ZINC000161740921
C=C(Cl)CN1C[C@H](C)[C@@H](C)C1    ZINC000306306025
C=C(Cl)CN(C)C1CCCC1    ZINC000306613038
C=C(Cl)CN1CC[C@H](C)[C@H]1C    ZINC000306569908
C=C(Cl)CN[C@H]1CCC[C@H]1C    ZINC000070831634
CCN(C/C=C(\C)Cl)C1CC1    ZINC000528348415
C/C(Cl)=C/CN1CC[C@H](C)C1    ZINC000528362564
C=C(Cl)CN[C@H](CC)C1CC1    ZINC000161741065
NCC1=C(Cl)CCCCCC1    ZINC000045069162
C=C(Cl)CN1[C@@H](C)CC[C@@H]1C    ZINC000306458947
C=C(Cl)CN1CC[C@H](C)[C@@H]1C    ZINC000306569907
C=C(Cl)CN[C@@H]1CC[C@H]1CC    ZINC000307705233
C/C(Cl)=C\CN(C)C1CCC1    ZINC000528394354
C=C(Cl)CN[C@H]1CC[C@H]1CC    ZINC000307705230
C/C(Cl)=C\CN1CC[C@H](C)C1    ZINC000528362555
C=C(Cl)CN(C)[C@@H](C)C1CC1    ZINC000307534396
CC[C@@H]1CCN1C/C=C(/C)Cl    ZINC000528514188
C=C(Cl)CN1CCC(C)CC1    ZINC000307300277
C/C(Cl)=C/CN1C[C@H](C)[C@H]1C    ZINC000528513135
C=CCC[C@@H](C)NCC(=C)Cl    ZINC000164632347
C=C(Cl)CN(C(C)C)C1CC1    ZINC000307625174
CCCCN1CCC=C(Cl)C1    ZINC000878793602
CC[C@H]1CCN1C/C=C(\C)Cl    ZINC000528514187
C=C(Cl)CN[C@H]1CC[C@H](C)C1    ZINC000122111950
C=CCN(CC(=C)Cl)C(C)C    ZINC000307904128
C=C(Cl)CN1C[C@@H](C)C[C@H]1C    ZINC000307410272
C/C(Cl)=C/CN1[C@H](C)C[C@@H]1C    ZINC000528482300
C=C(Cl)CN1CC[C@@H](C)[C@H]1C    ZINC000306569909
C=C(Cl)CN[C@@H](C)CC1CC1    ZINC000069664769
C=C(Cl)CN1C[C@H](C)C[C@H]1C    ZINC000307410277
C/C(Cl)=C\CN1[C@H](C)C[C@H]1C    ZINC000528482297
C=C(Cl)CN[C@@H]1CC[C@@H]1CC    ZINC000307705231
C=C(Cl)CN1CCC[C@@H](C)C1    ZINC000306291978
C=C(Cl)CN(C)[C@H](C)C1CC1    ZINC000307534395
C=C(Cl)CN1C[C@@H](C)C[C@@H]1C    ZINC000307410269
C=C(Cl)CN1CCC[C@H](C)C1    ZINC000306268688
C=C(Cl)CN1[C@H](C)CC[C@H]1C    ZINC000306458951
C=C(Cl)CN1CCCC[C@H]1C    ZINC000306448805
C=C(Cl)CN[C@@H](C)C1CCC1    ZINC000161750848
C=C(Cl)CN1CCC[C@H]1CC    ZINC000306412456
O=C(O)C(Cl)=C(Cl)Cl    ZINC000001641050
O=Cc1cc(Br)co1    ZINC000002567282
C=C(Cl)CS(=O)(=O)Cl    ZINC000100473970
O=c1occcc1Br    ZINC000096024949
C=C(Br)C(F)(F)F    ZINC000001707249
O=Cc1occc1Br    ZINC000004208980
O=c1cn[nH]cc1Br    ZINC000215564176
Oc1nnccc1Br    ZINC000039396631
FC1=C(Br)C=C=C[N]1    ZINC000329788121
O=c1ncc(Br)c[nH]1    ZINC000004002614
O=Cc1[nH]ncc1Br    ZINC000004262629
O=c1[nH]cncc1Br    ZINC000005425261
Fc1cccc(Br)c1    ZINC000000404313
Fc1ccccc1Br    ZINC000000404312
Fc1ccc(Br)cc1    ZINC000000402617
O=C(Cl)c1ccccc1Cl    ZINC000001609560
O=C(Cl)c1ccc(Cl)cc1    ZINC000002041018
O=Cc1cc(Cl)cc(Cl)c1    ZINC000000165019
O=C(Cl)c1cccc(Cl)c1    ZINC000003860261
O=Cc1cccc(Cl)c1Cl    ZINC000002539302
O=Cc1cc(Cl)ccc1Cl    ZINC000002530965
O=Cc1ccc(Cl)cc1Cl    ZINC000000478344
O=Cc1ccc(Cl)c(Cl)c1    ZINC000000151791
O=Cc1c(Cl)cccc1Cl    ZINC000000148002
O=C1CCCC=C1Br    ZINC000030677946
O=C1C=C(Br)CCC1    ZINC000026895294
CC1=C(Br)C(=O)CC1    ZINC000002379617
O=c1[nH]cc(Cl)cc1[N+](=O)[O-]    ZINC000004262645
Cc1nn(C)cc1Br    ZINC000002571611
O=[N+]([O-])c1ncc(Cl)cc1O    ZINC000118677242
O=[N+]([O-])c1cc(Cl)c[n+]([O-])c1    ZINC000002029309
CCc1n[nH]cc1Br    ZINC000039247290
O=C(O)c1nc(O)ncc1Cl    ZINC000011804013
O=c1[nH]cc([N+](=O)[O-])cc1Cl    ZINC000014982394
Cc1c(Br)cnn1C    ZINC000014988517
O=c1[nH]ccc(Cl)c1[N+](=O)[O-]    ZINC000002598111
O=C(O)c1nc[nH]c(=O)c1Cl    ZINC000054967273
O=[N+]([O-])c1cncc(Cl)c1O    ZINC000035270277
CCn1cc(Br)cn1    ZINC000016124257
Cc1n[nH]c(C)c1Br    ZINC000000035824
NCc1cc(Br)c[nH]1    ZINC000071790888
O=[N+]([O-])c1cc[n+]([O-])cc1Cl    ZINC000032219979
O=[N+]([O-])c1c(Cl)ccc[n+]1[O-]    ZINC000034153790
O=c1cc(Cl)c([N+](=O)[O-])c[nH]1    ZINC000033358771
O=C(O)c1cc(Cl)c(=O)[nH]n1    ZINC000215568496
O=C(O)c1ccc(Cl)cc1F    ZINC000000158136
C[S@](=O)c1ccc(Cl)cc1    ZINC000005758128
COc1ccc(Cl)c(S)c1    ZINC000034411915
COc1ccc(Cl)cc1S    ZINC000036533013
O=C(O)c1cc(F)ccc1Cl    ZINC000001732233
C[S@@](=O)c1ccc(Cl)cc1    ZINC000017174015
C[S@@](=O)c1cccc(Cl)c1    ZINC000034224345
O=Cc1cc(F)c(Cl)cc1O    ZINC000095635198
C[S@](=O)c1cccc(Cl)c1    ZINC000034224346
O=Cc1cc(F)cc(Cl)c1O    ZINC000002525788
O=Cc1c(O)ccc(F)c1Cl    ZINC000095635191
O=C(O)c1cc(F)cc(Cl)c1    ZINC000000732122
O=Cc1c(F)ccc(O)c1Cl    ZINC000075926711
O=C(O)c1cc(Cl)ccc1F    ZINC000000403961
COc1cc(S)ccc1Cl    ZINC000039215948
CSc1ccc(O)cc1Cl    ZINC000034161612
O=Cc1cc(Cl)c(O)cc1F    ZINC000082399252
O=Cc1cc(F)c(O)c(Cl)c1    ZINC000012956516
O=C(O)c1ccc(F)cc1Cl    ZINC000000404792
O=C(O)c1c(F)cccc1Cl    ZINC000000156274
O=C(O)c1ccc(F)c(Cl)c1    ZINC000000152712
O=C(O)c1cccc(F)c1Cl    ZINC000001732023
O=Cc1c(O)ccc(Cl)c1F    ZINC000096300711
O=Cc1cc(Cl)cc(F)c1O    ZINC000082399251
CSc1c(O)cccc1Cl    ZINC000090413337
CC(=O)c1cc(Cl)c(C)s1    ZINC000080068271
C[S@@](=O)c1ccccc1Cl    ZINC000000161225
C[S@](=O)c1ccccc1Cl    ZINC000033374279
O=Cc1cc(Cl)c(F)cc1O    ZINC000004290823
O=C(O)c1ccc(Cl)c(F)c1    ZINC000002512521
O=Cc1c(O)cc(Cl)cc1F    ZINC000095830477
CCC(=O)c1sccc1Cl    ZINC000087620924
O=C(O)c1cccc(Cl)c1F    ZINC000000403972
COc1cc(Cl)ccc1S    ZINC000113917348
COc1ccc(S)cc1Cl    ZINC000020522377
Cc1cc(CCl)ccc1Cl    ZINC000078745894
