# Supplementary material for: Implementing a Scoring Function Based on Interaction Fingerprint for Autogrow4: Protein Kinase CK1δ as a Case Study
Source: Front Mol Biosci. 2022 Jul 7;9:909499. doi: 10.3389/fmolb.2022.909499 (PMC9301033; doi:10.3389/fmolb.2022.909499)
Supplement: Supplementary file 1 [file DataSheet1.ZIP › autogrow4-4.0.3/autogrow/operators/mutation/smiles_click_chem/reaction_libraries/robust_rxns/complementary_mol_dir/cyclohexanone_robust.smi]

O=C1CCCCC1    ZINC000004528575
O=C1CCNCC1    ZINC000001721205
C=C1CCC(=O)CC1    ZINC000032135239
O=C1CCC(=O)CC1    ZINC000003860985
CC1CCC(=O)CC1    ZINC000003861284
NC1CCC(=O)CC1    ZINC000066327963
CN1CCC(=O)CC1    ZINC000001693920
O=C1CCC(O)CC1    ZINC000013542642
O=C1CCC(F)CC1    ZINC000061717420
C#CC1CCC(=O)CC1    ZINC000098209883
N#CC1CCC(=O)CC1    ZINC000054962312
O=C1CCC2(CC1)N=N2    ZINC000238855420
N#CN1CCC(=O)CC1    ZINC000238590425
O=C1CCC2(CC2)CC1    ZINC000045071200
O=CC1CCC(=O)CC1    ZINC000002540048
CC1(C)CCC(=O)CC1    ZINC000005762178
CCC1CCC(=O)CC1    ZINC000001577378
O=CN1CCC(=O)CC1    ZINC000039077573
NCC1CCC(=O)CC1    ZINC000035569360
CCN1CCC(=O)CC1    ZINC000002560372
CNC1CCC(=O)CC1    ZINC000040448398
CC1(N)CCC(=O)CC1    ZINC000197961175
COC1CCC(=O)CC1    ZINC000003845059
CC1(O)CCC(=O)CC1    ZINC000005447714
O=C1CCC(CO)CC1    ZINC000016124770
C[N+]1(C)CCC(=O)CC1    ZINC000001744525
CON1CCC(=O)CC1    ZINC000072319796
CC1(F)CCC(=O)CC1    ZINC000149769238
O=C1CCC(F)(F)CC1    ZINC000012359140
N#CCC1CCC(=O)CC1    ZINC000038915877
CC1(C#N)CCC(=O)CC1    ZINC000034253095
C#CCN1CCC(=O)CC1    ZINC000019506682
N#CCN1CCC(=O)CC1    ZINC000019482657
CC(C)=C1CCC(=O)CC1    ZINC000039269168
O=C1CCC(C2CC2)CC1    ZINC000018851673
O=C1CCC2(CCC2)CC1    ZINC000082048785
C=CCN1CCC(=O)CC1    ZINC000012336808
O=C1CCN(C2CC2)CC1    ZINC000008939748
O=C1CCC2(COC2)CC1    ZINC000095630859
O=C1CCC2(CCO2)CC1    ZINC000238584178
CC(C)C1CCC(=O)CC1    ZINC000001577385
CCCC1CCC(=O)CC1    ZINC000002522708
NC(=O)C1CCC(=O)CC1    ZINC000039063978
CC(=O)N1CCC(=O)CC1    ZINC000000395510
CC(C)N1CCC(=O)CC1    ZINC000000394917
CN(C)C1CCC(=O)CC1    ZINC000038665184
CCCN1CCC(=O)CC1    ZINC000002539359
CCC1(N)CCC(=O)CC1    ZINC000217636941
O=C(O)C1CCC(=O)CC1    ZINC000000901837
NC(=O)N1CCC(=O)CC1    ZINC000001401226
O=C1CCC(CCO)CC1    ZINC000022112829
COCC1CCC(=O)CC1    ZINC000113611690
CCOC1CCC(=O)CC1    ZINC000071789981
CC1(CO)CCC(=O)CC1    ZINC000064034118
NCCN1CCC(=O)CC1    ZINC000067173028
CN(C)N1CCC(=O)CC1    ZINC000067425302
CC[N+]1(C)CCC(=O)CC1    ZINC000038241756
O=C1CCN(CCO)CC1    ZINC000019425132
CCON1CCC(=O)CC1    ZINC000091361854
O=C1CCC(CCl)CC1    ZINC000113030936
O=C1CCN(CCl)CC1    ZINC000199547503
O=C1CCC(C(F)F)CC1    ZINC000168738443
O=C1CCC(=C2CCC2)CC1    ZINC000390822020
C#CC(=O)N1CCC(=O)CC1    ZINC000306460084
C#CCOC1CCC(=O)CC1    ZINC000114197792
N#CCCN1CCC(=O)CC1    ZINC000041579911
O=C1CCC2(CCCC2)CC1    ZINC000034332070
O=C1CCC(C2CCC2)CC1    ZINC000259347491
C=CC(=O)N1CCC(=O)CC1    ZINC000034412878
N#CCOC1CCC(=O)CC1    ZINC000164166001
O=C1CCN(C2CCC2)CC1    ZINC000022002052
O=C1CCN(CC2CC2)CC1    ZINC000019476559
C=CCOC1CCC(=O)CC1    ZINC000112992716
O=C1CCC(OC2CC2)CC1    ZINC000307342654
CC(=O)C1(C)CCC(=O)CC1    ZINC000005899748
O=C1CCC2(CCOC2)CC1    ZINC000084324786
O=C1CCC2(CCCO2)CC1    ZINC000031829573
CCCCC1CCC(=O)CC1    ZINC000016637740
CCC1(CC)CCC(=O)CC1    ZINC000034381700
CC(C)(C)C1CCC(=O)CC1    ZINC000001081255
CCC(=O)N1CCC(=O)CC1    ZINC000019513267
CC1(C(N)=O)CCC(=O)CC1    ZINC001618235011
CC(=O)NC1CCC(=O)CC1    ZINC000002510356
CN(C)CC1CCC(=O)CC1    ZINC000147747441
CCCCN1CCC(=O)CC1    ZINC000002164545
CC[C@H](C)N1CCC(=O)CC1    ZINC000019488757
CC[C@@H](C)N1CCC(=O)CC1    ZINC000019488756
CC(C)(C)N1CCC(=O)CC1    ZINC000002004000
CC(C)C1(N)CCC(=O)CC1    ZINC000217636817
CC(C)CN1CCC(=O)CC1    ZINC000002556461
O=C1CCC2(CSC2)CC1    ZINC000144212158
CC(=O)OC1CCC(=O)CC1    ZINC000021994755
COC(=O)C1CCC(=O)CC1    ZINC000001758609
O=C1CCC2(CC1)OCCO2    ZINC000004261968
O=C(O)CC1CCC(=O)CC1    ZINC000034027345
CC1(C(=O)O)CCC(=O)CC1    ZINC000072207296
NCC(=O)N1CCC(=O)CC1    ZINC000079390760
NC(=O)CN1CCC(=O)CC1    ZINC000019470762
CC(C)OC1CCC(=O)CC1    ZINC000077032141
CCCOC1CCC(=O)CC1    ZINC000095930398
CC(C)C1(O)CCC(=O)CC1    ZINC000084323254
C[C@H](N)CN1CCC(=O)CC1    ZINC001206049682
C[C@@H](N)CN1CCC(=O)CC1    ZINC001206049673
NCCCN1CCC(=O)CC1    ZINC000082632141
O=C(CO)N1CCC(=O)CC1    ZINC000050161269
NC1(C(=O)O)CCC(=O)CC1    ZINC000002547845
O=C(O)CN1CCC(=O)CC1    ZINC000002527217
COC(=O)N1CCC(=O)CC1    ZINC000005997143
COCCN1CCC(=O)CC1    ZINC000019518116
C[C@H](O)CN1CCC(=O)CC1    ZINC000037687949
O=C1CCN(CCCO)CC1    ZINC000048694613
NCC1(CO)CCC(=O)CC1    ZINC000575631022
CSCC1CCC(=O)CC1    ZINC000238855176
O=C1CCC(OCCO)CC1    ZINC000146759967
O=C1CCC(O)(CCO)CC1    ZINC000005133441
COC1(OC)CCC(=O)CC1    ZINC000143201925
O=C(Cl)C1CCC(=O)CC1    ZINC000016124708
O=C1CCC2(CC2(F)F)CC1    ZINC000217399009
O=C1CCC(OCCF)CC1    ZINC000164166354
O=C(Cl)N1CCC(=O)CC1    ZINC000036466342
O=C1CCN(CCCl)CC1    ZINC000199540103
CC(F)(F)C1CCC(=O)CC1    ZINC000095628636
O=C1CCN(CC(F)F)CC1    ZINC000037755988
N#CC1(C2CC2)CCC(=O)CC1    ZINC000149383473
O=C1CCC(n2cccn2)CC1    ZINC000225290412
CC#CC(=O)N1CCC(=O)CC1    ZINC000306448704
C#CCCCN1CCC(=O)CC1    ZINC000163113809
O=C1CCC(C(F)(F)F)CC1    ZINC000000157897
N#CCC(=O)N1CCC(=O)CC1    ZINC000169807376
CC#CCOC1CCC(=O)CC1    ZINC000164161836
N#CCCCN1CCC(=O)CC1    ZINC000019424094
O=C1CCC2(CCCCC2)CC1    ZINC000032135915
O=C(C1CC1)N1CCC(=O)CC1    ZINC000019091912
O=C1CC2(CN1)CCC(=O)CC2    ZINC000096032459
O=C1CCC2(CCC(=O)CC2)N1    ZINC000051943317
C/C=C/C(=O)N1CCC(=O)CC1    ZINC000169807639
N#CCCOC1CCC(=O)CC1    ZINC001205604279
C/C=C\C(=O)N1CCC(=O)CC1    ZINC000388500133
O=C1NCCC12CCC(=O)CC2    ZINC000584624981
C=CC(=O)NC1CCC(=O)CC1    ZINC000149231613
CC(C)=CCN1CCC(=O)CC1    ZINC000002028362
O=C1CCN(C2CCCC2)CC1    ZINC000019432334
C[C@@H]1C[C@@H]1CN1CCC(=O)CC1    ZINC000167057183
C=CCCCN1CCC(=O)CC1    ZINC000070592572
C[C@H]1C[C@H]1CN1CCC(=O)CC1    ZINC000167057433
O=C1CCN(CCC2CC2)CC1    ZINC000083895112
O=C1CCC2(CCNCC2)CC1    ZINC000084324790
O=C1CCN(CC2CCC2)CC1    ZINC000037180729
C[C@@H]1C[C@H]1CN1CCC(=O)CC1    ZINC000167057356
C[C@H]1C[C@@H]1CN1CCC(=O)CC1    ZINC000167057259
C=CCCOC1CCC(=O)CC1    ZINC000164181256
C=C(C)COC1CCC(=O)CC1    ZINC000143855292
O=C1CCC2(CCOCC2)CC1    ZINC000072294351
C/C=C/COC1CCC(=O)CC1    ZINC000164181367
O=C1CCC(OCC2CC2)CC1    ZINC000114205762
CCC[C@H](C)C1CCC(=O)CC1    ZINC000002046356
CCC[C@@H](C)C1CCC(=O)CC1    ZINC000001577468
CCC(C)(C)C1CCC(=O)CC1    ZINC000001577479
CCCCCC1CCC(=O)CC1    ZINC000002522864
CNC(=O)C1(C)CCC(=O)CC1    ZINC001629377835
C=C[C@@H](O)CN1CCC(=O)CC1    ZINC001253571086
CCNC(=O)C1CCC(=O)CC1    ZINC000084429654
C=C[C@H](O)CN1CCC(=O)CC1    ZINC001253571108
O=C1CCN([C@H]2CCOC2)CC1    ZINC000070072112
CN(C)C(=O)C1CCC(=O)CC1    ZINC000084429656
CCCC(=O)N1CCC(=O)CC1    ZINC000019092823
O=C1CCN([C@@H]2CCOC2)CC1    ZINC000070072111
CCC(=O)NC1CCC(=O)CC1    ZINC000037507280
CC(C)C(=O)N1CCC(=O)CC1    ZINC000019091389
CC(=O)NCC1CCC(=O)CC1    ZINC000035569358
CCN(CC)C1CCC(=O)CC1    ZINC000034120906
CCC[C@@H](C)N1CCC(=O)CC1    ZINC000019475632
CC[C@@H](C)CN1CCC(=O)CC1    ZINC000050424628
CCC(CC)N1CCC(=O)CC1    ZINC000019471088
CC[C@H](C)NC1CCC(=O)CC1    ZINC000086662651
CCCCCN1CCC(=O)CC1    ZINC000019439218
CC(C)CCN1CCC(=O)CC1    ZINC000012336776
CC[C@@H](C)NC1CCC(=O)CC1    ZINC000086662650
CC(C)(C)CN1CCC(=O)CC1    ZINC000040494664
CCC[C@H](C)N1CCC(=O)CC1    ZINC000019475634
CC[C@H](C)CN1CCC(=O)CC1    ZINC000050424630
NC(=O)C(=O)N1CCC(=O)CC1    ZINC001335958983
O=C1CCC(OC2COC2)CC1    ZINC001222681653
CC(=O)OCC1CCC(=O)CC1    ZINC000022112849
O=C1CCC2(CC1)COCCO2    ZINC000167725001
COC(=O)C1(C)CCC(=O)CC1    ZINC000039247635
O=C1CCC(C2OCCO2)CC1    ZINC000201460704
O=C(O)CCC1CCC(=O)CC1    ZINC000088189986
COC(=O)CC1CCC(=O)CC1    ZINC000021994757
CCOC(=O)C1CCC(=O)CC1    ZINC000000388458
C[C@H](N)C(=O)N1CCC(=O)CC1    ZINC000079391888
CN(C)C(=O)N1CCC(=O)CC1    ZINC000083141835
C[Si](C)(C)C1CCC(=O)CC1    ZINC000169814325
CCNC(=O)N1CCC(=O)CC1    ZINC000036949077
NCC(=O)NC1CCC(=O)CC1    ZINC000079390761
CC[C@@H](C)OC1CCC(=O)CC1    ZINC000164154197
CC[C@H](C)OC1CCC(=O)CC1    ZINC000164154314
CCCCOC1CCC(=O)CC1    ZINC000116560454
CC(C)COC1CCC(=O)CC1    ZINC000090769887
CCCCC1(O)CCC(=O)CC1    ZINC000084323098
NCCCCN1CCC(=O)CC1    ZINC000199544704
CN(C)CCN1CCC(=O)CC1    ZINC000019474103
O=C(O)CNC1CCC(=O)CC1    ZINC000079390299
C[C@H](O)C(=O)N1CCC(=O)CC1    ZINC000306449320
O=C(CO)NC1CCC(=O)CC1    ZINC001350865274
CCOC(=O)N1CCC(=O)CC1    ZINC000000155166
COC(=O)NC1CCC(=O)CC1    ZINC000036880180
COC(=O)C1(N)CCC(=O)CC1    ZINC000090513095
COCC(=O)N1CCC(=O)CC1    ZINC000019508700
C[C@@H](O)C(=O)N1CCC(=O)CC1    ZINC000306313878
COC(=O)CN1CCC(=O)CC1    ZINC000019472406
NC(=O)COC1CCC(=O)CC1    ZINC000164177271
O=C(O)CCN1CCC(=O)CC1    ZINC000011864058
O=C1CCN(CCCCO)CC1    ZINC000043445761
COC[C@H](C)N1CCC(=O)CC1    ZINC000019515226
NCCCOC1CCC(=O)CC1    ZINC001217780070
CC(C)(O)CN1CCC(=O)CC1    ZINC000037692373
C[C@H](O)CNC1CCC(=O)CC1    ZINC001251970362
COC[C@@H](C)N1CCC(=O)CC1    ZINC000019515224
CC[C@@H](O)CN1CCC(=O)CC1    ZINC000037688889
COCCCN1CCC(=O)CC1    ZINC000034974468
CNC(=S)N1CCC(=O)CC1    ZINC000306499702
O=C(O)COC1CCC(=O)CC1    ZINC000138581465
COC1(C(=O)O)CCC(=O)CC1    ZINC000218604755
COCCOC1CCC(=O)CC1    ZINC000134978487
C[C@@H](O)COC1CCC(=O)CC1    ZINC000164162431
O=C1CCC(OCCCO)CC1    ZINC000238672498
C[C@H](O)COC1CCC(=O)CC1    ZINC000164162316
COC(OC)C1CCC(=O)CC1    ZINC000034589167
O=C1CCC(O)(C[N+](=O)[O-])CC1    ZINC000044713461
O=C1CCN(C[C@H](O)CO)CC1    ZINC000074374271
COC(=O)C1(F)CCC(=O)CC1    ZINC000146227525
O=C1CCC(c2ccccc2)CC1    ZINC000001646477
O=C1CCC(OCCCF)CC1    ZINC000158834616
O=C(CCl)N1CCC(=O)CC1    ZINC000041736128
O=C(Cl)CN1CCC(=O)CC1    ZINC000032020971
O=C1CCN(CCCCl)CC1    ZINC000196163992
O=C1CCC(c2ccccn2)CC1    ZINC000071496887
O=C1CCN(c2ccccc2)CC1    ZINC000001676484
O=C1CCC(Br)CC1    ZINC000095705284
CS(=O)(=O)C1CCC(=O)CC1    ZINC000115489940
O=C1CCC(OCCCl)CC1    ZINC001224660417
O=C1CCC(c2cnccn2)CC1    ZINC000114262923
O=C1CCN(c2ccccn2)CC1    ZINC000019505840
O=C1CCN(c2ccncc2)CC1    ZINC000019802413
O=C1CCN(c2cccnc2)CC1    ZINC000019519466
NS(=O)(=O)C1CCC(=O)CC1    ZINC000306488144
CS(=O)(=O)N1CCC(=O)CC1    ZINC000013745195
O=C(C(F)F)N1CCC(=O)CC1    ZINC000217662977
O=C1CCN(c2ncccn2)CC1    ZINC000001391541
O=C1CCN(c2cncnc2)CC1    ZINC000236407191
O=C1CCN(c2cnccn2)CC1    ZINC000019431771
NS(=O)(=O)N1CCC(=O)CC1    ZINC000012877943
O=C1CCN(Cc2cc[nH]c2)CC1    ZINC001140704926
Cc1cnn(C2CCC(=O)CC2)c1    ZINC000114273848
O=C1CCN(Cc2ccc[nH]2)CC1    ZINC001204003480
O=C1CCN(Cc2ccoc2)CC1    ZINC000130737013
Cc1cc(C2CCC(=O)CC2)on1    ZINC000136916796
O=C1CCN(Cc2ccco2)CC1    ZINC000015635389
O=C1CCN(Cc2c[nH]cn2)CC1    ZINC000104401683
O=C1CCN(Cc2cc[nH]n2)CC1    ZINC000575484285
O=C1CCN(Cc2cn[nH]c2)CC1    ZINC000306419883
O=C1CCN(Cc2ncc[nH]2)CC1    ZINC000104401674
O=C1CCN([C@H]2C[C@H]3C[C@H]3C2)CC1    ZINC001167931604
O=C1CCN([C@@H]2C[C@H]3C[C@H]3C2)CC1    ZINC000306909732
C[C@@H](C#N)C(=O)N1CCC(=O)CC1    ZINC000306206482
O=C1CCC(Oc2ncc[nH]2)CC1    ZINC001228297447
Cc1nnc(C2CCC(=O)CC2)o1    ZINC001253370952
C[C@H](C#N)C(=O)N1CCC(=O)CC1    ZINC000306206480
O=C1CCN(Cc2cnco2)CC1    ZINC000074303806
O=C1CCC(Oc2cn[nH]c2)CC1    ZINC001228323665
Cc1noc(C2CCC(=O)CC2)n1    ZINC000070996776
O=C1CCC(Oc2cc[nH]n2)CC1    ZINC001226425081
N#CCC(=O)NC1CCC(=O)CC1    ZINC001335123336
O=C1CCN(Cc2ncco2)CC1    ZINC001141005096
O=C1CCN(Cc2cnoc2)CC1    ZINC000037676458
O=C1CCN(Cc2ccon2)CC1    ZINC000088054077
O=C1CCN(Cc2cocn2)CC1    ZINC000306869160
O=C1CCN(Cc2nc[nH]n2)CC1    ZINC000575484332
O=C1CCN(Cc2cnn[nH]2)CC1    ZINC001203198096
CC(C)=CC(=O)C1CCC(=O)CC1    ZINC000001481004
CC[C@@H](CC#N)N1CCC(=O)CC1    ZINC001255167226
CN(CC#N)CC1CCC(=O)CC1    ZINC000306341929
CC[C@H](CC#N)N1CCC(=O)CC1    ZINC001255167225
O=C1CCC(C2CCCCC2)CC1    ZINC000001589885
O=C1CCN(CC(F)(F)F)CC1    ZINC000019474267
O=C1CCC(Oc2nc[nH]n2)CC1    ZINC001227103933
C[C@@H]1C[C@H]1C(=O)N1CCC(=O)CC1    ZINC000019507557
O=C(NC1CCC(=O)CC1)C1CC1    ZINC000036880093
O=C(C1CCC1)N1CCC(=O)CC1    ZINC000019092008
N#CCCCOC1CCC(=O)CC1    ZINC000164172587
C[C@H]1C[C@H]1C(=O)N1CCC(=O)CC1    ZINC000019507559
C/C=C(/C)C(=O)N1CCC(=O)CC1    ZINC000307740256
C[C@@H]1C[C@@H]1C(=O)N1CCC(=O)CC1    ZINC000019507553
CN1C(=O)CCC12CCC(=O)CC2    ZINC000091301932
C=C(CC)C(=O)N1CCC(=O)CC1    ZINC001345574880
C/C=C/C(=O)NC1CCC(=O)CC1    ZINC000575575396
C/C=C\C(=O)NC1CCC(=O)CC1    ZINC000606256299
C/C=C(\C)C(=O)N1CCC(=O)CC1    ZINC000308291063
C[C@H]1C[C@@H]1C(=O)N1CCC(=O)CC1    ZINC000019507555
C=CCCC(=O)N1CCC(=O)CC1    ZINC000308326010
O=C(CC1CC1)N1CCC(=O)CC1    ZINC000049730627
CC1(C(=O)N2CCC(=O)CC2)CC1    ZINC000306338578
CC(C)=CC(=O)N1CCC(=O)CC1    ZINC000074374727
C=CCC[C@H](C)N1CCC(=O)CC1    ZINC001258726005
CN(CC1CCC(=O)CC1)C1CC1    ZINC000336201182
CC/C=C\CCN1CCC(=O)CC1    ZINC001208725315
C=CCC[C@@H](C)N1CCC(=O)CC1    ZINC001258726008
O=C1CCC(CN2CCCC2)CC1    ZINC000199255152
O=C1CCN(C2CCCCC2)CC1    ZINC000002513926
C[C@H]1CC[C@H](N2CCC(=O)CC2)C1    ZINC000129243725
C=CCN(C)CC1CCC(=O)CC1    ZINC000649455709
C[C@@H](CC1CC1)N1CCC(=O)CC1    ZINC000069666392
C[C@H]1CC[C@@H](N2CCC(=O)CC2)C1    ZINC000129244179
C[C@@H]1CC[C@@H](N2CCC(=O)CC2)C1    ZINC000129243931
C[C@H](CC1CC1)N1CCC(=O)CC1    ZINC000069666395
O=C1CCC(NC2CCCC2)CC1    ZINC000129960137
O=C1CCN(CC2CCCC2)CC1    ZINC000037258647
C=CCCCCN1CCC(=O)CC1    ZINC000388821112
C[C@@H]1CC[C@H](N2CCC(=O)CC2)C1    ZINC000129243530
O=C1CCN(c2nccs2)CC1    ZINC000019505774
O=C1CCC(O)(C(F)(F)F)CC1    ZINC000068593395
O=C1NC(=O)C2(CCC(=O)CC2)N1    ZINC000084136997
O=C(O)C1(C2CCC(=O)CC2)CC1    ZINC000149698895
O=C(O)C1CC2(C1)CCC(=O)CC2    ZINC000216634434
O=C1CCC2(CC1)NCCNC2=O    ZINC000066054969
C=CCNC(=O)N1CCC(=O)CC1    ZINC000306465306
O=C(NC1CC1)N1CCC(=O)CC1    ZINC000054457320
N[C@@H]1C[C@@H]1C(=O)N1CCC(=O)CC1    ZINC001580396244
O=C1CCC(OC2CCCC2)CC1    ZINC000164164166
O=C1CCC(OCC2CCC2)CC1    ZINC000164177738
O=C1CCC(OCCC2CC2)CC1    ZINC000164183037
CC(C)=CCOC1CCC(=O)CC1    ZINC000164176889
CC1(C)CC2(CO1)CCC(=O)CC2    ZINC000685945693
C=CCCCOC1CCC(=O)CC1    ZINC000164157018
CN1CC[C@H](N2CCC(=O)CC2)C1    ZINC000107170795
O=C1CCN([C@@H]2CCCNC2)CC1    ZINC000212818182
O=C1CCN(C2CCNCC2)CC1    ZINC000071257250
CN1CC[C@@H](N2CCC(=O)CC2)C1    ZINC000107170799
O=C1CCN([C@H]2CCCNC2)CC1    ZINC000145657511
CCCCCCC1CCC(=O)CC1    ZINC000001577482
CCCC1(CCC)CCC(=O)CC1    ZINC000002562370
C=CCOC(=O)N1CCC(=O)CC1    ZINC000002578115
C=C(CO)C(=O)N1CCC(=O)CC1    ZINC000307743882
C=C[C@@H](O)C(=O)N1CCC(=O)CC1    ZINC000665949416
C=C[C@H](O)C(=O)N1CCC(=O)CC1    ZINC000665949417
O=C1CCN(C2CCOCC2)CC1    ZINC000036319868
CCNC(=O)C1(C)CCC(=O)CC1    ZINC001538774972
C=C[C@@](C)(O)CN1CCC(=O)CC1    ZINC001252546832
CC(C)CC(=O)N1CCC(=O)CC1    ZINC000019483379
CC[C@H](C)C(=O)N1CCC(=O)CC1    ZINC000019441368
C=C[C@H](O)CNC1CCC(=O)CC1    ZINC001253602775
O=C1CCN(C[C@H]2CCOC2)CC1    ZINC000049688331
C=C[C@@H](O)CNC1CCC(=O)CC1    ZINC001253602774
CN(C)C(=O)C1(C)CCC(=O)CC1    ZINC001540724724
O=C1CCN([C@@H]2CCCOC2)CC1    ZINC000071013985
CC[C@@H](C)C(=O)N1CCC(=O)CC1    ZINC000019441366
O=C1CCN([C@H]2CCCOC2)CC1    ZINC000071013983
CCCCC(=O)N1CCC(=O)CC1    ZINC000019433197
C=C[C@](C)(O)CN1CCC(=O)CC1    ZINC001252546830
O=C1CCN(C[C@@H]2CCCO2)CC1    ZINC000019507513
CCNC(=O)CC1CCC(=O)CC1    ZINC000307018167
CC1(CN2CCC(=O)CC2)COC1    ZINC000306571975
CC(C)C(=O)NC1CCC(=O)CC1    ZINC000037412437
CCCC(=O)NC1CCC(=O)CC1    ZINC000037412435
CC(C)(C)C(=O)N1CCC(=O)CC1    ZINC000019478499
O=C1CCC(N2CCOCC2)CC1    ZINC000071787939
O=C1CCN(C[C@@H]2CCOC2)CC1    ZINC000049688330
O=C1CCN(C[C@H]2CCCO2)CC1    ZINC000019507515
CCC[C@H](C)CN1CCC(=O)CC1    ZINC000051320580
CCCN(C)CC1CCC(=O)CC1    ZINC000258946689
CCC(CC)CN1CCC(=O)CC1    ZINC000129128546
CCCC[C@H](C)N1CCC(=O)CC1    ZINC000050888966
CCN(CC)CC1CCC(=O)CC1    ZINC000147745121
CC(C)CCCN1CCC(=O)CC1    ZINC000062097804
CCC[C@H](CC)N1CCC(=O)CC1    ZINC000050404887
CCC[C@@H](CC)N1CCC(=O)CC1    ZINC000050404885
CCC(CC)NC1CCC(=O)CC1    ZINC000087157197
CCCC[C@@H](C)N1CCC(=O)CC1    ZINC000050888965
CCC[C@H](C)NC1CCC(=O)CC1    ZINC000233336463
CCCCCCN1CCC(=O)CC1    ZINC000012336775
CCC[C@@H](C)CN1CCC(=O)CC1    ZINC000051320578
CCC[C@@H](C)NC1CCC(=O)CC1    ZINC000233279582
CC(C)(C)CCN1CCC(=O)CC1    ZINC000042223175
CON=CC(=O)N1CCC(=O)CC1    ZINC000308484812
COC(=O)CCC1CCC(=O)CC1    ZINC000144592679
C[C@H](CC1CCC(=O)CC1)C(=O)O    ZINC000217776621
CCOC(=O)C1(C)CCC(=O)CC1    ZINC000072233092
CC(=O)[C@H](C)OC1CCC(=O)CC1    ZINC001205232752
CC(C)C1(C(=O)O)CCC(=O)CC1    ZINC000084448441
CC(C)(C(=O)O)C1CCC(=O)CC1    ZINC000215620445
O=C1CCC(OC[C@@H]2CCO2)CC1    ZINC001224472432
CCC1(C(=O)OC)CCC(=O)CC1    ZINC000091351913
O=C1CCC(OC[C@H]2CCO2)CC1    ZINC001224472433
CCOC(=O)CC1CCC(=O)CC1    ZINC000039261792
CC(=O)[C@@H](C)OC1CCC(=O)CC1    ZINC001205232751
O=C1CCC(OCC2COC2)CC1    ZINC001224745293
O=C1CCC2(CC1)OCCCCO2    ZINC000008700388
O=C(O)CCCC1CCC(=O)CC1    ZINC000001734380
CCC(=O)COC1CCC(=O)CC1    ZINC001204864457
CCC(=O)OCC1CCC(=O)CC1    ZINC000388739648
C[C@@H](CC1CCC(=O)CC1)C(=O)O    ZINC000217776537
CC(C)NC(=O)N1CCC(=O)CC1    ZINC000020209499
CN(C)C(=O)NC1CCC(=O)CC1    ZINC000085956582
CN(C)CC(=O)N1CCC(=O)CC1    ZINC000037322856
C[C@H](N)C(=O)NC1CCC(=O)CC1    ZINC000079391889
CN(C)C(=O)CN1CCC(=O)CC1    ZINC000095929161
CCNC(=O)NC1CCC(=O)CC1    ZINC000036880159
CCN(C)C(=O)N1CCC(=O)CC1    ZINC000085966905
CCCNC(=O)N1CCC(=O)CC1    ZINC000020257265
CC(C)CCOC1CCC(=O)CC1    ZINC000164157276
CC(C)(C)COC1CCC(=O)CC1    ZINC000713179006
CCCCCOC1CCC(=O)CC1    ZINC000039641548
CC[C@H](C)COC1CCC(=O)CC1    ZINC000164153486
CC[C@@H](C)COC1CCC(=O)CC1    ZINC000164153372
O=C(O)CC(=O)N1CCC(=O)CC1    ZINC000169811250
O=C([C@H]1C[C@@H]1F)N1CCC(=O)CC1    ZINC001346261328
O=C([C@H]1C[C@H]1F)N1CCC(=O)CC1    ZINC001346261326
O=C([C@@H]1C[C@@H]1F)N1CCC(=O)CC1    ZINC001346261327
O=C1CCN([C@H]2CCSC2)CC1    ZINC000107172750
O=C1CCN([C@@H]2CCSC2)CC1    ZINC000107172748
O=C([C@@H]1C[C@H]1F)N1CCC(=O)CC1    ZINC001346261325
CCOCC(=O)N1CCC(=O)CC1    ZINC000020252506
CO[C@H](C)C(=O)N1CCC(=O)CC1    ZINC000113586367
CCOC(=O)CN1CCC(=O)CC1    ZINC000019472306
COCC(=O)NC1CCC(=O)CC1    ZINC000048631687
CNC(=O)COC1CCC(=O)CC1    ZINC000164152431
C[C@H](O)C(=O)NC1CCC(=O)CC1    ZINC001332268750
COC(=O)CCN1CCC(=O)CC1    ZINC000041635259
CCOC(=O)NC1CCC(=O)CC1    ZINC000036880176
COCCC(=O)N1CCC(=O)CC1    ZINC000053731391
CO[C@@H](C)C(=O)N1CCC(=O)CC1    ZINC000113586364
CCCOC(=O)N1CCC(=O)CC1    ZINC000204412007
NC(=O)CCOC1CCC(=O)CC1    ZINC000132529283
CC(C)(O)C(=O)N1CCC(=O)CC1    ZINC000306284657
CC(C)OC(=O)N1CCC(=O)CC1    ZINC000039128487
C[C@@H](O)C(=O)NC1CCC(=O)CC1    ZINC001332268751
CCC[C@@H](O)CN1CCC(=O)CC1    ZINC001252779833
COC[C@@H](C)NC1CCC(=O)CC1    ZINC001255558462
CC[C@@H](O)CNC1CCC(=O)CC1    ZINC001251806001
O=C1CCN(CCCCCO)CC1    ZINC000051021284
COCCCCN1CCC(=O)CC1    ZINC000044659095
CC(C)(O)CNC1CCC(=O)CC1    ZINC001252366451
CCC[C@H](O)CN1CCC(=O)CC1    ZINC001252779832
CC(C)[C@@H](O)CN1CCC(=O)CC1    ZINC000300862906
COC[C@H](C)NC1CCC(=O)CC1    ZINC001255558463
CC(C)[C@H](O)CN1CCC(=O)CC1    ZINC000300862907
CN(C)CCOC1CCC(=O)CC1    ZINC000164180021
O=C(O)C1(C(=O)O)CCC(=O)CC1    ZINC000039426303
CNC(=S)NC1CCC(=O)CC1    ZINC001200614384
CCNC(=S)N1CCC(=O)CC1    ZINC000307421822
COC(=O)CC1(O)CCC(=O)CC1    ZINC000014497243
COC(=O)COC1CCC(=O)CC1    ZINC000164166117
COC(=O)C1(OC)CCC(=O)CC1    ZINC000221690051
O=C(CO)OCC1CCC(=O)CC1    ZINC000909117950
CCOC1(OCC)CCC(=O)CC1    ZINC000034355039
CC(C)(O)COC1CCC(=O)CC1    ZINC000115991880
O=C1CCC(OCCCCO)CC1    ZINC001217781117
C[C@H](CO)COC1CCC(=O)CC1    ZINC001205957237
COCCCOC1CCC(=O)CC1    ZINC000164177872
CCOCCOC1CCC(=O)CC1    ZINC000129576432
O=C(CCCF)N1CCC(=O)CC1    ZINC000665948430
CC[C@@H](F)C(=O)N1CCC(=O)CC1    ZINC001335610090
CC[C@H](F)C(=O)N1CCC(=O)CC1    ZINC001335610091
CSCCCN1CCC(=O)CC1    ZINC000069011962
CC(C)(F)C(=O)N1CCC(=O)CC1    ZINC000306516074
O=C1CCC(NC[C@H](O)CO)CC1    ZINC001252070469
COC(CN1CCC(=O)CC1)OC    ZINC000074374415
COC[C@@H](O)CN1CCC(=O)CC1    ZINC000068892111
O=C1CCC2(CC1)SCCS2    ZINC000071255388
CCOC(=O)C1(F)CCC(=O)CC1    ZINC000138321223
CSCCOC1CCC(=O)CC1    ZINC000129188338
O=C1CCC(Cc2ccccc2)CC1    ZINC000036047655
CC1(c2ccccc2)CCC(=O)CC1    ZINC000039188462
O=C1CCC(OCCCCF)CC1    ZINC000379346229
Cc1ccc(C2CCC(=O)CC2)cc1    ZINC000034317568
C=CS(=O)(=O)N1CCC(=O)CC1    ZINC000114706391
O=C(CCl)NC1CCC(=O)CC1    ZINC000079390752
O=C(OCCF)N1CCC(=O)CC1    ZINC000858891387
O=C1CCN(CCCCCl)CC1    ZINC000199544999
NC1(c2ccccc2)CCC(=O)CC1    ZINC000114222237
Cc1ccc(N2CCC(=O)CC2)cc1    ZINC000002559658
O=C1CCN(Cc2ccccc2)CC1    ZINC000053178479
Cc1cccc(N2CCC(=O)CC2)c1    ZINC000002559731
Cc1ccccc1N1CCC(=O)CC1    ZINC000019087722
O=C1CCC(CBr)CC1    ZINC000090627527
CS(=O)(=O)CC1CCC(=O)CC1    ZINC000238856187
O=C1CCC(OCCCCl)CC1    ZINC001225124410
O=C1CCC(O)(c2ccccc2)CC1    ZINC000032169869
O=C1CCC(c2ccc(O)cc2)CC1    ZINC000000156919
O=C1CCC(Oc2ccccc2)CC1    ZINC000084451961
O=C1CCN(Cc2ccncc2)CC1    ZINC000055168304
O=C1CCN(Cc2cccnc2)CC1    ZINC000019087777
O=C1CCN(Cc2ccccn2)CC1    ZINC000055168319
CS(=O)(=O)NC1CCC(=O)CC1    ZINC000036880254
CCS(=O)(=O)N1CCC(=O)CC1    ZINC000019439614
CNS(=O)(=O)C1CCC(=O)CC1    ZINC000575571421
CC(F)(F)C(=O)N1CCC(=O)CC1    ZINC000306953379
O=C(NC1CCC(=O)CC1)C(F)F    ZINC000236134032
O=C1CCC(O)(c2cccnc2)CC1    ZINC000084323298
O=C1CCC(Oc2cccnc2)CC1    ZINC000259621176
O=C1CCC(Oc2ccncc2)CC1    ZINC000114589340
Cc1nccc(N2CCC(=O)CC2)n1    ZINC000054935501
O=C1CCN(Cc2cncnc2)CC1    ZINC001137664090
Cc1cnc(N2CCC(=O)CC2)nc1    ZINC000063048413
Cc1ccnc(N2CCC(=O)CC2)n1    ZINC000061858741
O=C1CCN(Cc2cnccn2)CC1    ZINC000693616918
O=C1CCN(Cc2ncccn2)CC1    ZINC000054459966
O=C1CCN(Cc2ccnnc2)CC1    ZINC001139979953
Cc1cc(N2CCC(=O)CC2)ncn1    ZINC000040726924
Nc1cc(N2CCC(=O)CC2)ccn1    ZINC000098175322
Cc1cncnc1N1CCC(=O)CC1    ZINC000641278163
Cc1ccc(N2CCC(=O)CC2)nn1    ZINC000041044988
O=C1CCN(Cc2cccnn2)CC1    ZINC000236406442
O=C1CCN(Cc2ccncn2)CC1    ZINC000236406527
CS(=O)(=O)OC1CCC(=O)CC1    ZINC000034538366
NS(=O)(=O)NC1CCC(=O)CC1    ZINC000167497255
CNS(=O)(=O)N1CCC(=O)CC1    ZINC000160597482
O=C1CCC(Oc2ncccn2)CC1    ZINC000084325071
O=C1CCC(O)(c2cncnc2)CC1    ZINC000084323152
O=C1CCC(Oc2cncnc2)CC1    ZINC001225458857
O=C1CCC(Oc2ccncn2)CC1    ZINC000114273714
O=C(c1cc[nH]c1)N1CCC(=O)CC1    ZINC000082530559
O=C(c1ccc[nH]1)N1CCC(=O)CC1    ZINC000096570454
O=C1CCC(Oc2cccnn2)CC1    ZINC000114274888
O=C1CCC(Oc2ccnnc2)CC1    ZINC001226907651
O=C1CCC(c2cccc(F)c2)CC1    ZINC000071506074
O=C1CCC(c2ccccc2F)CC1    ZINC000071506073
O=C1CCC(c2ccc(F)cc2)CC1    ZINC000039309507
O=C1CCC(OCC#CC2CC2)CC1    ZINC001224844860
Cc1nccn1CC1CCC(=O)CC1    ZINC000335806420
N#C[C@@H]1CC[C@H](N2CCC(=O)CC2)C1    ZINC001254661743
Cn1cccc1CN1CCC(=O)CC1    ZINC001203254159
N#C[C@H]1CC[C@@H](N2CCC(=O)CC2)C1    ZINC001254661742
Cc1ccc(CN2CCC(=O)CC2)[nH]1    ZINC001209568047
N#C[C@H]1CC[C@H](N2CCC(=O)CC2)C1    ZINC001254661741
N#C[C@@H]1CC[C@@H](N2CCC(=O)CC2)C1    ZINC001254661740
O=C(c1ccoc1)N1CCC(=O)CC1    ZINC000019440580
O=C(c1ccco1)N1CCC(=O)CC1    ZINC000019475569
O=C(c1ncc[nH]1)N1CCC(=O)CC1    ZINC001328638721
O=C(c1cn[nH]c1)N1CCC(=O)CC1    ZINC000062777663
O=C(c1cnc[nH]1)N1CCC(=O)CC1    ZINC000606266920
O=C(c1cc[nH]n1)N1CCC(=O)CC1    ZINC000062777662
O=C1CCN(c2ccc(F)cc2)CC1    ZINC000002559656
O=C1CCN(c2ccccc2F)CC1    ZINC000002559722
O=C1CCN(c2cccc(F)c2)CC1    ZINC000019430301
O=C(C1=CCCC1)N1CCC(=O)CC1    ZINC000335317300
C/C=C/C=C\C(=O)N1CCC(=O)CC1    ZINC000701238623
CC(C)C#CC(=O)N1CCC(=O)CC1    ZINC000820771158
C/C=C/C=C/C(=O)N1CCC(=O)CC1    ZINC000169812684
Cc1ccc(CN2CCC(=O)CC2)o1    ZINC000053038186
O=C(C1CC=CC1)N1CCC(=O)CC1    ZINC000336436975
O=C(C=C1CCC1)N1CCC(=O)CC1    ZINC000778565812
C#CCCCC(=O)N1CCC(=O)CC1    ZINC000760105003
N#CC1(COC2CCC(=O)CC2)CC1    ZINC000691580407
Cn1cc(CN2CCC(=O)CC2)cn1    ZINC000020253768
Cc1cc(CN2CCC(=O)CC2)n[nH]1    ZINC001203070136
Cc1[nH]cnc1CN1CCC(=O)CC1    ZINC000140226125
Cn1cncc1CN1CCC(=O)CC1    ZINC000085191504
CCn1cc(C2CCC(=O)CC2)nn1    ZINC000641187886
Cn1ccc(CN2CCC(=O)CC2)n1    ZINC000123848679
Cn1nccc1CN1CCC(=O)CC1    ZINC001206322848
Cn1ccnc1CN1CCC(=O)CC1    ZINC000036804659
Cc1cnc(CN2CCC(=O)CC2)[nH]1    ZINC000074247898
Cn1cnc(CN2CCC(=O)CC2)c1    ZINC001206198431
Cc1ncc(CN2CCC(=O)CC2)[nH]1    ZINC000689644437
Cc1n[nH]cc1CN1CCC(=O)CC1    ZINC001209554016
C#C[C@H](C)N(C)CC1CCC(=O)CC1    ZINC000829283028
C#C[C@@H](C)N(C)CC1CCC(=O)CC1    ZINC000829283029
O=C1CCN(C[C@@H]2CC=CCC2)CC1    ZINC000045630688
C#CCN(CC)CC1CCC(=O)CC1    ZINC000809576477
O=C1CCN(C[C@H]2CC=CCC2)CC1    ZINC000045630689
O=C1CCC(CN2CC=CCC2)CC1    ZINC000649417318
O=C1CCC(N[C@@H]2C[C@H]3C[C@H]3C2)CC1    ZINC001167903249
O=C1CCC(N[C@H]2C[C@H]3C[C@H]3C2)CC1    ZINC001167903250
O=C(c1ccon1)N1CCC(=O)CC1    ZINC000044586411
O=C(c1cocn1)N1CCC(=O)CC1    ZINC001319899861
O=C(c1cnco1)N1CCC(=O)CC1    ZINC001254294354
O=C(c1c[nH]nn1)N1CCC(=O)CC1    ZINC000087601604
O=C(c1nc[nH]n1)N1CCC(=O)CC1    ZINC000606266032
O=C1CCC(OCc2ccco2)CC1    ZINC001223052589
O=C1CCC(OCc2ccoc2)CC1    ZINC001223782531
O=C1CCN(c2cccc(F)n2)CC1    ZINC000020246930
C#CCOC(=O)C1(C)CCC(=O)CC1    ZINC001342181580
CCc1nnc(C2CCC(=O)CC2)o1    ZINC001255057389
CC[C@H](C#N)C(=O)N1CCC(=O)CC1    ZINC000651063169
Cc1cc(OC2CCC(=O)CC2)n[nH]1    ZINC001226667066
Cn1nccc1OC1CCC(=O)CC1    ZINC001226396253
N#CCCCC(=O)N1CCC(=O)CC1    ZINC000334310268
O=C1CCC(OCc2ncc[nH]2)CC1    ZINC000306234678
Cn1ccc(OC2CCC(=O)CC2)n1    ZINC001227680394
Cc1nc(CN2CCC(=O)CC2)co1    ZINC000723621053
O=C1CCC(OCc2cnc[nH]2)CC1    ZINC001223001362
Cc1ncoc1CN1CCC(=O)CC1    ZINC001141051729
CCc1noc(C2CCC(=O)CC2)n1    ZINC000070996931
Cc1coc(CN2CCC(=O)CC2)n1    ZINC001237634468
Cc1ncc(CN2CCC(=O)CC2)o1    ZINC000307344682
Cc1cnc(OC2CCC(=O)CC2)[nH]1    ZINC001234091557
Cn1cc(OC2CCC(=O)CC2)cn1    ZINC001231180319
C[C@@H](C#N)C(=O)NC1CCC(=O)CC1    ZINC001335123257
CC[C@@H](C#N)C(=O)N1CCC(=O)CC1    ZINC000651063170
C[C@H](C#N)C(=O)NC1CCC(=O)CC1    ZINC001335123256
Cn1ccnc1OC1CCC(=O)CC1    ZINC001228310822
CC(C)(C#N)C(=O)N1CCC(=O)CC1    ZINC000334440848
Cc1noc(CC2CCC(=O)CC2)n1    ZINC000334402118
Cc1cc(CN2CCC(=O)CC2)no1    ZINC000020253754
Cc1nnnn1CC1CCC(=O)CC1    ZINC000671617567
Cn1nncc1CN1CCC(=O)CC1    ZINC001238155493
O=C1CCC(C2CCC(=O)CC2)CC1    ZINC000000225803
C[C@@H](CCCC#N)N1CCC(=O)CC1    ZINC001172494040
CC[C@@H](CC#N)NC1CCC(=O)CC1    ZINC001255157036
CC[C@H](CC#N)NC1CCC(=O)CC1    ZINC001255157035
C[C@H](CCCC#N)N1CCC(=O)CC1    ZINC001172494041
CC1CCC(C2CCC(=O)CC2)CC1    ZINC000021989190
O=C1CCC(CC2CCCCC2)CC1    ZINC000001697890
O=C(N1CCC(=O)CC1)C(F)(F)F    ZINC000019092551
O=C1CCN(Cc2cccs2)CC1    ZINC000019436926
O=C1CCN(Cc2ccsc2)CC1    ZINC000036866852
O=C1CCN(c2cnc(F)cn2)CC1    ZINC000853136290
O=C1CCN(c2ncc(F)cn2)CC1    ZINC000128445401
O=C1CCN(c2cc(F)ncn2)CC1    ZINC000853137230
O=C1CCN(CCC(F)(F)F)CC1    ZINC000059167809
O=C1CCC(OCc2cnoc2)CC1    ZINC001222370528
O=C(C1=COCC1)N1CCC(=O)CC1    ZINC001341928409
O=C(C1CC(=O)C1)N1CCC(=O)CC1    ZINC000334354247
C#CCCOC(=O)N1CCC(=O)CC1    ZINC000034624322
O=C1CCC(OCc2ccon2)CC1    ZINC000720384459
O=C1CCC(OCc2ccno2)CC1    ZINC000164181013
O=C1CCC(OCc2cnco2)CC1    ZINC001223167745
O=C1CCC(OCc2cocn2)CC1    ZINC001223135550
CCOC(=O)C1(C#N)CCC(=O)CC1    ZINC000075597774
COCC#CC(=O)N1CCC(=O)CC1    ZINC001330137037
O=C1CCC(OCc2ncco2)CC1    ZINC001223118118
Cc1cc(OC2CCC(=O)CC2)no1    ZINC001227277149
Cc1nnc(CN2CCC(=O)CC2)o1    ZINC000020253764
O=C1CCC(OCn2cncn2)CC1    ZINC001223950027
N#CCNC(=O)CN1CCC(=O)CC1    ZINC000019482048
Cc1nonc1CN1CCC(=O)CC1    ZINC000069795332
O=C(CC1CC1)NC1CCC(=O)CC1    ZINC000049730629
O=C(C1CCCC1)N1CCC(=O)CC1    ZINC000019505867
C=CCCCC(=O)N1CCC(=O)CC1    ZINC000778567733
C=C(CC)C(=O)NC1CCC(=O)CC1    ZINC001347531318
CC1(C)C[C@@H]1C(=O)N1CCC(=O)CC1    ZINC000226544883
C/C=C(\CC)C(=O)N1CCC(=O)CC1    ZINC000789741991
C=C(C)CCC(=O)N1CCC(=O)CC1    ZINC001335588264
C=CC(C)(C)C(=O)N1CCC(=O)CC1    ZINC000336239538
C[C@@H](C(=O)N1CCC(=O)CC1)C1CC1    ZINC000163593191
C[C@@H]1C[C@H]1C(=O)NC1CCC(=O)CC1    ZINC000036880115
C/C=C(/C)C(=O)NC1CCC(=O)CC1    ZINC001334290498
O=C1CCN(C[C@H]2CCC=CO2)CC1    ZINC000307108789
CC(C)=CC(=O)NC1CCC(=O)CC1    ZINC000606269404
O=C(NC1CCC(=O)CC1)C1CCC1    ZINC000036880104
CC1(C(=O)N2CCC2)CCC(=O)CC1    ZINC001144958009
CC1(C(=O)NC2CC2)CCC(=O)CC1    ZINC001628440238
CC/C=C(/C)C(=O)N1CCC(=O)CC1    ZINC000706302557
C[C@@H]1C[C@@H]1CC(=O)N1CCC(=O)CC1    ZINC000334609448
O=C1CCN(C[C@@H]2CCC=CO2)CC1    ZINC000307108790
CC1(C(=O)N2CCC(=O)CC2)CCC1    ZINC000335726299
C[C@H]1C[C@@H]1C(=O)NC1CCC(=O)CC1    ZINC000036880114
CC(C)=C(C)C(=O)N1CCC(=O)CC1    ZINC000778568293
CCC/C=C/C(=O)N1CCC(=O)CC1    ZINC000778567898
C[C@H](C(=O)N1CCC(=O)CC1)C1CC1    ZINC000163593051
C[C@H]1C[C@H]1C(=O)NC1CCC(=O)CC1    ZINC000036880116
C[C@H]1C[C@@H]1CC(=O)N1CCC(=O)CC1    ZINC000334609436
C=CCCC(=O)NC1CCC(=O)CC1    ZINC000701254024
CC/C(C)=C\C(=O)N1CCC(=O)CC1    ZINC000822377038
O=C(CC1CCC1)N1CCC(=O)CC1    ZINC000226545169
CCC/C=C\C(=O)N1CCC(=O)CC1    ZINC000778567896
N#CCCCCOC1CCC(=O)CC1    ZINC000164166874
CC/C=C(\C)C(=O)N1CCC(=O)CC1    ZINC000706302555
O=C(CC1CCC(=O)CC1)NC1CC1    ZINC000334768328
O=C(CCC1CC1)N1CCC(=O)CC1    ZINC000335940150
C[C@@H]1C[C@@H]1C(=O)NC1CCC(=O)CC1    ZINC000036880113
C[C@@H]1C[C@H]1CC(=O)N1CCC(=O)CC1    ZINC000334609413
C/C=C(/CC)C(=O)N1CCC(=O)CC1    ZINC000789741990
C/C=C(\C)C(=O)NC1CCC(=O)CC1    ZINC001334290500
CC1(C(=O)NC2CCC(=O)CC2)CC1    ZINC000307420408
CC/C(C)=C/C(=O)N1CCC(=O)CC1    ZINC000822377037
CC1(CC(=O)N2CCC(=O)CC2)CC1    ZINC000307385838
C[C@H]1C[C@H]1CC(=O)N1CCC(=O)CC1    ZINC000334609443
CCC1(C(=O)N2CCC(=O)CC2)CC1    ZINC000306375274
CC[C@H]1CC[C@H](N2CCC(=O)CC2)C1    ZINC001173275421
CC[C@@H]1CC[C@@H](N2CCC(=O)CC2)C1    ZINC001173275416
C=CCC[C@@H](C)NC1CCC(=O)CC1    ZINC001258719308
C[C@@H]1CC[C@H](NC2CCC(=O)CC2)C1    ZINC001170101795
C[C@H](CC1CC1)NC1CCC(=O)CC1    ZINC001258449995
C[C@H]1CC[C@@H](NC2CCC(=O)CC2)C1    ZINC001170101793
O=C1CCN(C2CCCCCC2)CC1    ZINC000034947583
C[C@@H](CC1CC1)NC1CCC(=O)CC1    ZINC001258449996
C[C@@H]1CCCN1CC1CCC(=O)CC1    ZINC000336194259
CN(CC1CC1)CC1CCC(=O)CC1    ZINC000649250041
O=C1CCC(CN2CCCCC2)CC1    ZINC000258551748
O=C1CCN(CC2CCCCC2)CC1    ZINC000019512479
C=C(C)CN(C)CC1CCC(=O)CC1    ZINC000685418109
C=CCCN(C)CC1CCC(=O)CC1    ZINC000649471464
C[C@H]1CCCN1CC1CCC(=O)CC1    ZINC000336194258
C[C@H]1CCC[C@H](N2CCC(=O)CC2)C1    ZINC000037255773
C[C@@H]1CCC[C@H](N2CCC(=O)CC2)C1    ZINC000037255771
C=CCCCCCN1CCC(=O)CC1    ZINC000232570814
C=CCC[C@H](C)NC1CCC(=O)CC1    ZINC001258719307
CN(CC1CCC(=O)CC1)C1CCC1    ZINC000258922206
CC1(C)CC[C@H](N2CCC(=O)CC2)C1    ZINC000129246484
C[C@H]1CC[C@H](NC2CCC(=O)CC2)C1    ZINC001170101798
CCN(CC1CCC(=O)CC1)C1CC1    ZINC000649244699
CCN1CCC2(CCC(=O)CC2)CC1    ZINC001201587327
CC1CCC(N2CCC(=O)CC2)CC1    ZINC000019802851
O=C1CCN(CCC2CCCC2)CC1    ZINC000037741396
CC[C@H]1CC[C@@H](N2CCC(=O)CC2)C1    ZINC001173275423
O=C1CCC(NC2CCCCC2)CC1    ZINC000115001588
C[C@@H]1CCC[C@@H](N2CCC(=O)CC2)C1    ZINC000037255775
C[C@@H]1CC[C@@H](NC2CCC(=O)CC2)C1    ZINC001170101796
C[C@@H]1CCN(CC2CCC(=O)CC2)C1    ZINC000336001062
C[C@H]1CCN(CC2CCC(=O)CC2)C1    ZINC000336001061
CC[C@@H]1CC[C@H](N2CCC(=O)CC2)C1    ZINC001173275419
CC1(C)CC[C@@H](N2CCC(=O)CC2)C1    ZINC000129246743
C[C@H]1CCC[C@@H](N2CCC(=O)CC2)C1    ZINC000037255777
CC/C=C\CCCN1CCC(=O)CC1    ZINC001208133908
O=C1CCC(S(=O)(=O)Cl)CC1    ZINC000100253583
O=C1CCN(Cc2nccs2)CC1    ZINC000049533858
O=C1CCN(Cc2ccns2)CC1    ZINC000404283152
O=C1CCN(Cc2cnsc2)CC1    ZINC000687231048
Cc1csc(N2CCC(=O)CC2)n1    ZINC000019518731
O=C1CCN(Cc2cncs2)CC1    ZINC000159620384
O=C1CCN(Cc2cscn2)CC1    ZINC000020253766
O=C1CCC(OCc2ncon2)CC1    ZINC000164177133
CN1C(=O)NC2(CCC(=O)CC2)C1=O    ZINC001319638722
Cc1nnc(OC2CCC(=O)CC2)o1    ZINC001226457007
O=C([C@H]1CC(=O)N1)N1CCC(=O)CC1    ZINC000665947990
O=C([C@@H]1CC(=O)N1)N1CCC(=O)CC1    ZINC000665947991
O=C1CCC(OCc2nnn[nH]2)CC1    ZINC000307267734
CCOC(=O)[C@H]1CC12CCC(=O)CC2    ZINC000169795897
O=C(OCC1CCC(=O)CC1)C1CC1    ZINC000803228800
CCOC(=O)[C@@H]1CC12CCC(=O)CC2    ZINC000169795896
C=CCOC(=O)C1(C)CCC(=O)CC1    ZINC000835079658
O=C1CC[C@H](CN2CCC(=O)CC2)N1    ZINC000306776605
C=CCNC(=O)NC1CCC(=O)CC1    ZINC000306709653
NC[C@@H]1C[C@@H]1C(=O)N1CCC(=O)CC1    ZINC001580322693
N[C@@H]1C[C@@H]1C(=O)NC1CCC(=O)CC1    ZINC001580397717
O=C(NC1CC1)NC1CCC(=O)CC1    ZINC000054457323
O=C(NCC1CC1)N1CCC(=O)CC1    ZINC000700993898
O=C1CC[C@@H](CN2CCC(=O)CC2)N1    ZINC000306776606
C=CCCCCOC1CCC(=O)CC1    ZINC001224336107
CC(C)=CCCOC1CCC(=O)CC1    ZINC000697827461
C=C(C)CCCOC1CCC(=O)CC1    ZINC001224279302
O=C1CCC(OC2CCCCC2)CC1    ZINC000164147441
O=C1CCC(OCC2CCCC2)CC1    ZINC000129582986
O=C1CCN(CC2CCNCC2)CC1    ZINC000257984859
CCN1CC[C@H](N2CCC(=O)CC2)C1    ZINC001173359218
C[C@H]1C[C@H](N2CCC(=O)CC2)CCN1    ZINC001246560574
C[C@H]1CC[C@@H](N2CCC(=O)CC2)CN1    ZINC000669382992
O=C1CCC(N[C@H]2CCCNC2)CC1    ZINC001246235320
O=C1CCC(NC2CCNCC2)CC1    ZINC001246229259
CN1CC[C@@H](NC2CCC(=O)CC2)C1    ZINC001255414990
C[C@@H]1C[C@@H](N2CCC(=O)CC2)CCN1    ZINC001246560576
C[C@H]1C[C@@H](N2CCC(=O)CC2)CCN1    ZINC001246560573
CCN1CC[C@@H](N2CCC(=O)CC2)C1    ZINC001173359224
CC1(N2CCC(=O)CC2)CCNCC1    ZINC000148970349
C[C@@H]1C[C@H](N2CCC(=O)CC2)CCN1    ZINC001246560558
C[C@@H]1CC[C@@H](N2CCC(=O)CC2)CN1    ZINC000669382985
CN1CCC(N2CCC(=O)CC2)CC1    ZINC000037267444
CN1CC[C@H](NC2CCC(=O)CC2)C1    ZINC001255414989
O=C1CCC(N[C@@H]2CCCNC2)CC1    ZINC001246235322
CN1CCC[C@@H](N2CCC(=O)CC2)C1    ZINC000040715839
CN1CCN(C2CCC(=O)CC2)CC1    ZINC000071256927
CN1CCC[C@H](N2CCC(=O)CC2)C1    ZINC000040715838
C[C@@H]1CC[C@H](N2CCC(=O)CC2)CN1    ZINC000669382994
C[C@H]1CC[C@H](N2CCC(=O)CC2)CN1    ZINC000669382990
CCCCCCCC1CCC(=O)CC1    ZINC000105704192
O=C1CCC(Oc2ccsn2)CC1    ZINC001227726775
O=C1CCC(Oc2nccs2)CC1    ZINC001227037055
O=C1CCC(O)(c2cncs2)CC1    ZINC000147498779
Cc1nsc(N2CCC(=O)CC2)n1    ZINC000083647720
O=C1CCN(Cc2csnn2)CC1    ZINC000306168689
Cc1nnc(N2CCC(=O)CC2)s1    ZINC000083583626
O=C1CCC(Oc2n[nH]c(O)n2)CC1    ZINC001231304281
C=C[C@](C)(O)C(=O)N1CCC(=O)CC1    ZINC000665947910
C=CCOCC(=O)N1CCC(=O)CC1    ZINC000050160071
CCO/C=C\C(=O)N1CCC(=O)CC1    ZINC000847318866
O=C(OC1CCC1)N1CCC(=O)CC1    ZINC000238595957
O=C([C@@H]1CCCO1)N1CCC(=O)CC1    ZINC000019092211
C=C[C@@](C)(O)C(=O)N1CCC(=O)CC1    ZINC000665947911
COC/C=C/C(=O)N1CCC(=O)CC1    ZINC001331845613
O=C([C@H]1CCOC1)N1CCC(=O)CC1    ZINC000048626854
O=C([C@H](O)C1CC1)N1CCC(=O)CC1    ZINC000665949241
O=C([C@H]1CCCO1)N1CCC(=O)CC1    ZINC000019092215
C=C[C@H](O)C(=O)NC1CCC(=O)CC1    ZINC001332282869
O=C([C@H]1C[C@@H](O)C1)N1CCC(=O)CC1    ZINC000635206650
O=C([C@@H]1CCOC1)N1CCC(=O)CC1    ZINC000048626851
COC/C=C\C(=O)N1CCC(=O)CC1    ZINC001331845612
CCO/C=C/C(=O)N1CCC(=O)CC1    ZINC000847318864
C=C[C@@H](O)C(=O)NC1CCC(=O)CC1    ZINC001332282866
CC1(C(=O)N2CCC(=O)CC2)COC1    ZINC000335976624
O=C(CC1COC1)N1CCC(=O)CC1    ZINC000170044774
O=C([C@@H](O)C1CC1)N1CCC(=O)CC1    ZINC000665949242
O=C(OCC1CC1)N1CCC(=O)CC1    ZINC000784911505
C=CCOC(=O)NC1CCC(=O)CC1    ZINC000002578114
CC(=O)CCC(=O)N1CCC(=O)CC1    ZINC000334244293
O=C(N1CCC(=O)CC1)C1(O)CCC1    ZINC000335339414
O=C1CCN(C[C@@H]2CCCOC2)CC1    ZINC000044981732
CC1(N2CCOCC2)CCC(=O)CC1    ZINC000149976570
CCC1(CN2CCC(=O)CC2)COC1    ZINC001202927387
CC(C)NC(=O)CC1CCC(=O)CC1    ZINC000335760250
C=CCC[C@H](O)CN1CCC(=O)CC1    ZINC001252593345
CC(C)[C@@H](C)C(=O)N1CCC(=O)CC1    ZINC000069687221
CC1(C)C[C@H](N2CCC(=O)CC2)CO1    ZINC000307131936
O=C1CCN([C@H]2CCCOCC2)CC1    ZINC000307154406
CCC[C@@H](C)C(=O)N1CCC(=O)CC1    ZINC000020252501
CC(C)(C)NC(=O)C1CCC(=O)CC1    ZINC000106874595
CCN(C)C(=O)C1(C)CCC(=O)CC1    ZINC001135939919
CCN(C)C(=O)CC1CCC(=O)CC1    ZINC000336355507
CC[C@@H](C)C(=O)NC1CCC(=O)CC1    ZINC000036879987
O=C1CCC(CN2CC[C@@H](O)C2)CC1    ZINC000334585720
CCC[C@H](C)C(=O)N1CCC(=O)CC1    ZINC000020252503
C[C@H]1C[C@@H](N2CCC(=O)CC2)CCO1    ZINC000235736890
C=C[C@@](C)(O)CNC1CCC(=O)CC1    ZINC001252575790
C[C@@H]1C[C@H](N2CCC(=O)CC2)CCO1    ZINC000235421022
CCC(CC)C(=O)N1CCC(=O)CC1    ZINC000019518305
O=C1CCN(C[C@H]2CCCCO2)CC1    ZINC000035150066
CCCCC(=O)NC1CCC(=O)CC1    ZINC000036879958
CC1(C)C[C@@H](N2CCC(=O)CC2)CO1    ZINC000307131935
O=C1CCN(CC2CCOCC2)CC1    ZINC000052172852
CC(C)(C)C(=O)NC1CCC(=O)CC1    ZINC000037507279
CC(C)NC(=O)C1(C)CCC(=O)CC1    ZINC001540331674
CC(C)(C)CC(=O)N1CCC(=O)CC1    ZINC000019427439
CCCNC(=O)C1(C)CCC(=O)CC1    ZINC001290217330
CC(C)N(C)C(=O)C1CCC(=O)CC1    ZINC000258898519
CC[C@H](C)CC(=O)N1CCC(=O)CC1    ZINC000164383379
C[C@@H]1C[C@@H](N2CCC(=O)CC2)CCO1    ZINC000235345698
O=C1CCC(CN2CC[C@H](O)C2)CC1    ZINC000334585728
O=C1CCN([C@@H]2CCCOCC2)CC1    ZINC000307154407
O=C1CCC(CN2CC[C@@H]2CO)CC1    ZINC000934014738
O=C1CCN(C[C@@H]2CCCCO2)CC1    ZINC000035150065
O=C1CCC(N[C@@H]2CCCOC2)CC1    ZINC001254364300
O=C1CCC(CN2CC[C@H]2CO)CC1    ZINC000934014737
CCC(C)(C)C(=O)N1CCC(=O)CC1    ZINC000054403201
CC(C)[C@H](C)C(=O)N1CCC(=O)CC1    ZINC000069687223
CCCCCC(=O)N1CCC(=O)CC1    ZINC000020368532
CC[C@@H](C)CC(=O)N1CCC(=O)CC1    ZINC000164383248
C[C@H]1C[C@H](N2CCC(=O)CC2)CCO1    ZINC000235698189
C=CCC[C@@H](O)CN1CCC(=O)CC1    ZINC001252593344
O=C1CCC(CN2CCOCC2)CC1    ZINC000258556744
O=C1CCC(N[C@H]2CCCOC2)CC1    ZINC001254364299
CC[C@H](C)C(=O)NC1CCC(=O)CC1    ZINC000036879988
CC(C)CC(=O)NC1CCC(=O)CC1    ZINC000036880097
C=C[C@](C)(O)CNC1CCC(=O)CC1    ZINC001252575792
CC(C)CCC(=O)N1CCC(=O)CC1    ZINC000020252498
O=C1CCC(NC2CCOCC2)CC1    ZINC000114997575
O=C1CCN(C[C@H]2CCCOC2)CC1    ZINC000044981731
CC(C)CC[C@@H](C)N1CCC(=O)CC1    ZINC000068944969
CCCC(CCC)N1CCC(=O)CC1    ZINC001257334693
CC[C@@H](CC(C)C)N1CCC(=O)CC1    ZINC001172396540
CCCC[C@H](C)NC1CCC(=O)CC1    ZINC001255314033
CCN(CC1CCC(=O)CC1)C(C)C    ZINC000827468079
CCC[C@@H](CC)NC1CCC(=O)CC1    ZINC001257250315
CCCCN(C)CC1CCC(=O)CC1    ZINC000258755705
CCCC[C@@H](CC)N1CCC(=O)CC1    ZINC000166850809
CC[C@@H](C)N(C)CC1CCC(=O)CC1    ZINC000649376374
CCCC[C@@H](C)NC1CCC(=O)CC1    ZINC001255314038
CCC[C@H](CC)NC1CCC(=O)CC1    ZINC001257250314
CN(CC1CCC(=O)CC1)C(C)(C)C    ZINC000258874628
CC[C@H](C)N(C)CC1CCC(=O)CC1    ZINC000649376372
CC(C)CC[C@H](C)N1CCC(=O)CC1    ZINC000068944972
CC[C@H](CC(C)C)N1CCC(=O)CC1    ZINC001172396539
CCCCCCCN1CCC(=O)CC1    ZINC000101780331
CCCN(CC)CC1CCC(=O)CC1    ZINC000649259469
CCCCC[C@@H](C)N1CCC(=O)CC1    ZINC000042571322
CC(C)CN(C)CC1CCC(=O)CC1    ZINC000258912084
CCCC[C@H](CC)N1CCC(=O)CC1    ZINC000166850918
CCCCC[C@H](C)N1CCC(=O)CC1    ZINC000042571325
O=C1CCN(C(=S)NC2CC2)CC1    ZINC000307438606
C=CCNC(=S)N1CCC(=O)CC1    ZINC000306424835
O=C(O)[C@H]1CCC2(CCC(=O)CC2)O1    ZINC000953101469
O=C(O)[C@@H]1CCC2(CCC(=O)CC2)O1    ZINC000953101470
CC(=O)NCC(=O)N1CCC(=O)CC1    ZINC000701218003
NC(=O)CC(=O)NC1CCC(=O)CC1    ZINC001153774096
CON=CC(=O)NC1CCC(=O)CC1    ZINC001119670756
NC(=O)CCC(=O)N1CCC(=O)CC1    ZINC001332522197
CC(C)(C)OC(=O)C1CCC(=O)CC1    ZINC000012649098
CCOC(=O)[C@@H](C)C1CCC(=O)CC1    ZINC000115446983
CC(C)OC(=O)C1(C)CCC(=O)CC1    ZINC000590781668
O=C1CCC(OC[C@@H]2CCOC2)CC1    ZINC000164154679
CCCC(=O)OCC1CCC(=O)CC1    ZINC000803226856
O=C1CCC(OC[C@H]2CCOC2)CC1    ZINC000164154798
COC(=O)[C@H](C)CC1CCC(=O)CC1    ZINC000217776808
COC(=O)[C@@H](C)CC1CCC(=O)CC1    ZINC000217776730
CC1(C)COC2(CCC(=O)CC2)OC1    ZINC000000164382
O=C1CCC2(CCC[C@H](CO)O2)CC1    ZINC000953119715
CCCOC(=O)C1(C)CCC(=O)CC1    ZINC000835079196
COC(=O)C1(C(C)C)CCC(=O)CC1    ZINC000217635152
O=C1CCC2(CCC[C@@H](CO)O2)CC1    ZINC000953119714
CC1(COC2CCC(=O)CC2)COC1    ZINC001224467863
CCOC(=O)[C@H](C)C1CCC(=O)CC1    ZINC000115446986
O=C1CCC(OC[C@@H]2CCCO2)CC1    ZINC000164152885
CCOC(=O)C1(CC)CCC(=O)CC1    ZINC000091368996
CC(C)C(=O)OCC1CCC(=O)CC1    ZINC000803226355
COC(=O)C(C)(C)C1CCC(=O)CC1    ZINC000115446717
O=C1CCC(OC[C@H]2CCCO2)CC1    ZINC000164152787
CC[C@H](CN)C(=O)N1CCC(=O)CC1    ZINC001574076112
CC(C)N(C)C(=O)N1CCC(=O)CC1    ZINC000336565933
CCN(C)C(=O)NC1CCC(=O)CC1    ZINC000085967079
C[C@@H](C(=O)N1CCC(=O)CC1)N(C)C    ZINC000679277258
CC[C@@H](CN)C(=O)N1CCC(=O)CC1    ZINC001574076113
CCNCC(=O)NC1CCC(=O)CC1    ZINC001574076698
C[C@H](C(=O)N1CCC(=O)CC1)N(C)C    ZINC000635206845
CC(C)[C@H](N)C(=O)N1CCC(=O)CC1    ZINC000079391909
CCCN(C)C(=O)N1CCC(=O)CC1    ZINC000772378263
CCCCNC(=O)N1CCC(=O)CC1    ZINC000020257316
CCN(CC)C(=O)N1CCC(=O)CC1    ZINC000085958831
CC(C)(C)NC(=O)N1CCC(=O)CC1    ZINC000020257317
CC(C)NC(=O)NC1CCC(=O)CC1    ZINC000036880158
CCCNC(=O)NC1CCC(=O)CC1    ZINC000036880183
CN(C)CC(=O)NC1CCC(=O)CC1    ZINC000701252795
CCCCCCOC1CCC(=O)CC1    ZINC000129579835
CC(C)(C)CCOC1CCC(=O)CC1    ZINC000164161598
CC(C)CCCOC1CCC(=O)CC1    ZINC000164156889
CCC(CC)COC1CCC(=O)CC1    ZINC000164152283
CS/C=C\C(=O)N1CCC(=O)CC1    ZINC000393558071
CS/C=C/C(=O)N1CCC(=O)CC1    ZINC000307168050
O=C(C1CSC1)N1CCC(=O)CC1    ZINC000630679497
C[C@@H](C(=O)O)C(=O)N1CCC(=O)CC1    ZINC001588564237
COC(=O)CC(=O)N1CCC(=O)CC1    ZINC000141022518
O=C(O)CCC(=O)N1CCC(=O)CC1    ZINC000074374659
C[C@H](C(=O)O)C(=O)N1CCC(=O)CC1    ZINC001588564236
O=C(O)CNC(=O)C1CCC(=O)CC1    ZINC000688577561
N#CC1(c2ccccc2)CCC(=O)CC1    ZINC000000207096
N#Cc1ccc(C2CCC(=O)CC2)cc1    ZINC000021984638
O=C(NC1CCC(=O)CC1)[C@@H]1C[C@H]1F    ZINC001123881711
O=C(NC1CCC(=O)CC1)[C@H]1C[C@@H]1F    ZINC001123881710
C[C@]1(C(=O)N2CCC(=O)CC2)C[C@H]1F    ZINC000306955275
C[C@]1(C(=O)N2CCC(=O)CC2)C[C@@H]1F    ZINC000306955277
C[C@@]1(C(=O)N2CCC(=O)CC2)C[C@@H]1F    ZINC000306955276
O=C(NC1CCC(=O)CC1)[C@H]1C[C@H]1F    ZINC001123881709
O=C(NC1CCC(=O)CC1)[C@@H]1C[C@@H]1F    ZINC001123881708
O=C1CCC(N[C@@H]2CCSC2)CC1    ZINC001255271165
O=C1CCN([C@@H]2CCCSC2)CC1    ZINC000107189493
O=C1CCC(N[C@H]2CCSC2)CC1    ZINC001255271166
O=C1CCN([C@H]2CCCSC2)CC1    ZINC000107189490
O=C1CCN(C2CCSCC2)CC1    ZINC000107189486
C[C@@]1(C(=O)N2CCC(=O)CC2)C[C@H]1F    ZINC000306955274
CC(C)(CO)C(=O)N1CCC(=O)CC1    ZINC000681580251
CN(CC(=O)O)CC1CCC(=O)CC1    ZINC001610916163
CC[C@@H](OC1CCC(=O)CC1)C(N)=O    ZINC000164182698
CCOCC(=O)NC1CCC(=O)CC1    ZINC000036880146
CC[C@H](OC1CCC(=O)CC1)C(N)=O    ZINC000164182592
CC(=O)NCCOC1CCC(=O)CC1    ZINC001205323673
CC[C@](C)(O)C(=O)N1CCC(=O)CC1    ZINC001333838001
CC(C)[C@H](O)C(=O)N1CCC(=O)CC1    ZINC000336085587
CCNC(=O)COC1CCC(=O)CC1    ZINC000164181481
CCCOC(=O)NC1CCC(=O)CC1    ZINC000379492860
CC1(C(=O)NCCO)CCC(=O)CC1    ZINC001440479498
CC[C@@H](C)OC(=O)N1CCC(=O)CC1    ZINC000148036892
CO[C@@H](C)CC(=O)N1CCC(=O)CC1    ZINC001325021132
CCCOCC(=O)N1CCC(=O)CC1    ZINC000037330788
CC(C)(O)CC(=O)N1CCC(=O)CC1    ZINC000336054136
CC[C@@](C)(O)C(=O)N1CCC(=O)CC1    ZINC001333838002
CN(C)C(=O)COC1CCC(=O)CC1    ZINC000164171859
CC[C@H](CO)C(=O)N1CCC(=O)CC1    ZINC001339036032
COC(=O)[C@@H](C)CN1CCC(=O)CC1    ZINC000041635253
CCC[C@H](O)C(=O)N1CCC(=O)CC1    ZINC001119759879
COC(=O)[C@H](C)CN1CCC(=O)CC1    ZINC000041635255
CCCCOC(=O)N1CCC(=O)CC1    ZINC000116196348
CC[C@H](C)OC(=O)N1CCC(=O)CC1    ZINC000148037098
CC(C)COC(=O)N1CCC(=O)CC1    ZINC000019816459
CC(C)(C)OC(=O)N1CCC(=O)CC1    ZINC000000154062
CC[C@H](OC)C(=O)N1CCC(=O)CC1    ZINC000334224011
COCCC(=O)NC1CCC(=O)CC1    ZINC000053731397
CC(C)(O)C(=O)NC1CCC(=O)CC1    ZINC001332270041
COC(=O)CCCN1CCC(=O)CC1    ZINC000037286706
CCOCCC(=O)N1CCC(=O)CC1    ZINC000053733286
CCO[C@@H](C)C(=O)N1CCC(=O)CC1    ZINC000141578175
CO[C@H](C)C(=O)NC1CCC(=O)CC1    ZINC000163845031
CC(C)OC(=O)NC1CCC(=O)CC1    ZINC000044240231
CC(C)[C@@H](O)C(=O)N1CCC(=O)CC1    ZINC000334943359
CC[C@@H](CO)C(=O)N1CCC(=O)CC1    ZINC001339036033
CO[C@H](C)CC(=O)N1CCC(=O)CC1    ZINC001325021131
O=C(CCCCO)N1CCC(=O)CC1    ZINC001329316324
CO[C@@H](C)C(=O)NC1CCC(=O)CC1    ZINC000163844958
CCO[C@H](C)C(=O)N1CCC(=O)CC1    ZINC000141578373
CC[C@@H](OC)C(=O)N1CCC(=O)CC1    ZINC000334224009
CC(C)OCC(=O)N1CCC(=O)CC1    ZINC000037329607
CCOC(=O)CCN1CCC(=O)CC1    ZINC000041635257
COCCCC(=O)N1CCC(=O)CC1    ZINC000087436097
O=C1CCC(CN2CC[C@H](F)C2)CC1    ZINC000336262776
O=C1CCC(CN2CC[C@@H](F)C2)CC1    ZINC000336262778
CC(C)(C)[C@@H](O)CN1CCC(=O)CC1    ZINC000306459865
CCCC[C@H](O)CN1CCC(=O)CC1    ZINC001252083865
COC(C)(C)CCN1CCC(=O)CC1    ZINC000231027256
CCC[C@@H](O)CNC1CCC(=O)CC1    ZINC001252800271
CN(C)CCCOC1CCC(=O)CC1    ZINC000125812652
COCCN(C)CC1CCC(=O)CC1    ZINC000649253761
CCOC(C)(C)CN1CCC(=O)CC1    ZINC000167051523
CCC[C@H](O)CNC1CCC(=O)CC1    ZINC001252800272
CC(C)[C@@H](O)CNC1CCC(=O)CC1    ZINC001253780562
CCOCC[C@@H](C)N1CCC(=O)CC1    ZINC001172416128
CC(C)[C@H](O)CNC1CCC(=O)CC1    ZINC001253780561
CCOCC[C@H](C)N1CCC(=O)CC1    ZINC001172416127
CC(C)(C)[C@H](O)CN1CCC(=O)CC1    ZINC000306459866
CCCC[C@@H](O)CN1CCC(=O)CC1    ZINC001252083864
O=C(O)COC(=O)C1CCC(=O)CC1    ZINC000819532877
CC(=O)CSCC1CCC(=O)CC1    ZINC000388594347
N#Cc1ccc(N2CCC(=O)CC2)cc1    ZINC000019867353
N#CC1(c2ccccn2)CCC(=O)CC1    ZINC000066055234
N#Cc1cccc(N2CCC(=O)CC2)c1    ZINC000084858479
N#CC1(c2cccnc2)CCC(=O)CC1    ZINC000066055235
N#CC1(c2ccncc2)CCC(=O)CC1    ZINC000066055236
CC(C)NC(=S)N1CCC(=O)CC1    ZINC000057779740
CCNC(=S)NC1CCC(=O)CC1    ZINC001195358249
CCCNC(=S)N1CCC(=O)CC1    ZINC000057779752
COCC(=O)OCC1CCC(=O)CC1    ZINC000803229534
CCOC(=O)C1(CO)CCC(=O)CC1    ZINC000146253563
CCOC(=O)CC1(O)CCC(=O)CC1    ZINC000085223943
COC(=O)CCOC1CCC(=O)CC1    ZINC000164157152
O=C1CCC(OCC2OCCO2)CC1    ZINC001224662857
CCOC(=O)COC1CCC(=O)CC1    ZINC000164160703
CC(=O)OCCOC1CCC(=O)CC1    ZINC001224575426
COCCNC(=O)N1CCC(=O)CC1    ZINC001186508749
NC[C@H](O)C(=O)NC1CCC(=O)CC1    ZINC001580325854
O=C1CCC2(CCc3ccccc32)CC1    ZINC000082080575
CC(C)(CO)COC1CCC(=O)CC1    ZINC001205786791
CC(C)OCCOC1CCC(=O)CC1    ZINC000164147801
COCCCCOC1CCC(=O)CC1    ZINC000130899742
COC(C)(C)COC1CCC(=O)CC1    ZINC000382250343
C[N+](C)(C)CCOC1CCC(=O)CC1    ZINC001224771868
C/C(Cl)=C\C(=O)N1CCC(=O)CC1    ZINC001119594149
C/C(Cl)=C/C(=O)N1CCC(=O)CC1    ZINC001119594148
CS[C@H](C)C(=O)N1CCC(=O)CC1    ZINC000307358451
CS[C@@H](C)C(=O)N1CCC(=O)CC1    ZINC000307358452
N#Cc1cccc(N2CCC(=O)CC2)n1    ZINC000081595072
N#Cc1cccnc1N1CCC(=O)CC1    ZINC000019475334
N#Cc1cc(N2CCC(=O)CC2)ccn1    ZINC000061811505
N#Cc1ccc(N2CCC(=O)CC2)nc1    ZINC000019519073
NC1(C2(O)OCCO2)CCC(=O)CC1    ZINC000083443939
COC(=O)[C@@H](O)CN1CCC(=O)CC1    ZINC000308534879
COC(=O)[C@H](O)CN1CCC(=O)CC1    ZINC000308534877
COCCOC(=O)N1CCC(=O)CC1    ZINC000308489044
COC(OC)C(=O)N1CCC(=O)CC1    ZINC000873936543
C[C@H](CF)NC(=O)C1CCC(=O)CC1    ZINC000345859598
CC1(C(=O)NCCF)CCC(=O)CC1    ZINC001634358647
CC[C@H](F)C(=O)NC1CCC(=O)CC1    ZINC001120686715
CC[C@@H](F)C(=O)NC1CCC(=O)CC1    ZINC001120686713
CC(C)[C@H](F)C(=O)N1CCC(=O)CC1    ZINC001116709007
O=C(CCCF)NC1CCC(=O)CC1    ZINC001333476253
CC(C)(F)C(=O)NC1CCC(=O)CC1    ZINC000306256381
CCSC[C@@H](C)N1CCC(=O)CC1    ZINC000219542010
CS[C@@H](C)CCN1CCC(=O)CC1    ZINC000217321652
CCSC[C@H](C)N1CCC(=O)CC1    ZINC000219542087
CSCC[C@H](C)N1CCC(=O)CC1    ZINC000228966279
O=C(CC1CCC(=O)CC1)NCCF    ZINC000437688619
C[C@@H](CF)NC(=O)C1CCC(=O)CC1    ZINC000345859600
CC(C)[C@@H](F)C(=O)N1CCC(=O)CC1    ZINC001116709005
CSCC[C@@H](C)N1CCC(=O)CC1    ZINC000228966266
CS[C@H](C)CCN1CCC(=O)CC1    ZINC000217321655
CCOC[C@H](O)CN1CCC(=O)CC1    ZINC000068953012
CCOC[C@@H](O)CN1CCC(=O)CC1    ZINC000068953015
COC[C@@H](O)CNC1CCC(=O)CC1    ZINC001252828937
COCOCCCN1CCC(=O)CC1    ZINC001209023704
CN(CCCF)CC1CCC(=O)CC1    ZINC000887142582
N#CNS(=O)(=O)C1CCC(=O)CC1    ZINC000723691641
N#CCS(=O)(=O)N1CCC(=O)CC1    ZINC000082267080
COCNC(=S)N1CCC(=O)CC1    ZINC001198807689
N#Cc1cncnc1N1CCC(=O)CC1    ZINC000307633554
N#Cc1ccc(N2CCC(=O)CC2)nn1    ZINC000307381710
N#Cc1nccnc1N1CCC(=O)CC1    ZINC000054376806
N#Cc1cncc(N2CCC(=O)CC2)n1    ZINC000401317491
N#Cc1nccc(N2CCC(=O)CC2)n1    ZINC000306662656
N#Cc1cnnc(N2CCC(=O)CC2)c1    ZINC000259685187
C=C(Cl)CNCN1CCC(=O)CC1    ZINC000273015092
N#Cc1cc(N2CCC(=O)CC2)ncn1    ZINC000306921852
CCOC(=O)C1(CF)CCC(=O)CC1    ZINC000710676914
CC1(C(=O)OCCF)CCC(=O)CC1    ZINC001357526689
CCSCCOC1CCC(=O)CC1    ZINC000129188549
COC(COC1CCC(=O)CC1)OC    ZINC001204894272
COCOCCOC1CCC(=O)CC1    ZINC001224820526
COCCOCOC1CCC(=O)CC1    ZINC000308459230
O=C1CCC(N2CCS2(=O)=O)CC1    ZINC001250348840
C=CS(=O)(=O)NC1CCC(=O)CC1    ZINC001198636046
O=C1CCN(S(=O)(=O)C2CC2)CC1    ZINC000070909068
C=CCS(=O)(=O)N1CCC(=O)CC1    ZINC000710997472
O=C([C@@H]1CC1(F)F)N1CCC(=O)CC1    ZINC000571819698
O=C([C@H]1CC1(F)F)N1CCC(=O)CC1    ZINC000571819697
O=C(c1ccccc1)N1CCC(=O)CC1    ZINC000000135582
O=C(OCCCF)N1CCC(=O)CC1    ZINC000496788733
O=C(NC1CCC(=O)CC1)OCCF    ZINC001194979902
N#Cc1cnn(CC2CCC(=O)CC2)c1    ZINC001651938791
C[C@@H](CCCCl)N1CCC(=O)CC1    ZINC001258261284
C[C@H](CCCCl)N1CCC(=O)CC1    ZINC001258261283
N#Cc1cc[nH]c1CN1CCC(=O)CC1    ZINC001233046532
Cc1cccc(CN2CCC(=O)CC2)c1    ZINC000019434524
Cc1ccc(CN2CCC(=O)CC2)cc1    ZINC000019427685
O=C1CCN(CCc2ccccc2)CC1    ZINC000000119408
Cc1ccccc1CN1CCC(=O)CC1    ZINC000087555568
O=C1CCC(NCc2ccccc2)CC1    ZINC000012956953
Cc1cccc(N2CCC(=O)CC2)c1C    ZINC000019087733
C[C@@H](c1ccccc1)N1CCC(=O)CC1    ZINC000000753061
Cc1cc(C)cc(N2CCC(=O)CC2)c1    ZINC000002559730
Cc1cccnc1CC1CCC(=O)CC1    ZINC000205697709
C[C@H](c1ccccc1)N1CCC(=O)CC1    ZINC000000753062
C#CCN(CC#C)CC1CCC(=O)CC1    ZINC000294881102
CCc1ccc(N2CCC(=O)CC2)cc1    ZINC000019427546
CCS(=O)(=O)CC1CCC(=O)CC1    ZINC000917952792
O=C(c1ccncc1)N1CCC(=O)CC1    ZINC000019092928
O=C(c1ccccn1)N1CCC(=O)CC1    ZINC000019092260
O=C1CCC(OCCCCCl)CC1    ZINC001224586167
O=C(c1cccnc1)N1CCC(=O)CC1    ZINC000019092741
C[C@@H](CCl)COC1CCC(=O)CC1    ZINC001224595933
C[C@H](CCl)COC1CCC(=O)CC1    ZINC001224595932
N#Cc1cn(CC2CCC(=O)CC2)nn1    ZINC000641501412
N#Cc1ncn(CC2CCC(=O)CC2)n1    ZINC000329181335
Cc1ccccc1C1(O)CCC(=O)CC1    ZINC000071774072
Cc1ccccc1OC1CCC(=O)CC1    ZINC000106882779
Cc1ccc(C2(O)CCC(=O)CC2)cc1    ZINC000084323244
COc1ccc(C2CCC(=O)CC2)cc1    ZINC000034585969
O=C1CCC(CO)(c2ccccc2)CC1    ZINC000066055206
Cc1cccc(OC2CCC(=O)CC2)c1    ZINC000106882782
Cc1ccc(OC2CCC(=O)CC2)cc1    ZINC000060076026
O=C1CCC(OCc2ccccc2)CC1    ZINC000034590289
Cc1cccnc1CN1CCC(=O)CC1    ZINC000070909001
Cc1ccnc(CN2CCC(=O)CC2)c1    ZINC000306218851
Cc1ccc(CN2CCC(=O)CC2)nc1    ZINC000074204931
Cc1ccc(CN2CCC(=O)CC2)cn1    ZINC000062053384
Nc1cccc(CC2CCC(=O)CC2)n1    ZINC000257198346
Cc1ccncc1CN1CCC(=O)CC1    ZINC000162569973
Cc1ncccc1CN1CCC(=O)CC1    ZINC000307230365
Cc1cccc(CN2CCC(=O)CC2)n1    ZINC000051576571
Cc1cncc(CN2CCC(=O)CC2)c1    ZINC000228692575
Cc1cnccc1CN1CCC(=O)CC1    ZINC000129847806
Nc1cccc(CN2CCC(=O)CC2)c1    ZINC001237217006
Cc1cc(CN2CCC(=O)CC2)ccn1    ZINC000306756480
C[N+]1(Cc2ccccc2)CCC(=O)CC1    ZINC000004976418
N#CC1(c2cccs2)CCC(=O)CC1    ZINC000039251581
CCCS(=O)(=O)N1CCC(=O)CC1    ZINC000019422984
CCNS(=O)(=O)C1CCC(=O)CC1    ZINC000708238746
CCS(=O)(=O)NC1CCC(=O)CC1    ZINC000036880261
CC(C)S(=O)(=O)N1CCC(=O)CC1    ZINC000037657565
CN(C)S(=O)(=O)C1CCC(=O)CC1    ZINC000575571474
O=C(c1ccncn1)N1CCC(=O)CC1    ZINC000306814020
O=C(c1ncccn1)N1CCC(=O)CC1    ZINC001262105039
O=C(c1cnccn1)N1CCC(=O)CC1    ZINC000019092783
CC(F)(F)C(=O)NC1CCC(=O)CC1    ZINC000307179737
CCC(F)(F)C(=O)N1CCC(=O)CC1    ZINC000692394441
O=C(c1cncnc1)N1CCC(=O)CC1    ZINC000230887649
CC(F)(F)CC(=O)N1CCC(=O)CC1    ZINC000307611536
COc1ccccc1N1CCC(=O)CC1    ZINC000019430427
O=C(C#CC1CC1)NC1CCC(=O)CC1    ZINC001335124073
Cc1ccc(OC2CCC(=O)CC2)cn1    ZINC001225280401
O=C1CCC(c2cc(C3CC3)no2)CC1    ZINC000901396175
O=C1CCN(OCc2ccccc2)CC1    ZINC000076639672
Cc1cncc(OC2CCC(=O)CC2)c1    ZINC001225478876
O=C1CCN(Cc2ccccc2O)CC1    ZINC000084857717
O=C1CCC(OCc2cccnc2)CC1    ZINC000164180401
O=C1CCN(Cc2ccc(O)cc2)CC1    ZINC000019729425
Cc1ccncc1OC1CCC(=O)CC1    ZINC001225408736
COc1cccc(N2CCC(=O)CC2)c1    ZINC000002559659
COc1ccc(N2CCC(=O)CC2)cc1    ZINC000002559723
Cc1ccnc(OC2CCC(=O)CC2)c1    ZINC000114273643
O=C1CCC(OCc2ccncc2)CC1    ZINC000157316469
Cc1ncccc1OC1CCC(=O)CC1    ZINC001225346524
Cc1cccc(OC2CCC(=O)CC2)n1    ZINC000231561250
O=C1CCC(OCc2ccccn2)CC1    ZINC000164162065
O=C1CCN(Cc2cccc(O)c2)CC1    ZINC000019729426
Cc1nccnc1CN1CCC(=O)CC1    ZINC000704180731
Cc1ncc(CN2CCC(=O)CC2)cn1    ZINC001203103349
Cc1cc(N2CCC(=O)CC2)nc(C)n1    ZINC000037498689
CCc1cc(N2CCC(=O)CC2)ncn1    ZINC000040764961
Cc1cnc(CN2CCC(=O)CC2)cn1    ZINC000061321452
N=c1cc[nH]cc1CN1CCC(=O)CC1    ZINC001209729365
Cc1cnc(CN2CCC(=O)CC2)nc1    ZINC000692696106
C=CCn1cc(C2CCC(=O)CC2)nn1    ZINC000630588950
O=C1CCC(c2cn(C3CC3)nn2)CC1    ZINC000630591281
Cc1cncc(CN2CCC(=O)CC2)n1    ZINC000082382950
Cc1ncncc1CN1CCC(=O)CC1    ZINC001238164083
Cc1cnc(C)c(N2CCC(=O)CC2)n1    ZINC000082237697
Nc1cccc(CN2CCC(=O)CC2)n1    ZINC001233368739
Cc1nccc(CN2CCC(=O)CC2)n1    ZINC000044994720
Nc1ccc(CN2CCC(=O)CC2)cn1    ZINC001232364630
Cc1cc(C)nc(N2CCC(=O)CC2)n1    ZINC000035206301
CN(CC(F)F)CC1CCC(=O)CC1    ZINC000450354320
O=C1CCC(CN2C[C@H]3C=C[C@H]2C3)CC1    ZINC000880451936
C#CCN(CC1CCC(=O)CC1)C1CC1    ZINC000491297468
O=C1CCN(C[C@@H]2C[C@H]3C=C[C@@H]2C3)CC1    ZINC001207615014
O=C1CCN(C[C@H]2C[C@H]3C=C[C@H]2C3)CC1    ZINC001202968301
O=C1CCN(C[C@H]2C[C@H]3C=C[C@@H]2C3)CC1    ZINC001207615013
O=C1CCN(C[C@@H]2C[C@H]3C=C[C@H]2C3)CC1    ZINC001202968302
CCNS(=O)(=O)N1CCC(=O)CC1    ZINC000163689019
CN(C)S(=O)(=O)N1CCC(=O)CC1    ZINC000020223846
NCCS(=O)(=O)N1CCC(=O)CC1    ZINC000307470500
CNS(=O)(=O)NC1CCC(=O)CC1    ZINC000160616938
O=C1CCC(Sc2ccccc2)CC1    ZINC000034077570
O=C1CCC(Oc2ccccc2O)CC1    ZINC001227486131
O=C1CCC(Oc2ccc(O)cc2)CC1    ZINC000197022760
O=C1CCC(Oc2cccc(O)c2)CC1    ZINC000259540034
Cc1ccnc(OC2CCC(=O)CC2)n1    ZINC001225635134
O=C1CCC(Cn2cnccc2=O)CC1    ZINC000347902278
Cc1ccc(OC2CCC(=O)CC2)nn1    ZINC000231561572
COc1cncc(N2CCC(=O)CC2)c1    ZINC000114209347
Nc1ccc(OC2CCC(=O)CC2)cn1    ZINC001226777844
Nc1cc(OC2CCC(=O)CC2)ccn1    ZINC001226652739
O=C1CCN(Cc2ccc(O)cn2)CC1    ZINC001144252949
Cc1c[nH]cc1C(=O)N1CCC(=O)CC1    ZINC000335792240
O=C1CCC(OCc2ncccn2)CC1    ZINC000164182468
COc1ccncc1N1CCC(=O)CC1    ZINC000256049931
O=C(NC1CCC(=O)CC1)c1cc[nH]c1    ZINC001332268327
O=C1CCN(Cc2cccc(O)n2)CC1    ZINC001207065235
Nc1cccnc1OC1CCC(=O)CC1    ZINC000259533424
C[C@@H]1C[C@]1(C#N)C(=O)N1CCC(=O)CC1    ZINC000572179250
Cc1[nH]ccc1C(=O)N1CCC(=O)CC1    ZINC000272169032
C[C@H]1C[C@]1(C#N)C(=O)N1CCC(=O)CC1    ZINC000572179247
Cc1cc[nH]c1C(=O)N1CCC(=O)CC1    ZINC000280531671
N#CC1(C(=O)N2CCC(=O)CC2)CCC1    ZINC000335940483
C[C@H]1C[C@@]1(C#N)C(=O)N1CCC(=O)CC1    ZINC000572179249
O=C1CCN(Cc2ncccc2O)CC1    ZINC000140223290
O=C1CCC(c2nnc(C3CC3)o2)CC1    ZINC001254043784
O=C1CCN(Cc2cccnc2O)CC1    ZINC001207002000
Cn1ccc(C(=O)N2CCC(=O)CC2)c1    ZINC000082532598
C[C@@H]1C[C@@]1(C#N)C(=O)N1CCC(=O)CC1    ZINC000572179248
Cc1ccnnc1OC1CCC(=O)CC1    ZINC001226639118
O=C1CCC(OCc2ccncn2)CC1    ZINC001223207005
COc1ccc(N2CCC(=O)CC2)cn1    ZINC000115962189
Cn1cccc1C(=O)N1CCC(=O)CC1    ZINC000204425061
Cc1ncc(OC2CCC(=O)CC2)cn1    ZINC001226959146
O=C1CCC(OCc2cncnc2)CC1    ZINC001223218926
O=C(NC1CCC(=O)CC1)c1ccc[nH]1    ZINC000706355947
Cc1cnc(OC2CCC(=O)CC2)nc1    ZINC000114451562
O=C1CCC(OCc2cccnn2)CC1    ZINC001222993373
O=C1CCN(Cc2ccnc(O)c2)CC1    ZINC001207118352
O=c1cc[nH]cc1CN1CCC(=O)CC1    ZINC001237833681
O=C1CCN(Cc2cncc(O)c2)CC1    ZINC001232038291
O=C1CCN(Cc2ccc(O)nc2)CC1    ZINC001139464047
COc1ncccc1N1CCC(=O)CC1    ZINC000256052858
O=C1CCC(OCc2cnccn2)CC1    ZINC000710515001
O=C1CCN(Cc2ccncc2O)CC1    ZINC001140274691
O=C1CCC(COc2cncnc2)CC1    ZINC000901704992
Cc1cnnc(OC2CCC(=O)CC2)c1    ZINC001226713974
Nc1cccc(OC2CCC(=O)CC2)n1    ZINC001225754203
O=C1CCC(Cc2ccc(F)cc2)CC1    ZINC000038874053
Cc1nnc(N2CCC(=O)CC2)nc1C    ZINC000158943858
Nc1nccnc1CN1CCC(=O)CC1    ZINC001140008893
Nc1ncc(CN2CCC(=O)CC2)cn1    ZINC001138160100
N#C[C@@H]1CC[C@H](NC2CCC(=O)CC2)C1    ZINC001254643615
N#C[C@H]1CC[C@H](NC2CCC(=O)CC2)C1    ZINC001254643617
N#CC1CCC(N2CCC(=O)CC2)CC1    ZINC001256965540
Cc1cc(C)c(CN2CCC(=O)CC2)[nH]1    ZINC001137322334
CCc1nccn1CC1CCC(=O)CC1    ZINC000286277150
N#C[C@H]1CC[C@@H](NC2CCC(=O)CC2)C1    ZINC001254643609
N#C[C@@H]1CC[C@@H](NC2CCC(=O)CC2)C1    ZINC001254643616
N#CCN(CC1CCC(=O)CC1)C1CC1    ZINC000347756497
Cc1c[nH]c(CN2CCC(=O)CC2)c1C    ZINC001140859000
Cc1cn(CC2CCC(=O)CC2)c(C)n1    ZINC000631013398
O=C(COC(F)F)N1CCC(=O)CC1    ZINC000334308128
Cc1coc(C(=O)N2CCC(=O)CC2)c1    ZINC000718399355
O=C(NC1CCC(=O)CC1)c1ccco1    ZINC000036880088
O=C1CCC(Oc2cncc(O)c2)CC1    ZINC001228890288
O=C1CCC(Oc2ccc[n+]([O-])c2)CC1    ZINC001229321494
O=C1CCC(Oc2ncccc2O)CC1    ZINC001225651487
O=C(Cc1ccoc1)N1CCC(=O)CC1    ZINC000334301042
O=C(NC1CCC(=O)CC1)c1ccoc1    ZINC000036879982
Cc1ccc(C(=O)N2CCC(=O)CC2)o1    ZINC000020252500
Cc1occc1C(=O)N1CCC(=O)CC1    ZINC000019429534
Cc1cocc1C(=O)N1CCC(=O)CC1    ZINC000527531609
O=C1CCC(Oc2cccc(O)n2)CC1    ZINC001229359865
Cc1ccoc1C(=O)N1CCC(=O)CC1    ZINC000019513812
O=C1CCC(Oc2cccc[n+]2[O-])CC1    ZINC001226792720
Cc1cc(C(=O)N2CCC(=O)CC2)co1    ZINC000161490121
O=C(Cc1ccco1)N1CCC(=O)CC1    ZINC000336265500
O=C1CCC(Oc2c[nH]ccc2=O)CC1    ZINC001229506136
O=C1CCC(Oc2cc(O)ccn2)CC1    ZINC001225605099
O=C1CCC(Oc2ccc(O)cn2)CC1    ZINC001228038305
O=C(NC1CCC(=O)CC1)c1ncc[nH]1    ZINC001350868207
Cc1cn[nH]c1C(=O)N1CCC(=O)CC1    ZINC000306468585
Cn1cc(C(=O)N2CCC(=O)CC2)cn1    ZINC000020216148
O=C(Cc1ccn[nH]1)N1CCC(=O)CC1    ZINC000170044771
O=C(Cc1ncc[nH]1)N1CCC(=O)CC1    ZINC001350543363
Nc1ncc(OC2CCC(=O)CC2)cn1    ZINC001225718599
Cc1[nH]ncc1C(=O)N1CCC(=O)CC1    ZINC000070705823
O=C(NC1CCC(=O)CC1)c1cnc[nH]1    ZINC000701257952
Cc1nc[nH]c1C(=O)N1CCC(=O)CC1    ZINC000635207133
COc1ccnc(N2CCC(=O)CC2)n1    ZINC000298151118
Cn1nccc1C(=O)N1CCC(=O)CC1    ZINC000061665555
Nc1ncncc1OC1CCC(=O)CC1    ZINC001233848957
Cc1cc(=O)[nH]c(N2CCC(=O)CC2)n1    ZINC000045946827
Cn1cncc1C(=O)N1CCC(=O)CC1    ZINC000236067307
O=C1CCN(Cc2ccc(O)nn2)CC1    ZINC001232020114
O=C(Cc1cnc[nH]1)N1CCC(=O)CC1    ZINC001331899129
Cn1cnc(C(=O)N2CCC(=O)CC2)c1    ZINC000226545514
O=C(Cn1cccn1)N1CCC(=O)CC1    ZINC000035222742
O=C(NC1CCC(=O)CC1)c1cn[nH]c1    ZINC000062777665
O=C(Nc1cn[nH]c1)C1CCC(=O)CC1    ZINC000170020370
O=C(NC1CCC(=O)CC1)c1cc[nH]n1    ZINC000062777664
Cc1cc(C(=O)N2CCC(=O)CC2)n[nH]1    ZINC000170044827
Cn1ccnc(N2CCC(=O)CC2)c1=O    ZINC000061747562
Cc1ncc(C(=O)N2CCC(=O)CC2)[nH]1    ZINC000329083420
Cn1ccc(C(=O)N2CCC(=O)CC2)n1    ZINC000226545987
COc1ncncc1N1CCC(=O)CC1    ZINC000252493636
O=C1CCN(Cc2cccc(F)c2)CC1    ZINC000087555560
O=C1CCN(Cc2ccccc2F)CC1    ZINC000019431030
Cc1cc(F)ccc1N1CCC(=O)CC1    ZINC000019087729
O=C1CCN(Cc2ccc(F)cc2)CC1    ZINC000019474987
O=C(C[C@H]1C=CCC1)N1CCC(=O)CC1    ZINC000267514510
O=C(C=C1CCCC1)N1CCC(=O)CC1    ZINC000778567844
O=C([C@H]1CC12CCC2)N1CCC(=O)CC1    ZINC000679277013
O=C([C@@H]1C[C@@H]1C1CC1)N1CCC(=O)CC1    ZINC000335963787
CC#CCCCC(=O)N1CCC(=O)CC1    ZINC000274261669
C/C=C/C=C/C(=O)NC1CCC(=O)CC1    ZINC000701242447
O=C([C@@H]1CC=CCC1)N1CCC(=O)CC1    ZINC000336239676
CCc1ccc(CN2CCC(=O)CC2)o1    ZINC001204389864
C#CC(C)(C)NC(=O)C1CCC(=O)CC1    ZINC000490778743
O=C([C@@H]1C[C@H]1C1CC1)N1CCC(=O)CC1    ZINC000335963790
O=C(NC1CCC(=O)CC1)C1CC=CC1    ZINC000701258114
O=C(N1CCC(=O)CC1)[C@@]12C[C@@H]1CCC2    ZINC000569471641
CC1(C(=O)N2CC=CC2)CCC(=O)CC1    ZINC000910017102
O=C([C@H]1CC=CCC1)N1CCC(=O)CC1    ZINC000336239675
C/C(=C\C(=O)N1CCC(=O)CC1)C1CC1    ZINC000272229662
CC(C)(C)C#CC(=O)N1CCC(=O)CC1    ZINC000837329491
CC(C(=O)N1CCC(=O)CC1)=C1CCC1    ZINC000824554265
O=C(N1CCC(=O)CC1)[C@]12C[C@H]1CCC2    ZINC000569471620
O=C([C@H]1C[C@@H]1C1CC1)N1CCC(=O)CC1    ZINC000335963788
O=C1CCN(C2C[C@@H]3C=C[C@H](C2)O3)CC1    ZINC001172239306
C=C1CN(C(=O)C2(C)CCC(=O)CC2)C1    ZINC000912445900
O=C(C1[C@@H]2CCC[C@@H]12)N1CCC(=O)CC1    ZINC000162982663
Cc1cc(CN2CCC(=O)CC2)oc1C    ZINC001204536833
C#C[C@H](CC)NC(=O)C1CCC(=O)CC1    ZINC000491743414
O=C(N1CCC(=O)CC1)[C@@]12C[C@H]1CCC2    ZINC000569471649
O=C([C@H]1[C@@H]2CCC[C@@H]21)N1CCC(=O)CC1    ZINC000251082461
CC(C)C#CC(=O)NC1CCC(=O)CC1    ZINC001119671081
C[C@@H](Cc1ccco1)N1CCC(=O)CC1    ZINC000042590043
C#CCN(CC)C(=O)C1CCC(=O)CC1    ZINC000490694474
C#C[C@@H](C)N(C)C(=O)C1CCC(=O)CC1    ZINC000491680187
C#C[C@@H](CC)NC(=O)C1CCC(=O)CC1    ZINC000491743404
O=C([C@H]1C[C@H]1C1CC1)N1CCC(=O)CC1    ZINC000335963789
O=C(NC1CCC(=O)CC1)C1=CCCC1    ZINC001332310426
C#CCCCC(=O)NC1CCC(=O)CC1    ZINC001350867791
O=C([C@@H]1CC12CCC2)N1CCC(=O)CC1    ZINC000679277012
C#CCCCCC(=O)N1CCC(=O)CC1    ZINC000272278797
O=C1CCC(OCCn2cccc2)CC1    ZINC001224889833
CC#CCNC(=O)CC1CCC(=O)CC1    ZINC000356392560
C#CCC(C)(C)C(=O)N1CCC(=O)CC1    ZINC000274275861
C=C=CCNC(=O)C1(C)CCC(=O)CC1    ZINC000848114650
CC1=C(C(=O)N2CCC(=O)CC2)CCC1    ZINC000336146490
O=C(N1CCC(=O)CC1)[C@]12C[C@@H]1CCC2    ZINC000569471645
O=C(/C=C\C1CCC1)N1CCC(=O)CC1    ZINC000492399462
C#CCN(C)C(=O)CC1CCC(=O)CC1    ZINC000491650932
O=C(C=C1CCC1)NC1CCC(=O)CC1    ZINC001332269534
O=C(C1[C@H]2CCC[C@H]12)N1CCC(=O)CC1    ZINC000162982865
O=C(/C=C/C1CCC1)N1CCC(=O)CC1    ZINC000492399463
O=C(C1CC2(CC2)C1)N1CCC(=O)CC1    ZINC000665948886
N#CC1(C2CCOCC2)CCC(=O)CC1    ZINC000145305897
C/C=C/C=C\C(=O)NC1CCC(=O)CC1    ZINC000701242446
C#C[C@H](C)N(C)C(=O)C1CCC(=O)CC1    ZINC000491680188
O=C(C1=CCCCC1)N1CCC(=O)CC1    ZINC000275699138
O=C(C[C@@H]1C=CCC1)N1CCC(=O)CC1    ZINC000267514511
C[C@H](Cc1ccco1)N1CCC(=O)CC1    ZINC000042590046
CCn1ccnc1CN1CCC(=O)CC1    ZINC000054743591
CCn1cc(CN2CCC(=O)CC2)cn1    ZINC000050539928
Cc1c(CN2CCC(=O)CC2)cnn1C    ZINC000690749215
NCc1nccn1CC1CCC(=O)CC1    ZINC000630584097
Cc1cc(CN2CCC(=O)CC2)n(C)n1    ZINC000084245010
CCCn1cc(C2CCC(=O)CC2)nn1    ZINC000640752553
Cc1cc(CN2CCC(=O)CC2)nn1C    ZINC000688074292
O=C1CCN(CCCn2cccn2)CC1    ZINC001208082819
Cc1n[nH]c(C)c1CN1CCC(=O)CC1    ZINC001139094392
Cc1ncc(CN2CCC(=O)CC2)n1C    ZINC001206791518
CCc1n[nH]cc1CN1CCC(=O)CC1    ZINC001237652550
CC(C)n1cc(C2CCC(=O)CC2)nn1    ZINC000630587261
Cc1ncn(C)c1CN1CCC(=O)CC1    ZINC001235538090
CCn1cncc1CN1CCC(=O)CC1    ZINC000085192319
Cc1nn(C)cc1CN1CCC(=O)CC1    ZINC000885937080
Cc1nc(C)c(CN2CCC(=O)CC2)[nH]1    ZINC001234601225
C=CCN(CC=C)CC1CCC(=O)CC1    ZINC000290186689
CC1(C)[C@@H]2C[C@@H](N3CCC(=O)CC3)C[C@@H]21    ZINC001170746111
O=C1CCN(C2CCC3(CC3)CC2)CC1    ZINC000695762238
O=C1CCC(CN(C2CC2)C2CC2)CC1    ZINC000625841326
O=C1CCC(CN2C3CCC2CC3)CC1    ZINC000584570860
CC1=CCN(CC2CCC(=O)CC2)CC1    ZINC000336194000
C=C1CCN(CC2CCC(=O)CC2)CC1    ZINC000336189003
C#CCN(CC1CCC(=O)CC1)C(C)C    ZINC000932387928
O=C1CCC(CN2CC[C@H]3C[C@H]3C2)CC1    ZINC000661965969
O=C1CCC(CN2CC[C@@H]3C[C@H]3C2)CC1    ZINC000661965967
O=C1CCC(CN2CC[C@@H]3C[C@@H]3C2)CC1    ZINC000661965970
C=CCN(CC1CCC(=O)CC1)C1CC1    ZINC000450639975
O=C1CCN(C2C[C@H]3CC[C@@H](C3)C2)CC1    ZINC000697911883
O=C1CCC(CN2CC[C@H]3C[C@@H]3C2)CC1    ZINC000661965968
CC1=CCCN(CC2CCC(=O)CC2)C1    ZINC000334680696
CC1(C)[C@@H]2C[C@H](N3CCC(=O)CC3)C[C@@H]21    ZINC001170746113
O=C1CCC(Oc2coccc2=O)CC1    ZINC001228997851
O=C1CCC(c2cccc(Cl)c2)CC1    ZINC000039320990
O=C1CCC(c2ccc(Cl)cc2)CC1    ZINC000034330426
O=C1CCC(Oc2cccoc2=O)CC1    ZINC001229089950
O=C1CCC(Oc2cncnc2O)CC1    ZINC001227044437
O=C(NC1CCC(=O)CC1)c1cocn1    ZINC001332311162
Cc1nc(C(=O)N2CCC(=O)CC2)co1    ZINC000681578726
O=C1CCC(Oc2nccc(O)n2)CC1    ZINC001226324124
O=C(NC1CCC(=O)CC1)c1cnco1    ZINC001350866652
O=C1CCC(Oc2ccc(O)nn2)CC1    ZINC001227096145
Cc1ncoc1C(=O)N1CCC(=O)CC1    ZINC000159462036
O=C(Cc1ccon1)N1CCC(=O)CC1    ZINC000329226527
Cc1cc(C(=O)N2CCC(=O)CC2)on1    ZINC000044293617
Cc1conc1C(=O)N1CCC(=O)CC1    ZINC000630680105
Cc1ocnc1C(=O)N1CCC(=O)CC1    ZINC000329035982
Cc1nocc1C(=O)N1CCC(=O)CC1    ZINC000402605673
O=C(NC1CCC(=O)CC1)c1ccon1    ZINC000044586424
Cc1cc(C(=O)N2CCC(=O)CC2)no1    ZINC000084713073
O=C1CCC(Oc2cc(O)ncn2)CC1    ZINC001226947836
O=C1CCC(Oc2cccc(F)c2)CC1    ZINC000106889623
O=C1CCC(Oc2ccccc2F)CC1    ZINC000106889620
O=C1CCC(O)(c2cccc(F)c2)CC1    ZINC000084323337
O=C1CCC(Oc2ccc(F)cc2)CC1    ZINC000034729146
Cn1cnc(C(=O)N2CCC(=O)CC2)n1    ZINC001329917528
Cn1nncc1C(=O)N1CCC(=O)CC1    ZINC001344536641
Cn1cc(C(=O)N2CCC(=O)CC2)nn1    ZINC000169815142
O=C(Cn1cncn1)N1CCC(=O)CC1    ZINC000035222745
O=C1CCN(Cc2cc(F)ccn2)CC1    ZINC001232490075
O=C1CCN(Cc2ccnc(F)c2)CC1    ZINC001139831164
O=C1CCN(Cc2cccnc2F)CC1    ZINC001138783799
O=C1CCN(Cc2cccc(F)n2)CC1    ZINC001140131570
O=C1CCN(Cc2cncc(F)c2)CC1    ZINC000236234911
O=C1CCN(Cc2ccc(F)cn2)CC1    ZINC001207039151
O=C1CCN(Cc2ccncc2F)CC1    ZINC001206783706
O=C(Cc1nc[nH]n1)N1CCC(=O)CC1    ZINC001348513594
Cc1nn[nH]c1C(=O)N1CCC(=O)CC1    ZINC001116742894
O=C1CCN(Cc2ccc(F)nc2)CC1    ZINC001137735078
O=C1CCN(Cc2ncccc2F)CC1    ZINC001207025902
N=c1nc(N2CCC(=O)CC2)[nH]c(=N)[nH]1    ZINC000623835620
CC#CCOC(=O)C1(C)CCC(=O)CC1    ZINC000835268135
C#C[C@H](C)OC(=O)C1(C)CCC(=O)CC1    ZINC000835177052
C#C[C@@H](C)OC(=O)C1(C)CCC(=O)CC1    ZINC000835177051
C#CCCOC(=O)C1(C)CCC(=O)CC1    ZINC000835089513
O=C([C@@H]1NC[C@@H]2C[C@@H]21)N1CCC(=O)CC1    ZINC001580846489
O=C1CCN(CNCc2ccco2)CC1    ZINC000273135299
N#CCCCC(=O)NC1CCC(=O)CC1    ZINC001332749283
CC[C@](C)(C#N)C(=O)N1CCC(=O)CC1    ZINC000285460022
CC[C@H](C#N)C(=O)NC1CCC(=O)CC1    ZINC001332753428
Cc1cc(OC2CCC(=O)CC2)n(C)n1    ZINC001226834975
C[C@H](C#N)NC(=O)CC1CCC(=O)CC1    ZINC000355885416
Cc1nc(C)c(CN2CCC(=O)CC2)o1    ZINC000306188883
Cn1cc(COC2CCC(=O)CC2)cn1    ZINC000164162193
Cn1ccnc1COC1CCC(=O)CC1    ZINC000164173758
CC(C)(C#N)C(=O)NC1CCC(=O)CC1    ZINC001334291329
C[C@@H](C#N)NC(=O)CC1CCC(=O)CC1    ZINC000355885419
O=C1CCC(OCCn2ccnc2)CC1    ZINC000164162897
CN(CC#N)C(=O)CC1CCC(=O)CC1    ZINC000356036164
CC[C@@H](C#N)C(=O)NC1CCC(=O)CC1    ZINC001332753429
Cn1cncc1COC1CCC(=O)CC1    ZINC000164175520
Cn1cnc(COC2CCC(=O)CC2)c1    ZINC001223551049
CCCc1nnc(C2CCC(=O)CC2)o1    ZINC001253932908
CCc1cc(CN2CCC(=O)CC2)on1    ZINC001203212778
O=C(N1CCC(=O)CC1)[C@@]12C[C@H]1CNC2    ZINC001580846364
CC[C@@](C)(C#N)C(=O)N1CCC(=O)CC1    ZINC000285460033
Cc1[nH]nc(OC2CCC(=O)CC2)c1C    ZINC001226510685
CCc1noc(C2(C)CCC(=O)CC2)n1    ZINC000334527864
Cc1noc(C)c1CN1CCC(=O)CC1    ZINC000020253753
Cn1nccc1COC1CCC(=O)CC1    ZINC001222710237
CC(C)(C#N)CC(=O)N1CCC(=O)CC1    ZINC000279142332
O=C1CCC(OCC2=CCCCC2)CC1    ZINC001225001015
C[C@H](CC#N)N(C)CC1CCC(=O)CC1    ZINC000347749877
C[C@@H](CCCC#N)NC1CCC(=O)CC1    ZINC001172483784
CCN(CC1CCC(=O)CC1)[C@H](C)C#N    ZINC000661984861
C[C@@H](CC#N)N(C)CC1CCC(=O)CC1    ZINC000347749874
CCN(CCC#N)CC1CCC(=O)CC1    ZINC000450461965
O=C1CCN(C2C[C@H]3CC[C@@H](C2)N3)CC1    ZINC001246561734
CCCN(CC#N)CC1CCC(=O)CC1    ZINC000450417804
CCN(CC1CCC(=O)CC1)[C@@H](C)C#N    ZINC000661984860
C[C@H](CCCC#N)NC1CCC(=O)CC1    ZINC001172483785
O=C1CCN(CN[C@@H]2CC=CCC2)CC1    ZINC000273085590
O=C1CCN(CNCC2CC=CC2)CC1    ZINC000529640376
O=C1CCN(CN[C@H]2CC=CCC2)CC1    ZINC000273085592
C#C[C@H](NCN1CCC(=O)CC1)C(C)C    ZINC000289319452
C#C[C@@H](NCN1CCC(=O)CC1)C(C)C    ZINC000289319440
CCC1CCC(C2CCC(=O)CC2)CC1    ZINC000021989187
CC[C@H]1CC[C@H](C2CCC(=O)CC2)CC1    ZINC000255003988
O=C(c1ccsc1)N1CCC(=O)CC1    ZINC000019480597
O=C(c1cccs1)N1CCC(=O)CC1    ZINC000019092655
O=C1CCN(c2ccc(Cl)cc2)CC1    ZINC000002559657
O=C1CCN(c2ccccc2Cl)CC1    ZINC000019087726
O=C1CCN(c2cccc(Cl)c2)CC1    ZINC000002559721
O=C(NC1CCC(=O)CC1)C(F)(F)F    ZINC000038003856
O=C(CC(F)(F)F)N1CCC(=O)CC1    ZINC000019476007
O=C(C1=NNC(=O)C1)N1CCC(=O)CC1    ZINC000791312921
O=C1CCC(Oc2ncnc(O)n2)CC1    ZINC001229607302
Cc1nonc1C(=O)N1CCC(=O)CC1    ZINC000778566043
O=C1CCC(Oc2nncc(O)n2)CC1    ZINC001226173112
O=C1CCC(Oc2ccnc(F)c2)CC1    ZINC001226782287
O=C1CCC(Oc2ccc(F)cn2)CC1    ZINC001225694544
O=C1CCC(Oc2cc(F)ccn2)CC1    ZINC001226769101
O=C1CCC(Oc2cccnc2F)CC1    ZINC001226184658
O=C1CCC(Oc2cccc(F)n2)CC1    ZINC001226185782
O=C1CCC(Oc2ccc(F)nc2)CC1    ZINC001226696614
O=C1CCC(Oc2ncccc2F)CC1    ZINC001226055573
Cc1csc(CN2CCC(=O)CC2)c1    ZINC000307110126
Cc1ccsc1CN1CCC(=O)CC1    ZINC000087310840
O=C1CCN(CCc2cccs2)CC1    ZINC000019504169
Cc1cc(CN2CCC(=O)CC2)cs1    ZINC000306401187
Cc1ccc(CN2CCC(=O)CC2)s1    ZINC000050225574
O=C(Cn1cnnn1)N1CCC(=O)CC1    ZINC000002770662
O=C1CCC(Oc2cncc(F)c2)CC1    ZINC001226843051
Cc1sccc1CN1CCC(=O)CC1    ZINC001237964969
O=C(Cn1ncnn1)N1CCC(=O)CC1    ZINC001347302942
O=C1CCN(Cc2ncc(F)cn2)CC1    ZINC001235007652
O=C1CCN(CCCC(F)(F)F)CC1    ZINC000123660358
C[C@H](CN1CCC(=O)CC1)C(F)(F)F    ZINC000697751548
C[C@H](CC(F)(F)F)N1CCC(=O)CC1    ZINC000143163833
CN(CC(F)(F)F)C1CCC(=O)CC1    ZINC000085871975
C[C@@H](CC(F)(F)F)N1CCC(=O)CC1    ZINC000143163636
C[C@@H](CN1CCC(=O)CC1)C(F)(F)F    ZINC000697751550
O=C(C1=CCCCO1)N1CCC(=O)CC1    ZINC000778567774
CCc1cc(OC2CCC(=O)CC2)no1    ZINC001234651428
O=C([C@@H]1CCC=CO1)N1CCC(=O)CC1    ZINC000778568064
O=C(NC1CCC(=O)CC1)C1=COCC1    ZINC001335124042
O=C([C@H]1CCC=CO1)N1CCC(=O)CC1    ZINC000778568065
C#CCCOC(=O)NC1CCC(=O)CC1    ZINC001119343168
C#CCOCCC(=O)N1CCC(=O)CC1    ZINC000778567944
C#CCONC(=O)C1(C)CCC(=O)CC1    ZINC000855606081
C#CCO[C@@H](C)C(=O)N1CCC(=O)CC1    ZINC000848377295
Cc1cc(COC2CCC(=O)CC2)no1    ZINC000164150295
O=C(NC1CCC(=O)CC1)C1CC(=O)C1    ZINC001334298399
C#CCO[C@H](C)C(=O)N1CCC(=O)CC1    ZINC000848377294
COc1ccoc1CN1CCC(=O)CC1    ZINC001237862859
O=C1CCN(Cc2ccc(CO)o2)CC1    ZINC001140679164
O=C([C@@H]1CCC(=O)C1)N1CCC(=O)CC1    ZINC000578872095
O=C([C@H]1CCC(=O)C1)N1CCC(=O)CC1    ZINC000578872102
Cc1cc(COC2CCC(=O)CC2)on1    ZINC000164150161
CC(=O)C1(C(=O)N2CCC(=O)CC2)CC1    ZINC000292920556
O=C(C1=CCOCC1)N1CCC(=O)CC1    ZINC001320327364
Cn1cnc(COC2CCC(=O)CC2)n1    ZINC001222947179
CCc1nnc(CN2CCC(=O)CC2)o1    ZINC000020253763
Cn1cnnc1COC1CCC(=O)CC1    ZINC000164156627
Cn1ncn(CC2CCC(=O)CC2)c1=O    ZINC000286194245
O=C1CCC(OCCn2nccn2)CC1    ZINC001225039658
O=C1CCC(Cn2cc(CO)nn2)CC1    ZINC001336896600
NCc1nnnn1CC1CCC(=O)CC1    ZINC001118135352
CC/C(C)=C/C(=O)NC1CCC(=O)CC1    ZINC001354148570
O=C(CC1CCCC1)N1CCC(=O)CC1    ZINC000019484919
CN(C(=O)C1CCC(=O)CC1)C1CCC1    ZINC000258806630
CC/C(C)=C(\C)C(=O)N1CCC(=O)CC1    ZINC000780859901
C[C@H](C(=O)N1CCC(=O)CC1)C1CCC1    ZINC000334751139
CN(C(=O)CC1CCC(=O)CC1)C1CC1    ZINC000335793805
CC1(CCC(=O)N2CCC(=O)CC2)CC1    ZINC000725635098
CC1(C(=O)N2CCC(=O)CC2)CCCC1    ZINC000088318298
C[C@H]1C[C@H]1NC(=O)CC1CCC(=O)CC1    ZINC000335758949
CCC[C@@H]1C[C@H]1C(=O)N1CCC(=O)CC1    ZINC000335890859
CC1(C(=O)NC2CCC(=O)CC2)CCC1    ZINC000720769131
O=C(CCC1CC1)NC1CCC(=O)CC1    ZINC000400870475
CC1(C(=O)NC2CCC2)CCC(=O)CC1    ZINC001570152604
CC1(C)CC(C(=O)N2CCC(=O)CC2)C1    ZINC000334943320
C=C[C@H](C)NC(=O)CC1CCC(=O)CC1    ZINC000355969295
CC1(C)C[C@@H]1NC(=O)C1CCC(=O)CC1    ZINC000334690416
CC1(C)C[C@@H]1C(=O)NC1CCC(=O)CC1    ZINC000232823557
C=CC(C)(C)C(=O)NC1CCC(=O)CC1    ZINC001332284691
C[C@@H]1C[C@H]1NC(=O)CC1CCC(=O)CC1    ZINC000335758952
C[C@@H]1C[C@@H]1NC(=O)CC1CCC(=O)CC1    ZINC000335758950
O=C(C1CCCCC1)N1CCC(=O)CC1    ZINC000019435797
CC1CC(NC(=O)C2CCC(=O)CC2)C1    ZINC000336476268
C[C@@H]1CC[C@@H]1NC(=O)C1CCC(=O)CC1    ZINC000334710198
C[C@H]1CC[C@@H]1NC(=O)C1CCC(=O)CC1    ZINC000334710201
C[C@@H]1CC[C@H]1NC(=O)C1CCC(=O)CC1    ZINC000334710203
C[C@H](CC(=O)N1CCC(=O)CC1)C1CC1    ZINC000778567486
CCC/C=C\C(=O)NC1CCC(=O)CC1    ZINC001119670394
C[C@@H](C(=O)N1CCC(=O)CC1)C1CCC1    ZINC000334751138
CC[C@@]1(C)C[C@H]1C(=O)N1CCC(=O)CC1    ZINC000334248957
CCCC1(C(=O)N2CCC(=O)CC2)CC1    ZINC000335556888
C=CCN(C)C(=O)CC1CCC(=O)CC1    ZINC000355882056
CC1CN(C(=O)CC2CCC(=O)CC2)C1    ZINC000334219925
CCC1(C(=O)N2CCC(=O)CC2)CCC1    ZINC000335963723
CC/C=C(/C)C(=O)NC1CCC(=O)CC1    ZINC000701203060
C[C@H]1CC[C@@H](C(=O)N2CCC(=O)CC2)C1    ZINC000336146550
C[C@@H]1CC[C@H](C(=O)N2CCC(=O)CC2)C1    ZINC000336146551
O=C(NC1CCCC1)C1CCC(=O)CC1    ZINC000084476402
C[C@@H](C(=O)NC1CCC(=O)CC1)C1CC1    ZINC000163597892
CC(C)(C)/C=C/C(=O)N1CCC(=O)CC1    ZINC000270890609
O=C(CC1CCC1)NC1CCC(=O)CC1    ZINC000232160484
CCC/C=C/C(=O)NC1CCC(=O)CC1    ZINC001119670395
C=C[C@](C)(CC)C(=O)N1CCC(=O)CC1    ZINC000276125832
CC1(C(=O)N2CCCC2)CCC(=O)CC1    ZINC001290153623
C[C@H]1CC[C@H]1NC(=O)C1CCC(=O)CC1    ZINC000334710196
C=CCC(C)(C)C(=O)N1CCC(=O)CC1    ZINC000292476764
CC/C(C)=C(/C)C(=O)N1CCC(=O)CC1    ZINC000780859896
C=C[C@@H](C)NC(=O)CC1CCC(=O)CC1    ZINC000355969288
C[C@H]1CCN1C(=O)C1(C)CCC(=O)CC1    ZINC000914155344
CC1(C(=O)NCC2CC2)CCC(=O)CC1    ZINC001587894309
O=C(CC1CCC(=O)CC1)NC1CCC1    ZINC000335833761
CC[C@]1(C)C[C@@H]1C(=O)N1CCC(=O)CC1    ZINC000334248959
CCC/C(C)=C/C(=O)N1CCC(=O)CC1    ZINC000778567915
CCC(=CC(=O)N1CCC(=O)CC1)CC    ZINC000272180493
C[C@H](C(=O)NC1CCC(=O)CC1)C1CC1    ZINC000163597784
C=C[C@@H](CC)CC(=O)N1CCC(=O)CC1    ZINC001335507146
CC(C)(C(=O)N1CCC(=O)CC1)C1CC1    ZINC000336085592
C=C(CC(C)C)C(=O)N1CCC(=O)CC1    ZINC001527425963
N#CCCCCCOC1CCC(=O)CC1    ZINC000385879795
C/C=C(/CC)C(=O)NC1CCC(=O)CC1    ZINC001119604147
C/C=C(\CC)C(=O)NC1CCC(=O)CC1    ZINC001119604150
CC(C)(C)/C=C\C(=O)N1CCC(=O)CC1    ZINC000492823901
CC1(C)C[C@H]1NC(=O)C1CCC(=O)CC1    ZINC000334690417
CC[C@@]1(C)C[C@@H]1C(=O)N1CCC(=O)CC1    ZINC000334248958
C=C(C)C(C)(C)C(=O)N1CCC(=O)CC1    ZINC000335092454
CC/C(C)=C\C(=O)NC1CCC(=O)CC1    ZINC001354148571
CCC1(C(=O)NC2CCC(=O)CC2)CC1    ZINC000306864088
C[C@@H](CC(=O)N1CCC(=O)CC1)C1CC1    ZINC000778567488
O=C(CC1CCC(=O)CC1)N1CCCC1    ZINC000204574246
C[C@@H]1CCN1C(=O)C1(C)CCC(=O)CC1    ZINC000914155343
O=C(CC1CCC(=O)CC1)NCC1CC1    ZINC000355175295
C=C(C)CCC(=O)NC1CCC(=O)CC1    ZINC001353787306
O=C(CCCC1CC1)N1CCC(=O)CC1    ZINC000643930661
C=C[C@H](CC)CC(=O)N1CCC(=O)CC1    ZINC001335507147
C=CCCNC(=O)C1(C)CCC(=O)CC1    ZINC000617611380
C=CC(C)(C)CC(=O)N1CCC(=O)CC1    ZINC001349686624
C[C@@H]1CC[C@@H](C(=O)N2CCC(=O)CC2)C1    ZINC000336146548
O=C(NC1CCC(=O)CC1)C1CCCC1    ZINC000036880105
C[C@H]1C[C@@H]1NC(=O)CC1CCC(=O)CC1    ZINC000335758951
C=C(C)CNC(=O)CC1CCC(=O)CC1    ZINC000356777315
CN(C(=O)C1(C)CCC(=O)CC1)C1CC1    ZINC001631239249
O=C(C1CCC(=O)CC1)N1CCCCC1    ZINC000084476403
C=C[C@@](C)(CC)C(=O)N1CCC(=O)CC1    ZINC000276125833
CC[C@]1(C)C[C@H]1C(=O)N1CCC(=O)CC1    ZINC000334248956
C=CCCCC(=O)NC1CCC(=O)CC1    ZINC001119604096
O=C(CCC1CCC1)N1CCC(=O)CC1    ZINC000352422412
C[C@H]1CC[C@H](C(=O)N2CCC(=O)CC2)C1    ZINC000336146549
CC1(CC(=O)NC2CCC(=O)CC2)CC1    ZINC000306625101
CC/C=C(\C)C(=O)NC1CCC(=O)CC1    ZINC000701203057
O=C1CCN(C2C[C@H]3CC[C@@H](C2)O3)CC1    ZINC001172221121
CCC/C(C)=C\C(=O)N1CCC(=O)CC1    ZINC000778567913
C[C@H]1CC(N2CCC(=O)CC2)C[C@H](C)C1    ZINC000082832751
C[C@H]1CCCCN1CC1CCC(=O)CC1    ZINC000335362314
CC1CCC(NC2CCC(=O)CC2)CC1    ZINC000115001524
C[C@@H]1CC[C@@H](N2CCC(=O)CC2)C[C@H]1C    ZINC000251639804
CC[C@@H]1CCCN1CC1CCC(=O)CC1    ZINC000335232950
CC1(C)CCC[C@@H](N2CCC(=O)CC2)C1    ZINC000150033766
C[C@H]1C[C@H](C)N(CC2CCC(=O)CC2)C1    ZINC000336192540
CN(CCC1CC1)CC1CCC(=O)CC1    ZINC000450599975
C[C@@H]1CN(CC2CCC(=O)CC2)C[C@H]1C    ZINC000336194296
C[C@@H]1CCC[C@@H](NC2CCC(=O)CC2)C1    ZINC001258809125
C[C@H](C1CC1)N(C)CC1CCC(=O)CC1    ZINC000566881897
C[C@@H]1CC[C@H](N2CCC(=O)CC2)C[C@@H]1C    ZINC000082841949
C=CCCCCCCN1CCC(=O)CC1    ZINC000308804270
CC1(C)CC[C@H](NC2CCC(=O)CC2)C1    ZINC001258595672
O=C1CCN(CCC2CCCCC2)CC1    ZINC000034543861
C[C@H]1CCC[C@H](NC2CCC(=O)CC2)C1    ZINC001258809122
O=C1CCN(C2CCCCCCC2)CC1    ZINC000019431890
CC(C)N(CC1CCC(=O)CC1)C1CC1    ZINC000347761292
C[C@@H]1CC[C@H](C)N1CC1CCC(=O)CC1    ZINC000336191433
C[C@H]1CN(CC2CCC(=O)CC2)C[C@@H]1C    ZINC000336194298
O=C1CCC(CN2CCCCCC2)CC1    ZINC000258550090
O=C1CCN(CCCC2CCCC2)CC1    ZINC000228059157
CC1(C)CC[C@@H](NC2CCC(=O)CC2)C1    ZINC001258595671
C=CCN(CC1CCC(=O)CC1)C(C)C    ZINC000827438486
C[C@@H]1CCN(CC2CCC(=O)CC2)[C@@H]1C    ZINC000334652240
CC[C@@H]1CCN(CC2CCC(=O)CC2)C1    ZINC000334678301
CC1CCN(CC2CCC(=O)CC2)CC1    ZINC000258699438
CC[C@H]1CCCN1CC1CCC(=O)CC1    ZINC000335232951
CCC1CCC(N2CCC(=O)CC2)CC1    ZINC000042580485
CC1(CN2CCC(=O)CC2)CCCCC1    ZINC000232821364
C[C@H]1CCN(CC2CCC(=O)CC2)[C@H]1C    ZINC000334652243
C[C@@H]1CCCN(CC2CCC(=O)CC2)C1    ZINC000335673032
CC[C@H]1CC[C@@H](NC2CCC(=O)CC2)C1    ZINC001173264022
C[C@@H]1CCN(CC2CCC(=O)CC2)[C@H]1C    ZINC000334652242
CC(C)=CCC[C@H](C)N1CCC(=O)CC1    ZINC001258085248
O=C1CCC(NC2CCCCCC2)CC1    ZINC000129960381
CN(CC1CCC1)CC1CCC(=O)CC1    ZINC000258828909
CN(CC1CCC(=O)CC1)C1CCCC1    ZINC000258869338
CCN(CC1CC1)CC1CCC(=O)CC1    ZINC000450401970
C[C@H]1CCCN(CC2CCC(=O)CC2)C1    ZINC000335673033
CN(CC1CCC(=O)CC1)[C@@H]1CC1(C)C    ZINC000335195277
C[C@@H]1C[C@@H](C)N(CC2CCC(=O)CC2)C1    ZINC000336192538
CN(CC1CCC(=O)CC1)[C@H]1CC1(C)C    ZINC000335195278
C[C@H]1CCC[C@@H](NC2CCC(=O)CC2)C1    ZINC001258809120
CC(C)=CCC[C@@H](C)N1CCC(=O)CC1    ZINC001258085246
CC[C@H]1CCN(CC2CCC(=O)CC2)C1    ZINC000334678303
CC[C@H]1CC[C@H](NC2CCC(=O)CC2)C1    ZINC001173264023
CCCN(CC1CCC(=O)CC1)C1CC1    ZINC000450357064
C[C@H]1CN(CC2CCC(=O)CC2)C[C@H]1C    ZINC000336194297
CCCN1CCC2(CCC(=O)CC2)CC1    ZINC001201647130
C=C(C)CN(CC)CC1CCC(=O)CC1    ZINC000347725389
CC[C@@H]1CC[C@H](NC2CCC(=O)CC2)C1    ZINC001173264024
CC1(C)CCC(N2CCC(=O)CC2)CC1    ZINC000070655361
C[C@H]1CC[C@H](C)N1CC1CCC(=O)CC1    ZINC000336191434
CCN(CC1CCC(=O)CC1)C1CCC1    ZINC000450417482
CC[C@@H]1CC[C@@H](NC2CCC(=O)CC2)C1    ZINC001173264025
CC1(C)CCN(CC2CCC(=O)CC2)C1    ZINC000336192347
C[C@@H]1[C@@H](C)CCN1CC1CCC(=O)CC1    ZINC000334652246
C[C@H]1C[C@H](N2CCC(=O)CC2)C[C@@H](C)C1    ZINC000252103620
C[C@@H]1C[C@H](C)N(CC2CCC(=O)CC2)C1    ZINC000336192539
C[C@@H]1CC[C@@H](C)N1CC1CCC(=O)CC1    ZINC000336191432
C[C@@H]1CC[C@@H](N2CCC(=O)CC2)C[C@@H]1C    ZINC000082841952
C[C@@H]1CCC[C@H](NC2CCC(=O)CC2)C1    ZINC001258809124
C[C@@H]1CC[C@H](N2CCC(=O)CC2)C[C@H]1C    ZINC000251639807
CC1(C)CCC[C@H](N2CCC(=O)CC2)C1    ZINC000150033541
C[C@@H](C1CC1)N(C)CC1CCC(=O)CC1    ZINC000566881896
C[C@@H]1CCCCN1CC1CCC(=O)CC1    ZINC000335362306
C[C@@H]1CC(N2CCC(=O)CC2)C[C@@H](C)C1    ZINC000082832750
C[C@@H]1C[C@H](C)CN1CC1CCC(=O)CC1    ZINC000336192541
O=C(c1cscn1)N1CCC(=O)CC1    ZINC000062357606
O=C(c1ccns1)N1CCC(=O)CC1    ZINC000606280577
O=C(c1ccsn1)N1CCC(=O)CC1    ZINC000583092910
O=C(c1nccs1)N1CCC(=O)CC1    ZINC000204432310
O=c1c(O)c(OC2CCC(=O)CC2)c1=O    ZINC001226603648
O=C(c1cncs1)N1CCC(=O)CC1    ZINC000204411110
O=C1CCN(c2cnccc2Cl)CC1    ZINC000256054286
O=C1CCN(c2ccc(Cl)nc2)CC1    ZINC000256054193
O=C1CCN(c2cncc(Cl)c2)CC1    ZINC000256050547
O=C1CCC(OCc2cccs2)CC1    ZINC000164148769
O=C1CCC(OCc2ccsc2)CC1    ZINC000164174447
O=C(c1n[nH]c(O)n1)N1CCC(=O)CC1    ZINC001118322542
O=C1CCC(Oc2ncc(F)cn2)CC1    ZINC000231561437
O=C1CCC(Oc2ncncc2F)CC1    ZINC001226706399
CCc1csc(N2CCC(=O)CC2)n1    ZINC000061894241
Cc1cc(CN2CCC(=O)CC2)sn1    ZINC000404295743
Cc1cc(CN2CCC(=O)CC2)ns1    ZINC001249571064
Cc1cnc(CN2CCC(=O)CC2)s1    ZINC000235930952
Cc1ncc(CN2CCC(=O)CC2)s1    ZINC000049533856
Cc1nc(CN2CCC(=O)CC2)cs1    ZINC000020253752
O=C1CCC(CSc2ncc[nH]2)CC1    ZINC000284775252
Cc1cnsc1CN1CCC(=O)CC1    ZINC001233317894
Cc1csc(CN2CCC(=O)CC2)n1    ZINC000049533861
Cc1scnc1CN1CCC(=O)CC1    ZINC001232204729
Cc1ncsc1CN1CCC(=O)CC1    ZINC000070837054
O=C1C=C(COC2CCC(=O)CC2)CO1    ZINC001224827503
Cc1nonc1COC1CCC(=O)CC1    ZINC000164169984
O=C(NC1CC1)C(=O)N1CCC(=O)CC1    ZINC000272173039
Cc1noc(OCC2CCC(=O)CC2)n1    ZINC000285353306
Cc1nnc(COC2CCC(=O)CC2)o1    ZINC000164165864
CC1=NO[C@H](C(=O)N2CCC(=O)CC2)C1    ZINC000820770964
Cc1nn(CC2CCC(=O)CC2)c(=O)o1    ZINC000657279786
O=C([C@@H]1CNC(=O)C1)N1CCC(=O)CC1    ZINC000270945264
O=C([C@H]1CCC(=O)N1)N1CCC(=O)CC1    ZINC000140153383
CC1=NO[C@@H](C(=O)N2CCC(=O)CC2)C1    ZINC000820770963
Cc1nc(COC2CCC(=O)CC2)no1    ZINC000164152998
Cc1noc(COC2CCC(=O)CC2)n1    ZINC000164172940
NC(=O)[C@@H]1C[C@@H]1C(=O)N1CCC(=O)CC1    ZINC001339053405
O=C(C[C@H]1CC(=O)N1)N1CCC(=O)CC1    ZINC001118550167
O=C([C@@H]1CCC(=O)N1)N1CCC(=O)CC1    ZINC000140153257
O=C([C@H]1CCNC1=O)N1CCC(=O)CC1    ZINC001327769603
O=C([C@H]1CNC(=O)C1)N1CCC(=O)CC1    ZINC000270945261
O=C(C[C@@H]1CC(=O)N1)N1CCC(=O)CC1    ZINC001118550168
CCN1C(=O)NC2(CCC(=O)CC2)C1=O    ZINC001335972459
NC(=O)C1(C(=O)N2CCC(=O)CC2)CC1    ZINC001329070622
O=C([C@@H]1CCNC1=O)N1CCC(=O)CC1    ZINC001327769601
Cn1nnn(CC2CCC(=O)CC2)c1=O    ZINC000641534293
CCn1nnnc1OC1CCC(=O)CC1    ZINC001228283466
C=C[C@@H](C)OC(=O)C1(C)CCC(=O)CC1    ZINC000835328711
C[C@H]1C[C@H]1C(=O)OCC1CCC(=O)CC1    ZINC000803229791
C=C(C)COC(=O)C1(C)CCC(=O)CC1    ZINC000835078298
CC(C)=CC(=O)OCC1CCC(=O)CC1    ZINC000803222921
C/C=C(/C)C(=O)OCC1CCC(=O)CC1    ZINC000803382939
O=C(OCC1CCC(=O)CC1)C1CCC1    ZINC000803267921
C/C=C/COC(=O)C1(C)CCC(=O)CC1    ZINC000835093491
C=CCCOC(=O)C1(C)CCC(=O)CC1    ZINC000835089458
C[C@@H]1C[C@H]1C(=O)OCC1CCC(=O)CC1    ZINC000803229800
C=C[C@H](C)OC(=O)C1(C)CCC(=O)CC1    ZINC000835328713
C=CCCC(=O)OCC1CCC(=O)CC1    ZINC000803332947
CC1(C(=O)OC2CCC2)CCC(=O)CC1    ZINC000835191416
C[C@H]1C[C@@H]1C(=O)OCC1CCC(=O)CC1    ZINC000803229797
C/C=C\COC(=O)C1(C)CCC(=O)CC1    ZINC000835093490
C/C=C(\C)C(=O)OCC1CCC(=O)CC1    ZINC000803382940
C[C@@H]1C[C@@H]1C(=O)OCC1CCC(=O)CC1    ZINC000803229792
O=C(CC1CC1)OCC1CCC(=O)CC1    ZINC000803274147
CC1(C(=O)OCC2CCC(=O)CC2)CC1    ZINC000803393590
CC1(C(=O)OCC2CC2)CCC(=O)CC1    ZINC000835084030
O=C(C1CCNCC1)N1CCC(=O)CC1    ZINC000002563765
C=C(CN(C)C)C(=O)N1CCC(=O)CC1    ZINC000764122161
O=C1CCC(CN2CCNC(=O)C2)CC1    ZINC000334429806
CN1CC[C@H](C(=O)N2CCC(=O)CC2)C1    ZINC000335672812
CN(C)C1(C(=O)N2CCC(=O)CC2)CC1    ZINC000665948100
O=C(CN1CCCC1)N1CCC(=O)CC1    ZINC000035038689
CC(=O)N1CC[C@@H](N2CCC(=O)CC2)C1    ZINC001169533828
O=C(NCC1CC1)NC1CCC(=O)CC1    ZINC000700973416
CN(C)C/C=C/C(=O)N1CCC(=O)CC1    ZINC000272322450
CN1CC[C@@H](C(=O)N2CCC(=O)CC2)C1    ZINC000335672811
O=C(NC1CCCC1)N1CCC(=O)CC1    ZINC000087312479
NC[C@@H]1C[C@@H]1C(=O)NC1CCC(=O)CC1    ZINC001580323136
N[C@@H]1CCC[C@@H]1C(=O)N1CCC(=O)CC1    ZINC001580374496
CN(C)C/C=C\C(=O)N1CCC(=O)CC1    ZINC000492381583
CC(=O)N1CC[C@H](N2CCC(=O)CC2)C1    ZINC001169533827
CN1CCC[C@H]1C(=O)N1CCC(=O)CC1    ZINC000335963520
CN1CCC[C@@H]1C(=O)N1CCC(=O)CC1    ZINC000335963521
C=CCCCCCOC1CCC(=O)CC1    ZINC000232584420
CC1(C)CC(COC2CCC(=O)CC2)C1    ZINC000723556554
O=C1CCC(OCC2CCCCC2)CC1    ZINC000164168721
CCCCCC1(C(C)=O)CCC(=O)CC1    ZINC000004060447
CN1CCC(CN2CCC(=O)CC2)CC1    ZINC000044518771
CCN1CC[C@H](NC2CCC(=O)CC2)C1    ZINC001173350883
C=CC[C@H](CC)NCN1CCC(=O)CC1    ZINC000281107967
C[C@@H]1CC[C@H](NC2CCC(=O)CC2)CN1    ZINC001246237348
CN1CCC[C@H](NC2CCC(=O)CC2)C1    ZINC001255471496
CN1CCC[C@@H](CN2CCC(=O)CC2)C1    ZINC000044537310
C[C@H]1C[C@@H](NC2CCC(=O)CC2)CCN1    ZINC001246229094
CCN1CC[C@@H](NC2CCC(=O)CC2)C1    ZINC001173350881
C[C@H]1C[C@H](NC2CCC(=O)CC2)CCN1    ZINC001246229088
CN1CCC[C@H](N2CCC(=O)CC2)CC1    ZINC000107211819
C[C@H]1CC[C@@H](NC2CCC(=O)CC2)CN1    ZINC001246237347
C=CCCCCNCN1CCC(=O)CC1    ZINC000276288743
C[C@H]1CC[C@H](NC2CCC(=O)CC2)CN1    ZINC001246237350
C=CC[C@@H](CC)NCN1CCC(=O)CC1    ZINC000281107965
NCCN1CCC2(CCC(=O)CC2)CC1    ZINC001236142702
C[C@@H]1CC[C@@H](NC2CCC(=O)CC2)CN1    ZINC001246237349
CN1CCC[C@@H](N2CCC(=O)CC2)CC1    ZINC000107211821
CN1CCC[C@H](CN2CCC(=O)CC2)C1    ZINC000044537308
C[C@@H]1C[C@@H](NC2CCC(=O)CC2)CCN1    ZINC001246229090
C[C@@H]1C[C@H](NC2CCC(=O)CC2)CCN1    ZINC001246229091
CCN1CCC(N2CCC(=O)CC2)CC1    ZINC000306643187
CN1CCC[C@@H](NC2CCC(=O)CC2)C1    ZINC001255471495
CN1CCC(NC2CCC(=O)CC2)CC1    ZINC001256196808
CCCCCCCCC1CCC(=O)CC1    ZINC000138685702
O=C1CCN(S(=O)(=O)CCl)CC1    ZINC000725352023
O=C(c1csnn1)N1CCC(=O)CC1    ZINC000083591669
O=C(c1cnsn1)N1CCC(=O)CC1    ZINC000272348291
O=C(c1cnns1)N1CCC(=O)CC1    ZINC000059702987
O=C1CCN(c2ccc(Cl)nn2)CC1    ZINC000001368474
O=C1CCN(c2ncncc2Cl)CC1    ZINC000163564291
O=C1CCN(c2cncc(Cl)n2)CC1    ZINC000039295431
O=C1CCN(c2ncc(Cl)cn2)CC1    ZINC000168018786
O=C1CCC(OCc2cncs2)CC1    ZINC000164183386
O=C1CCN(Cc2occc2S)CC1    ZINC001237182248
C#CCSCC(=O)N1CCC(=O)CC1    ZINC001332117907
O=C1CCC(OCc2cscn2)CC1    ZINC000164163395
O=c1sccn1CC1CCC(=O)CC1    ZINC000285319270
O=C1CCC(CSc2ncco2)CC1    ZINC000286491713
O=C1CCC(OCc2nccs2)CC1    ZINC000164179508
Cc1nnc(CN2CCC(=O)CC2)s1    ZINC000306767447
CCc1nsc(N2CCC(=O)CC2)n1    ZINC000083651454
Nc1ncc(CN2CCC(=O)CC2)s1    ZINC001139226152
O=C1CCN(c2ccc(F)c(F)c2)CC1    ZINC000019087711
O=C1CCN(c2ccc(F)cc2F)CC1    ZINC000019429857
O=C1CCN(C[C@@H](O)C(F)(F)F)CC1    ZINC000082681217
O=C1CCN(C[C@H](O)C(F)(F)F)CC1    ZINC000082681216
O=C(C1=COCCO1)N1CCC(=O)CC1    ZINC000298299464
O=C1COC(=O)N1CC1CCC(=O)CC1    ZINC000882276876
O=C(O)C1(C(=O)N2CCC(=O)CC2)CC1    ZINC000308849890
O=C1CCN(c2cc(F)cc(F)c2)CC1    ZINC000019438830
O=C1CCC(c2cn(CCF)nn2)CC1    ZINC000630591980
COC1CN(C(=O)C2CCC(=O)CC2)C1    ZINC000336574923
CCC1(C(=O)N2CCC(=O)CC2)COC1    ZINC000778567846
O=C(CC1CCC(=O)CC1)N1CC(O)C1    ZINC000555347457
C[C@@](O)(C(=O)N1CCC(=O)CC1)C1CC1    ZINC000335950016
COC/C(C)=C/C(=O)N1CCC(=O)CC1    ZINC000845151663
O=C(NC1CCC(=O)CC1)[C@H]1C[C@@H](O)C1    ZINC001332752605
O=C(C1CCOCC1)N1CCC(=O)CC1    ZINC000061672413
O=C(OC1CCCC1)N1CCC(=O)CC1    ZINC000238595982
C[C@](O)(C(=O)N1CCC(=O)CC1)C1CC1    ZINC000335950015
COC/C(C)=C\C(=O)N1CCC(=O)CC1    ZINC000845151639
C=C[C@](C)(O)CC(=O)N1CCC(=O)CC1    ZINC000279285798
O=C(NC1CCC(=O)CC1)[C@H]1CCOC1    ZINC000048626878
CC1(C(=O)N2CC(O)C2)CCC(=O)CC1    ZINC001566285308
CC(C)(C)C(=O)C(=O)N1CCC(=O)CC1    ZINC000272232565
CCO[C@@H]1C[C@H]1C(=O)N1CCC(=O)CC1    ZINC000335962968
CC1(C(=O)NC2CCC(=O)CC2)COC1    ZINC001119604432
O=C(C[C@H]1CCCO1)N1CCC(=O)CC1    ZINC000083523790
O=C(N1CCC(=O)CC1)C1(O)CCCC1    ZINC000336316257
C=CCCOCC(=O)N1CCC(=O)CC1    ZINC000050160914
C[C@H]1C[C@H](C(=O)N2CCC(=O)CC2)CO1    ZINC000162097785
COC/C=C\C(=O)NC1CCC(=O)CC1    ZINC001354138643
CO[C@@H](C(=O)N1CCC(=O)CC1)C1CC1    ZINC000336054206
O=C(COC1CCC(=O)CC1)NC1CC1    ZINC000164161328
O=C(NC1CCC(=O)CC1)[C@@H]1CCOC1    ZINC000048626875
C[C@H]1C[C@@H](C(=O)N2CCC(=O)CC2)CO1    ZINC000162098052
C[C@H]1OCC[C@H]1C(=O)N1CCC(=O)CC1    ZINC000086757827
O=C(NC1CCC(=O)CC1)[C@H](O)C1CC1    ZINC001350867594
CCO[C@@H]1C[C@@H]1C(=O)N1CCC(=O)CC1    ZINC000335962971
O=C([C@H]1CCCOC1)N1CCC(=O)CC1    ZINC000062235706
O=C(NC1CCC(=O)CC1)OCC1CC1    ZINC001330818820
COC/C=C/C(=O)NC1CCC(=O)CC1    ZINC001354138644
COC1(C(=O)N2CCC(=O)CC2)CCC1    ZINC000335915729
C#CCOC[C@H](O)CN1CCC(=O)CC1    ZINC001251832645
CCO[C@H]1C[C@H]1C(=O)N1CCC(=O)CC1    ZINC000335962973
C[C@H]1OCC[C@@H]1C(=O)N1CCC(=O)CC1    ZINC000086757831
C[C@@H]1C[C@H](C(=O)N2CCC(=O)CC2)CO1    ZINC000162097664
C=C[C@@](C)(O)CC(=O)N1CCC(=O)CC1    ZINC000279285795
C[C@@H]1OCC[C@@H]1C(=O)N1CCC(=O)CC1    ZINC000086757833
O=C(NC1CCC(=O)CC1)[C@H]1CCCO1    ZINC000036879963
C#CCOC[C@@H](O)CN1CCC(=O)CC1    ZINC001251832646
O=C1CC[C@H](COC2CCC(=O)CC2)N1    ZINC000306181670
O=C(COCC1CC1)N1CCC(=O)CC1    ZINC000037329813
CCO[C@H]1C[C@@H]1C(=O)N1CCC(=O)CC1    ZINC000335962969
O=C(NC1CCC(=O)CC1)OC1CCC1    ZINC000307063953
O=C(NC1CCC(=O)CC1)[C@@H](O)C1CC1    ZINC001350867591
C=C[C@@](C)(O)C(=O)NC1CCC(=O)CC1    ZINC001119670402
CC(=O)CCC(=O)NC1CCC(=O)CC1    ZINC001332268596
COCC1(C(=O)N2CCC(=O)CC2)CC1    ZINC000335963691
C=C[C@](C)(O)C(=O)NC1CCC(=O)CC1    ZINC001119670403
O=C(NC1CCC(=O)CC1)C1(O)CCC1    ZINC001119670393
O=C([C@H]1CCCCO1)N1CCC(=O)CC1    ZINC000050963615
C[C@@H]1C[C@@H](C(=O)N2CCC(=O)CC2)CO1    ZINC000162097924
O=C1CC[C@@H](COC2CCC(=O)CC2)N1    ZINC000306181672
CC(=O)CCCC(=O)N1CCC(=O)CC1    ZINC000269190783
O=C(C[C@@H]1CCCO1)N1CCC(=O)CC1    ZINC000083523791
C[C@@]1(C(=O)N2CCC(=O)CC2)CCOC1    ZINC000335362388
CO[C@H](C(=O)N1CCC(=O)CC1)C1CC1    ZINC000336054205
O=C([C@@H]1CCCOC1)N1CCC(=O)CC1    ZINC000062235713
O=C(CC1COC1)NC1CCC(=O)CC1    ZINC001637017469
O=C(C[C@H]1CCOC1)N1CCC(=O)CC1    ZINC000306899403
C[C@@H]1OCC[C@H]1C(=O)N1CCC(=O)CC1    ZINC000086757829
O=C(C[C@@H]1CCOC1)N1CCC(=O)CC1    ZINC000306899405
O=C(CC1CCC(=O)CC1)N1CCCO1    ZINC000336049284
O=C(NC1CCC(=O)CC1)[C@@H]1CCCO1    ZINC000036879965
O=C([C@@H]1CC[C@@H](O)C1)N1CCC(=O)CC1    ZINC000334250179
O=C([C@@H]1CCCCO1)N1CCC(=O)CC1    ZINC000050963612
COC1CC(C(=O)N2CCC(=O)CC2)C1    ZINC000623745664
C[C@]1(C(=O)N2CCC(=O)CC2)CCOC1    ZINC000335362389
CN1CCC[C@H]1COC1CCC(=O)CC1    ZINC000306950398
CC(C)N(C)C(=O)C1(C)CCC(=O)CC1    ZINC001540708380
O=C1CCC(CN2CCC[C@H]2CO)CC1    ZINC000335888479
O=C1CCC(CN2CCC[C@@H](O)C2)CC1    ZINC000336001897
CC[C@@H](C)NC(=O)C1(C)CCC(=O)CC1    ZINC001587050513
CCCC(C)(C)C(=O)N1CCC(=O)CC1    ZINC000651062844
O=C1CCC(OC[C@@H]2CCCNC2)CC1    ZINC001217783540
CC[C@H]1C[C@H](N2CCC(=O)CC2)CCO1    ZINC001170205495
CC[C@@H](C)CC(=O)NC1CCC(=O)CC1    ZINC000164388349
CCC[C@H](C)C(=O)NC1CCC(=O)CC1    ZINC000036880145
CC1(C)C[C@@H](NC2CCC(=O)CC2)CO1    ZINC001172275493
O=C1CCC2(CC1)CCN(CCO)CC2    ZINC000143480913
CO[C@@H]1CCC[C@H](N2CCC(=O)CC2)C1    ZINC000069848804
CCCN(C)C(=O)CC1CCC(=O)CC1    ZINC000355165404
CCCCCC(=O)NC1CCC(=O)CC1    ZINC000036879948
CC[C@H](C)CC(=O)NC1CCC(=O)CC1    ZINC000164388474
C[C@H]1C[C@@H](NC2CCC(=O)CC2)CCO1    ZINC001168077329
CCC[C@@H](C)C(=O)NC1CCC(=O)CC1    ZINC000036880144
CCC(C)(CC)C(=O)N1CCC(=O)CC1    ZINC000681016810
CCC(C)(C)C(=O)NC1CCC(=O)CC1    ZINC000054403203
CC[C@H]1C[C@@H](N2CCC(=O)CC2)CCO1    ZINC001170205494
O=C1CCC(CN2CCC[C@H](O)C2)CC1    ZINC000336001898
CCN(CC)C(=O)CC1CCC(=O)CC1    ZINC000355473392
CC(C)C(C)(C)C(=O)N1CCC(=O)CC1    ZINC000334869985
CC[C@@H](C)[C@H](C)C(=O)N1CCC(=O)CC1    ZINC000336544271
CC(C)[C@H](C)C(=O)NC1CCC(=O)CC1    ZINC000069687227
O=C1CCC(CN2CC[C@@H](CO)C2)CC1    ZINC000347733357
CC1(C)C[C@H](NC2CCC(=O)CC2)CO1    ZINC001172275492
CCC(CC)C(=O)NC1CCC(=O)CC1    ZINC000036880018
CC[C@@H](C)[C@@H](C)C(=O)N1CCC(=O)CC1    ZINC000336544265
C[C@H](C(=O)N1CCC(=O)CC1)C(C)(C)C    ZINC000306949748
O=C1CCC(CN2CCC(O)CC2)CC1    ZINC000347714216
CCCC[C@@H](C)C(=O)N1CCC(=O)CC1    ZINC000300921914
CC1(C)C[C@H](N2CCC(=O)CC2)CCO1    ZINC000215401242
CC(C)(C)CC(=O)NC1CCC(=O)CC1    ZINC000036879992
CCC(CC)CC(=O)N1CCC(=O)CC1    ZINC000351845183
CCC(=O)C(C)(C)CN1CCC(=O)CC1    ZINC001208919426
CC(C)CNC(=O)C1(C)CCC(=O)CC1    ZINC001624049385
O=C1CCC(OCCN2CCCC2)CC1    ZINC000164160564
CO[C@H]1CCC[C@@H](N2CCC(=O)CC2)C1    ZINC000069848810
O=C1CCC(CN(CCO)C2CC2)CC1    ZINC000347737107
C[C@@H]1CN(C2CCC(=O)CC2)C[C@H](C)O1    ZINC000036532670
C[C@H]1CC(N2CCC(=O)CC2)C[C@H](C)O1    ZINC000694803672
CCCC[C@H](C)C(=O)N1CCC(=O)CC1    ZINC000300921911
CC1(C)C[C@@H](N2CCC(=O)CC2)CCO1    ZINC000215401288
CCC[C@H](C)CC(=O)N1CCC(=O)CC1    ZINC000345384966
CC[C@H](C)NC(=O)C1(C)CCC(=O)CC1    ZINC001587050514
C[C@@H]1COCCN1CC1CCC(=O)CC1    ZINC000334621980
CC(C)(C)NC(=O)CC1CCC(=O)CC1    ZINC000336072496
CO[C@@H]1CCC[C@@H](N2CCC(=O)CC2)C1    ZINC000069848808
CC(C)[C@@H](C)C(=O)NC1CCC(=O)CC1    ZINC000069687225
CC(C)[C@@H](C)CC(=O)N1CCC(=O)CC1    ZINC000334432965
CO[C@H]1CCC[C@H](N2CCC(=O)CC2)C1    ZINC000069848806
O=C1CCC(N[C@@H]2CCCOCC2)CC1    ZINC001170790289
CC(C)CNC(=O)CC1CCC(=O)CC1    ZINC000163716719
O=C1CCC(CN2CCC[C@@H]2CO)CC1    ZINC000335888478
CC(C)N(C)C(=O)CC1CCC(=O)CC1    ZINC000336574438
CC(C)[C@H](C)CC(=O)N1CCC(=O)CC1    ZINC000334432968
C[C@H]1COCCN1CC1CCC(=O)CC1    ZINC000336001523
C[C@H]1CN(CC2CCC(=O)CC2)CCO1    ZINC000335491724
CCC(C)(C)CC(=O)N1CCC(=O)CC1    ZINC000335962954
C[C@@H]1C[C@@H](N2CCC(=O)CC2)C[C@H](C)O1    ZINC000694803670
CN(CC1CCC(=O)CC1)C1CC(O)C1    ZINC000336261592
CCCCNC(=O)C1(C)CCC(=O)CC1    ZINC000449048752
O=C1CCC(N[C@H]2CCCOCC2)CC1    ZINC001170790288
CCCCNC(=O)CC1CCC(=O)CC1    ZINC000355469888
O=C1CCN(CCC2CCOCC2)CC1    ZINC000307577144
C=CCC[C@H](O)CNC1CCC(=O)CC1    ZINC001252615937
CCC[C@H](CC)C(=O)N1CCC(=O)CC1    ZINC001119034606
CC1(CN2CCC(=O)CC2)CCOCC1    ZINC000232821417
CC[C@H](C)[C@@H](C)C(=O)N1CCC(=O)CC1    ZINC000336544269
CC[C@@H](C)CCC(=O)N1CCC(=O)CC1    ZINC000349326539
CC(C)CCC(=O)NC1CCC(=O)CC1    ZINC000036880142
C[C@@H]1C[C@@H](NC2CCC(=O)CC2)CCO1    ZINC001168077308
CC[C@H](C)CCC(=O)N1CCC(=O)CC1    ZINC000349326538
CC[C@@H]1C[C@@H](N2CCC(=O)CC2)CCO1    ZINC001170205493
CCCN(C)C(=O)C1(C)CCC(=O)CC1    ZINC001442371868
C[C@@H]1CC(N2CCC(=O)CC2)C[C@@H](C)O1    ZINC000694803671
C[C@@H](C(=O)N1CCC(=O)CC1)C(C)(C)C    ZINC000306949749
COC1CCC(N2CCC(=O)CC2)CC1    ZINC000149144215
CCN(CC1CCC(=O)CC1)C1COC1    ZINC000451282731
C[C@@H]1C[C@H](NC2CCC(=O)CC2)CCO1    ZINC001168077316
CC[C@H](C)NC(=O)CC1CCC(=O)CC1    ZINC000355483768
CCC[C@@H](CC)C(=O)N1CCC(=O)CC1    ZINC001119034607
O=C1CCC(CN2CC[C@H](CO)C2)CC1    ZINC000347733358
C[C@H]1C[C@H](NC2CCC(=O)CC2)CCO1    ZINC001168077299
C=CCC[C@@H](O)CNC1CCC(=O)CC1    ZINC001252615936
CC[C@@H]1C[C@H](N2CCC(=O)CC2)CCO1    ZINC001170205496
O=C1CCC(OC[C@H]2CCCNC2)CC1    ZINC001217783539
CC[C@@H](C)NC(=O)CC1CCC(=O)CC1    ZINC000355483766
CC[C@H](C)[C@H](C)C(=O)N1CCC(=O)CC1    ZINC000336544267
CCN(CC)C(=O)C1(C)CCC(=O)CC1    ZINC001628388846
C[C@@H]1CN(CC2CCC(=O)CC2)CCO1    ZINC000335491727
CCCCCCC(=O)N1CCC(=O)CC1    ZINC000163255819
CCC[C@@H](C)CC(=O)N1CCC(=O)CC1    ZINC000345384970
CC(C)(C)CCC(=O)N1CCC(=O)CC1    ZINC000300764587
CN1CCC(OC2CCC(=O)CC2)CC1    ZINC000697587416
CC[C@H](C)C[C@H](CC)N1CCC(=O)CC1    ZINC001258789108
CCN(CC1CCC(=O)CC1)C(C)(C)C    ZINC001324732808
CC[C@@H](C)N(CC)CC1CCC(=O)CC1    ZINC000661103093
CCCCC[C@@H](CC)N1CCC(=O)CC1    ZINC001258440452
CCC[C@H](C)N(C)CC1CCC(=O)CC1    ZINC000450257052
CCCC[C@@H](CCC)N1CCC(=O)CC1    ZINC000226118509
CCCC[C@H](CC)CN1CCC(=O)CC1    ZINC000043455140
CC(C)[C@@H](C)N(C)CC1CCC(=O)CC1    ZINC000253427731
CN(CC1CCC(=O)CC1)CC(C)(C)C    ZINC000258839199
CCCCN(CC)CC1CCC(=O)CC1    ZINC000347720841
CCN(CC(C)C)CC1CCC(=O)CC1    ZINC000450255380
CCCC(CCC)NC1CCC(=O)CC1    ZINC001257329595
CCCN(CCC)CC1CCC(=O)CC1    ZINC000347738026
CCCCC[C@H](C)NC1CCC(=O)CC1    ZINC001257502811
CCCC[C@H](CCC)N1CCC(=O)CC1    ZINC000226118520
CC[C@H](C)N(CC)CC1CCC(=O)CC1    ZINC000661103095
CC[C@H](CC(C)C)NC1CCC(=O)CC1    ZINC001172395021
CC(C)(C)CC(C)(C)N1CCC(=O)CC1    ZINC000039366419
CC(C)CCC[C@H](C)N1CCC(=O)CC1    ZINC000042590061
CC[C@@H](C)CN(C)CC1CCC(=O)CC1    ZINC000450385503
CC(C)[C@H](C)N(C)CC1CCC(=O)CC1    ZINC000253427738
CCCCCC[C@@H](C)N1CCC(=O)CC1    ZINC000049216530
CC[C@@H](C)C[C@H](CC)N1CCC(=O)CC1    ZINC001258789106
CCC(C)(C)N(C)CC1CCC(=O)CC1    ZINC000450567457
CC[C@@H](C)C[C@@H](CC)N1CCC(=O)CC1    ZINC001258789109
CC[C@H](C[C@@H](C)CC)N1CCC(=O)CC1    ZINC001258789107
CCCCC[C@H](CC)N1CCC(=O)CC1    ZINC001258440453
CCCN(CC1CCC(=O)CC1)C(C)C    ZINC000568183214
CC(C)CC[C@@H](C)NC1CCC(=O)CC1    ZINC001256354310
CCCCCCCCN1CCC(=O)CC1    ZINC000102224957
CC[C@H](C)CN(C)CC1CCC(=O)CC1    ZINC000450385505
CC(C)CC[C@H](C)NC1CCC(=O)CC1    ZINC001256354311
CCCCC[C@@H](C)NC1CCC(=O)CC1    ZINC001257502810
CC(C)CCC[C@@H](C)N1CCC(=O)CC1    ZINC000042590058
CC(C)CCN(C)CC1CCC(=O)CC1    ZINC000258989414
CCCCCC[C@H](C)N1CCC(=O)CC1    ZINC000049216534
CC[C@@H](CC(C)C)NC1CCC(=O)CC1    ZINC001172395022
CCCC[C@@H](CC)NC1CCC(=O)CC1    ZINC001257410981
CCCC[C@H](CC)NC1CCC(=O)CC1    ZINC001257410982
CCCC[C@@H](CC)CN1CCC(=O)CC1    ZINC000043455138
CCC[C@@H](C)N(C)CC1CCC(=O)CC1    ZINC000450257051
O=c1scnn1CC1CCC(=O)CC1    ZINC000286575856
N#CCSCC(=O)N1CCC(=O)CC1    ZINC000408143435
O=C([C@@H]1C[C@H]1[N+](=O)[O-])N1CCC(=O)CC1    ZINC000840253351
C=CCNC(=S)NC1CCC(=O)CC1    ZINC001200296474
C=CCCNC(=S)N1CCC(=O)CC1    ZINC001247601351
O=C1CCC(NC(=S)NC2CC2)CC1    ZINC001200632829
C=C(COC1CCC(=O)CC1)C(=O)OC    ZINC001224368767
C=C[C@@H](O)C(=O)OCC1CCC(=O)CC1    ZINC000814551752
C=C[C@H](O)C(=O)OCC1CCC(=O)CC1    ZINC000814551751
COC(=O)/C=C/COC1CCC(=O)CC1    ZINC001224494842
CCOC(=O)C1(C(C)=O)CCC(=O)CC1    ZINC000117255480
C[C@@H](CC(N)=O)C(=O)N1CCC(=O)CC1    ZINC000339242463
NC(=O)CCCC(=O)N1CCC(=O)CC1    ZINC001116685097
O=C(N1CCOCC1)N1CCC(=O)CC1    ZINC000085963271
C[C@H](CC(N)=O)C(=O)N1CCC(=O)CC1    ZINC000339242462
CC(=O)NCC(=O)NC1CCC(=O)CC1    ZINC000701261234
CC1(C(=O)NCC(N)=O)CCC(=O)CC1    ZINC001540738018
CC(=O)N[C@H](C)C(=O)N1CCC(=O)CC1    ZINC000408006852
CCNC(=O)CC(=O)N1CCC(=O)CC1    ZINC000408160672
CC(=O)N[C@@H](C)C(=O)N1CCC(=O)CC1    ZINC000408006854
CC(C)(C(N)=O)C(=O)N1CCC(=O)CC1    ZINC000683464567
CC(=O)N(C)CC(=O)N1CCC(=O)CC1    ZINC000408040404
NC(=O)CCC(=O)NC1CCC(=O)CC1    ZINC001651162114
N[C@@H]1CCO[C@@H]1C(=O)N1CCC(=O)CC1    ZINC001580381148
CCCCC(=O)OCC1CCC(=O)CC1    ZINC000803226760
O=C1CCC(OCC[C@@H]2CCOC2)CC1    ZINC000401100381
CCOC(=O)C1(C(C)C)CCC(=O)CC1    ZINC000888088120
CC(C)(C)C(=O)COC1CCC(=O)CC1    ZINC001204845028
CC[C@@H](C)OC(=O)C1(C)CCC(=O)CC1    ZINC000835096357
CC1(C)C[C@@H](COC2CCC(=O)CC2)O1    ZINC001224636034
O=C1CCC(OC[C@H]2CCCOC2)CC1    ZINC000690568279
CC(C)COC(=O)C1(C)CCC(=O)CC1    ZINC000141396976
CC[C@H](C)OC(=O)C1(C)CCC(=O)CC1    ZINC000835096359
O=C1CCC(OCC[C@H]2CCOC2)CC1    ZINC000401100384
CC[C@@H](C)C(=O)OCC1CCC(=O)CC1    ZINC000803247866
CC(C)CC(=O)OCC1CCC(=O)CC1    ZINC000803225069
CC(C)(C)C(=O)OCC1CCC(=O)CC1    ZINC000803284955
CCCCOC(=O)C1(C)CCC(=O)CC1    ZINC000835078636
CCOC(=O)[C@H](CC)C1CCC(=O)CC1    ZINC001772715169
O=C1CCC(OC[C@@H]2CCCOC2)CC1    ZINC000690568280
CCOC(=O)[C@@H](CC)C1CCC(=O)CC1    ZINC001772715170
CC[C@H](C)C(=O)OCC1CCC(=O)CC1    ZINC000803247867
O=C1CCC(OC[C@H]2CCCCO2)CC1    ZINC000164168524
CC1(C)C[C@H](COC2CCC(=O)CC2)O1    ZINC001224636032
O=C1CCC(OCC2CCOCC2)CC1    ZINC000164150650
O=C1CCC(OC[C@@H]2CCCCO2)CC1    ZINC000164168454
CC(C)C[C@@H](N)C(=O)N1CCC(=O)CC1    ZINC001574068159
CC[C@H](C(=O)N1CCC(=O)CC1)N(C)C    ZINC000334293096
CC(C)[C@H](N)C(=O)NC1CCC(=O)CC1    ZINC000079391911
C[C@H](C(=O)NC1CCC(=O)CC1)N(C)C    ZINC001332311188
CCCN(C)C(=O)NC1CCC(=O)CC1    ZINC001349775004
CCN(CC)C(=O)NC1CCC(=O)CC1    ZINC000085958891
O=C1CCN(CNCC2CC(O)C2)CC1    ZINC000529675943
CCN(C(=O)N1CCC(=O)CC1)C(C)C    ZINC000335340232
CCCC[C@H](N)C(=O)N1CCC(=O)CC1    ZINC001577401085
CC(C)CN(C)C(=O)N1CCC(=O)CC1    ZINC001344453110
CCCCCNC(=O)N1CCC(=O)CC1    ZINC001193300759
CCCC[C@@H](N)C(=O)N1CCC(=O)CC1    ZINC001577401086
C[C@@H](C(=O)NC1CCC(=O)CC1)N(C)C    ZINC001262189592
CCN(CC)CC(=O)N1CCC(=O)CC1    ZINC000035038940
CCCCNC(=O)NC1CCC(=O)CC1    ZINC000036880185
O=C1CCN(CCN2CCOCC2)CC1    ZINC000019840704
CC1(C)NC[C@@H](CN2CCC(=O)CC2)O1    ZINC001206049844
CC[C@@H](C(=O)N1CCC(=O)CC1)N(C)C    ZINC000334293095
CCCN(C)CC(=O)N1CCC(=O)CC1    ZINC000037323128
CC(C)N(C)CC(=O)N1CCC(=O)CC1    ZINC000035040267
CC(C)(C)NCC(=O)N1CCC(=O)CC1    ZINC000309086821
CC(C)(C)NC(=O)NC1CCC(=O)CC1    ZINC000036880186
CC(C)N(C)C(=O)NC1CCC(=O)CC1    ZINC001119342976
CCCCCCCOC1CCC(=O)CC1    ZINC000128490631
CN(C)CC(C)(C)CN1CCC(=O)CC1    ZINC001207275607
O=C1CCN(S(=O)(=O)C(F)F)CC1    ZINC000020082834
O=C1CCN(Cc2ccc(Cl)o2)CC1    ZINC000606284327
O=C1CCC(Cn2cnc(Cl)n2)CC1    ZINC001189449274
O=C([C@@H]1CCCS1)N1CCC(=O)CC1    ZINC000069983340
O=C(CSC1CC1)N1CCC(=O)CC1    ZINC000336239434
CS/C=C\C(=O)NC1CCC(=O)CC1    ZINC001332750378
CS/C=C/C(=O)NC1CCC(=O)CC1    ZINC001332750380
O=C([C@@H]1CCSC1)N1CCC(=O)CC1    ZINC000069983344
CSC1(C(=O)N2CCC(=O)CC2)CC1    ZINC000334365272
O=C(NC1CCC(=O)CC1)C1CSC1    ZINC000718474997
O=C([C@H]1CCSC1)N1CCC(=O)CC1    ZINC000069983346
O=C([C@H]1CCCS1)N1CCC(=O)CC1    ZINC000069983337
CCOC(=O)CC(=O)N1CCC(=O)CC1    ZINC000169812450
O=C([C@H]1COCCO1)N1CCC(=O)CC1    ZINC000055301888
CC(C)(C(=O)O)C(=O)N1CCC(=O)CC1    ZINC001602832492
O=C(N1CCC(=O)CC1)C1(CO)COC1    ZINC000329164557
O=C(N1CCC(=O)CC1)[C@@]1(O)CCOC1    ZINC001540690708
O=C(O[C@@H]1CCOC1)N1CCC(=O)CC1    ZINC001332749216
O=C(N1CCC(=O)CC1)[C@]1(O)CCOC1    ZINC001540690707
O=C([C@@H]1COCCO1)N1CCC(=O)CC1    ZINC000055301886
COC(=O)CC(=O)NC1CCC(=O)CC1    ZINC001335123341
CN(CC(=O)O)C(=O)C1CCC(=O)CC1    ZINC000818394705
O=C(O[C@H]1CCOC1)N1CCC(=O)CC1    ZINC001332749217
O=C(CC1OCCO1)N1CCC(=O)CC1    ZINC000789955365
O=C(O)CCNC(=O)C1CCC(=O)CC1    ZINC000688607340
O=C(O)CCCC(=O)N1CCC(=O)CC1    ZINC000002569661
CC1(C(=O)NCC(=O)O)CCC(=O)CC1    ZINC000908624844
C[C@H](NC(=O)C1CCC(=O)CC1)C(=O)O    ZINC000688608670
O=C1N[C@@H](COC2CCC(=O)CC2)CO1    ZINC001225142788
C[C@@H](NC(=O)C1CCC(=O)CC1)C(=O)O    ZINC000688608671
COC(=O)CC(=O)CN1CCC(=O)CC1    ZINC000048622892
CNC(=O)NCC(=O)N1CCC(=O)CC1    ZINC000408143845
C[C@H](NC(N)=O)C(=O)N1CCC(=O)CC1    ZINC000701203961
NC(=O)NCCC(=O)N1CCC(=O)CC1    ZINC001319899460
Cc1cccc(C2(C#N)CCC(=O)CC2)c1    ZINC000075622877
Cc1ccc(C2(C#N)CCC(=O)CC2)cc1    ZINC000039251583
C#Cc1ccc(CN2CCC(=O)CC2)cc1    ZINC001144568091
C#Cc1cccc(CN2CCC(=O)CC2)c1    ZINC001231655797
O=C(CC1CCC(=O)CC1)N1CC(F)C1    ZINC000356213102
CC1(C(=O)N2CC(F)C2)CCC(=O)CC1    ZINC001295514300
O=C(N1CCC(=O)CC1)C1(F)CCCC1    ZINC000772040345
O=C1CCN(CC2CCSCC2)CC1    ZINC000229282355
O=C1CCC(N[C@@H]2CCCSC2)CC1    ZINC001257660429
O=C1CCC(N[C@H]2CCCSC2)CC1    ZINC001257660424
O=C1CCC(NC2CCSCC2)CC1    ZINC001255081550
O=C1CCC(CN2CCSCC2)CC1    ZINC000334585911
Cc1ccccc1C1(C#N)CCC(=O)CC1    ZINC000039251582
CCO[C@H](C)C(=O)NC1CCC(=O)CC1    ZINC001350865675
C[C@@H](O)CNC(=O)C1(C)CCC(=O)CC1    ZINC001540692679
CC[C@](C)(O)C(=O)NC1CCC(=O)CC1    ZINC001119899162
CCOCCC(=O)NC1CCC(=O)CC1    ZINC000053733293
CC(C)(C)[C@H](O)C(=O)N1CCC(=O)CC1    ZINC001116495611
CC[C@](C)(OC)C(=O)N1CCC(=O)CC1    ZINC000234097561
CC[C@H](C)OCC(=O)N1CCC(=O)CC1    ZINC000048265099
O=C(CC1CCC(=O)CC1)NCCCO    ZINC000356109381
COC(=O)CC[C@@H](C)N1CCC(=O)CC1    ZINC001258366172
COCC(C)(C)C(=O)N1CCC(=O)CC1    ZINC000334276424
CCOCCCC(=O)N1CCC(=O)CC1    ZINC000087436094
CC(C)OCCC(=O)N1CCC(=O)CC1    ZINC000345369770
CC(C)[C@@H](CO)C(=O)N1CCC(=O)CC1    ZINC000335722731
C[C@@H](CO)NC(=O)CC1CCC(=O)CC1    ZINC000356114580
CCC[C@H](OC)C(=O)N1CCC(=O)CC1    ZINC000448658998
CCC[C@](C)(O)C(=O)N1CCC(=O)CC1    ZINC000335964122
CCO[C@H](CC)C(=O)N1CCC(=O)CC1    ZINC000538705262
CC[C@H](CO)C(=O)NC1CCC(=O)CC1    ZINC001332310527
CC(C)[C@@](C)(O)C(=O)N1CCC(=O)CC1    ZINC000336410748
CC[C@@H](O)[C@@H](C)C(=O)N1CCC(=O)CC1    ZINC001353876469
CCC[C@H](O)C(=O)NC1CCC(=O)CC1    ZINC001351793221
CC[C@@](C)(O)C(=O)NC1CCC(=O)CC1    ZINC001119899161
CC[C@H](OC)C(=O)NC1CCC(=O)CC1    ZINC001334292366
C[C@H](O)CNC(=O)CC1CCC(=O)CC1    ZINC000356111107
CC[C@H](C)COC(=O)N1CCC(=O)CC1    ZINC001194771539
O=C1CCN(CCCC2OCCO2)CC1    ZINC001209304407
CCCONC(=O)C1(C)CCC(=O)CC1    ZINC000844090723
C[C@H](O)CNC(=O)C1(C)CCC(=O)CC1    ZINC001540692680
O=C1CCN(CC2(O)CCOCC2)CC1    ZINC000204494825
CC[C@H](C(=O)N1CCC(=O)CC1)[C@@H](C)O    ZINC000584444661
CCCCOC(=O)NC1CCC(=O)CC1    ZINC000204082385
CC(C)(C)OC(=O)NC1CCC(=O)CC1    ZINC000001433125
C[C@@H](CO)NC(=O)C1(C)CCC(=O)CC1    ZINC001540695436
COC[C@H](C)CC(=O)N1CCC(=O)CC1    ZINC000087436096
CC(C)[C@H](CO)C(=O)N1CCC(=O)CC1    ZINC000335722730
CC(C)COC(=O)NC1CCC(=O)CC1    ZINC000036880177
CO[C@H](C)CC(=O)NC1CCC(=O)CC1    ZINC001335123288
CC[C@H](O)[C@H](C)C(=O)N1CCC(=O)CC1    ZINC001353876472
CO[C@@H](C)CC(=O)NC1CCC(=O)CC1    ZINC001335123289
CCC[C@@](C)(O)C(=O)N1CCC(=O)CC1    ZINC000335964121
C=CCOC[C@H](O)CN1CCC(=O)CC1    ZINC001252461669
CCOC(C)(C)C(=O)N1CCC(=O)CC1    ZINC000383960631
CC[C@@H](O)[C@H](C)C(=O)N1CCC(=O)CC1    ZINC001353876471
CC[C@@H](C(=O)N1CCC(=O)CC1)[C@H](C)O    ZINC000584444662
CC(C)NC(=O)COC1CCC(=O)CC1    ZINC000164171183
CCCOCC(=O)NC1CCC(=O)CC1    ZINC000233224773
CC[C@@H](C)OCC(=O)N1CCC(=O)CC1    ZINC000048265097
C[C@@H](O)CNC(=O)CC1CCC(=O)CC1    ZINC000356111106
CO[C@H](C(=O)N1CCC(=O)CC1)C(C)C    ZINC000336410847
CCO[C@@H](C)C(=O)NC1CCC(=O)CC1    ZINC001350865676
COCCCC(=O)NC1CCC(=O)CC1    ZINC000087436143
COCCCCC(=O)N1CCC(=O)CC1    ZINC000345379664
CC(C)(C)OCC(=O)N1CCC(=O)CC1    ZINC000037330455
C[C@H](CO)NC(=O)C1(C)CCC(=O)CC1    ZINC001540695435
CCCCCOC(=O)N1CCC(=O)CC1    ZINC000586474956
CCC[C@@H](OC)C(=O)N1CCC(=O)CC1    ZINC000448658999
C=CCOC[C@@H](O)CN1CCC(=O)CC1    ZINC001252461671
CC(C)CCOC(=O)N1CCC(=O)CC1    ZINC000258501829
CC[C@H](C(=O)N1CCC(=O)CC1)[C@H](C)O    ZINC000584444663
COC(C)(C)CC(=O)N1CCC(=O)CC1    ZINC000230937576
CC(C)(O)CC(=O)NC1CCC(=O)CC1    ZINC001339807672
CC[C@@](C)(OC)C(=O)N1CCC(=O)CC1    ZINC000233971682
CC(C)OCC(=O)NC1CCC(=O)CC1    ZINC000165020683
CC[C@@H](CO)C(=O)NC1CCC(=O)CC1    ZINC001332310529
C[C@H](CO)NC(=O)CC1CCC(=O)CC1    ZINC000356114579
CO[C@H](C)CCC(=O)N1CCC(=O)CC1    ZINC000164080385
CC[C@@H](C)COC(=O)N1CCC(=O)CC1    ZINC001194771538
COCCNC(=O)CC1CCC(=O)CC1    ZINC000356160457
CC[C@@H](OC)C(=O)NC1CCC(=O)CC1    ZINC001334292367
CC(C)(C)COC(=O)N1CCC(=O)CC1    ZINC000115125215
CC(C)(C)OC(=O)CN1CCC(=O)CC1    ZINC000071606301
C[C@H](C(=O)O)N(C)CC1CCC(=O)CC1    ZINC001599886170
CC(C)[C@H](O)C(=O)NC1CCC(=O)CC1    ZINC001339806260
CC[C@@H](C(=O)N1CCC(=O)CC1)[C@@H](C)O    ZINC000584444660
CC1(C)OC[C@H](CN2CCC(=O)CC2)O1    ZINC001207920516
COC[C@@H](C)CC(=O)N1CCC(=O)CC1    ZINC000087436095
CN(C)C(=O)CCOC1CCC(=O)CC1    ZINC000164155022
CCO[C@@H](CC)C(=O)N1CCC(=O)CC1    ZINC000538705261
COC(=O)CC[C@H](C)N1CCC(=O)CC1    ZINC001258366173
O=C1CCC(CN2C[C@H](O)[C@@H](O)C2)CC1    ZINC000329658639
CN(CCO)C(=O)C1(C)CCC(=O)CC1    ZINC001464036781
CC(C)[C@@H](O)C(=O)NC1CCC(=O)CC1    ZINC001333475788
CO[C@@H](C(=O)N1CCC(=O)CC1)C(C)C    ZINC000336410848
CCN(OC)C(=O)C1(C)CCC(=O)CC1    ZINC001529027135
CC(C)[C@](C)(O)C(=O)N1CCC(=O)CC1    ZINC000336410749
CC[C@@H](C)OC(=O)NC1CCC(=O)CC1    ZINC001195143112
CCCCOCC(=O)N1CCC(=O)CC1    ZINC000037330808
CC(C)(C)[C@@H](O)C(=O)N1CCC(=O)CC1    ZINC001116495612
CCC[C@@H](O)CC(=O)N1CCC(=O)CC1    ZINC000679278671
CC[C@H](C)OC(=O)NC1CCC(=O)CC1    ZINC001195143113
CO[C@@H](C)CCC(=O)N1CCC(=O)CC1    ZINC000164080278
CC(C)(CO)C(=O)NC1CCC(=O)CC1    ZINC001119604394
CC[C@H](O)[C@@H](C)C(=O)N1CCC(=O)CC1    ZINC001353876470
CC(C)(O)CCC(=O)N1CCC(=O)CC1    ZINC000335291975
CCC[C@H](O)CC(=O)N1CCC(=O)CC1    ZINC000679278670
CNC(=O)C(C)(C)OC1CCC(=O)CC1    ZINC001222569107
C[C@@]1(F)CCN(CC2CCC(=O)CC2)C1    ZINC000336199070
O=C1CCC(CN2CC[C@H](CF)C2)CC1    ZINC000880299709
O=C1CCC(CN2CC[C@@H](CF)C2)CC1    ZINC000880299710
C[C@]1(F)CCN(CC2CCC(=O)CC2)C1    ZINC000336199072
O=C1CCC(CN2CCC(F)CC2)CC1    ZINC000880239800
CCCC[C@H](O)CNC1CCC(=O)CC1    ZINC001252111736
CC(C)(C)[C@H](O)CNC1CCC(=O)CC1    ZINC001253742974
CC(C)(C)[C@@H](O)CNC1CCC(=O)CC1    ZINC001253742977
CCN(CCOC)CC1CCC(=O)CC1    ZINC000450289294
CO[C@@H](C)CN(C)CC1CCC(=O)CC1    ZINC000450989148
CC(C)N(CCO)CC1CCC(=O)CC1    ZINC000347743983
CCCN(CCO)CC1CCC(=O)CC1    ZINC000450262796
CC(C)OCC[C@@H](C)N1CCC(=O)CC1    ZINC001172442974
CCN(C[C@H](C)O)CC1CCC(=O)CC1    ZINC000450980356
CCOCC[C@@H](C)NC1CCC(=O)CC1    ZINC001172412181
CCN(CC)CCOC1CCC(=O)CC1    ZINC000164153602
C[C@H](O)CCN(C)CC1CCC(=O)CC1    ZINC000347742587
CN(C)CCCCOC1CCC(=O)CC1    ZINC000690743228
CCN(CCCO)CC1CCC(=O)CC1    ZINC000450458420
CCCC[C@@H](O)CNC1CCC(=O)CC1    ZINC001252111730
CCOCCN(C)CC1CCC(=O)CC1    ZINC000450643337
CCCCC[C@H](O)CN1CCC(=O)CC1    ZINC001253525330
C[C@@H](O)CCN(C)CC1CCC(=O)CC1    ZINC000347742590
CCOCC[C@H](C)NC1CCC(=O)CC1    ZINC001172412176
CO[C@H](C)CN(C)CC1CCC(=O)CC1    ZINC000450989149
CC(C)OCC[C@H](C)N1CCC(=O)CC1    ZINC001172442975
CCCCC[C@@H](O)CN1CCC(=O)CC1    ZINC001253525329
COCCCN(C)CC1CCC(=O)CC1    ZINC000347749902
CC1(C(=O)OCC(=O)O)CCC(=O)CC1    ZINC001610038178
C[C@H](OC(=O)C1CCC(=O)CC1)C(=O)O    ZINC000820166544
C[C@@H](OC(=O)C1CCC(=O)CC1)C(=O)O    ZINC000820166545
COC(=O)NCC(=O)N1CCC(=O)CC1    ZINC000494140636
N#Cc1ccccc1CN1CCC(=O)CC1    ZINC000019507423
N#Cc1cccc(CN2CCC(=O)CC2)c1    ZINC000019514390
N#Cc1ccc(CN2CCC(=O)CC2)cc1    ZINC000019516226
CCCNC(=S)NC1CCC(=O)CC1    ZINC001244906276
CC[C@H](C)NC(=S)N1CCC(=O)CC1    ZINC001200471771
CC(C)NC(=S)NC1CCC(=O)CC1    ZINC001200789984
CC(C)CNC(=S)N1CCC(=O)CC1    ZINC001245215325
CCCCNC(=S)N1CCC(=O)CC1    ZINC000057779734
CC[C@@H](C)NC(=S)N1CCC(=O)CC1    ZINC001200471770
CC(C)(C)NC(=S)N1CCC(=O)CC1    ZINC001200899004
COC(=O)CCCOC1CCC(=O)CC1    ZINC000164163550
COCCC(=O)OCC1CCC(=O)CC1    ZINC000803334522
CCOC(=O)[C@H](C)OC1CCC(=O)CC1    ZINC000164177497
O=C1CCC(OC[C@@H]2COCCO2)CC1    ZINC000690791901
CCOC(=O)CCOC1CCC(=O)CC1    ZINC001205065654
CCOC(=O)[C@@H](C)OC1CCC(=O)CC1    ZINC000164177385
CO[C@H](C)C(=O)OCC1CCC(=O)CC1    ZINC000803294590
COCCOC(=O)C1(C)CCC(=O)CC1    ZINC001515884877
O=C1CCC(OC[C@H]2COCCO2)CC1    ZINC000690791898
CC(C)OC(=O)COC1CCC(=O)CC1    ZINC000164176253
COC(=O)[C@H](C)COC1CCC(=O)CC1    ZINC001206559455
CO[C@@H](C)C(=O)OCC1CCC(=O)CC1    ZINC000803294591
CCOCC(=O)OCC1CCC(=O)CC1    ZINC000803233324
COC(=O)[C@@H](C)COC1CCC(=O)CC1    ZINC001205938307
O=C1CCC(OCCC2OCCO2)CC1    ZINC001224495481
C[C@@H](O)[C@H](N)C(=O)NC1CCC(=O)CC1    ZINC001579416962
COCCNC(=O)NC1CCC(=O)CC1    ZINC001186559576
C[Si](C)(C)CCOC1CCC(=O)CC1    ZINC001224908305
C[N+](C)(C)CCCOC1CCC(=O)CC1    ZINC001224619282
C#CCNS(=O)(=O)C1CCC(=O)CC1    ZINC000708186302
C#CCCS(=O)(=O)N1CCC(=O)CC1    ZINC000710933475
C/C(Cl)=C\C(=O)NC1CCC(=O)CC1    ZINC001262189717
C/C(Cl)=C/C(=O)NC1CCC(=O)CC1    ZINC001262189716
O=C(O)COCC(=O)N1CCC(=O)CC1    ZINC000169817336
N#Cc1ccc(OC2CCC(=O)CC2)cc1    ZINC000146037069
N#Cc1ccccc1OC1CCC(=O)CC1    ZINC000259580025
N#Cc1cccc(OC2CCC(=O)CC2)c1    ZINC000259408660
O=C1Nc2ccccc2C12CCC(=O)CC2    ZINC000032937872
C#Cc1ccc(OC2CCC(=O)CC2)nc1    ZINC001233967893
O=C(N1CCC(=O)CC1)[C@@]1(F)CCOC1    ZINC001326052786
O=C(N1CCC(=O)CC1)[C@]1(F)CCOC1    ZINC001326052785
CC(C)SCC(=O)N1CCC(=O)CC1    ZINC000037687571
CS[C@@H](C)CC(=O)N1CCC(=O)CC1    ZINC000336386947
CSC(C)(C)C(=O)N1CCC(=O)CC1    ZINC000820771462
CSC[C@H](C)C(=O)N1CCC(=O)CC1    ZINC000300763597
CS[C@H](C)C(=O)NC1CCC(=O)CC1    ZINC001334293828
CSC[C@@H](C)C(=O)N1CCC(=O)CC1    ZINC000300763592
CC[C@H](SC)C(=O)N1CCC(=O)CC1    ZINC000335017258
CS[C@@H](C)C(=O)NC1CCC(=O)CC1    ZINC001334293829
CC[C@@H](SC)C(=O)N1CCC(=O)CC1    ZINC000335017257
CS[C@H](C)CC(=O)N1CCC(=O)CC1    ZINC000336386946
CCCSCC(=O)N1CCC(=O)CC1    ZINC000037331132
Cc1ccc(C#N)c(N2CCC(=O)CC2)n1    ZINC000043395353
Cc1nc(N2CCC(=O)CC2)ccc1C#N    ZINC000291647556
O=C1CCN(c2ccc3[nH]ncc3c2)CC1    ZINC000019087715
Cc1ccnc(N2CCC(=O)CC2)c1C#N    ZINC000135136778
N#Cc1cc(CN2CCC(=O)CC2)ccn1    ZINC000082668627
N#Cc1ccc(CN2CCC(=O)CC2)nc1    ZINC001144153748
N#Cc1ccc(CN2CCC(=O)CC2)cn1    ZINC001140540061
N#Cc1ccnc(CN2CCC(=O)CC2)c1    ZINC001232475271
N#Cc1cncc(CN2CCC(=O)CC2)c1    ZINC000721583607
N#Cc1cccc(CN2CCC(=O)CC2)n1    ZINC001232921684
Cc1cc(N2CCC(=O)CC2)c(C#N)cn1    ZINC000075563245
COC[C@H](OC)C(=O)N1CCC(=O)CC1    ZINC000665947895
COCCOC(=O)NC1CCC(=O)CC1    ZINC000308851016
COC[C@@](C)(O)C(=O)N1CCC(=O)CC1    ZINC000540904177
COCCOCC(=O)N1CCC(=O)CC1    ZINC000035222743
COC[C@](C)(O)C(=O)N1CCC(=O)CC1    ZINC000540904170
COC(OC)C(=O)NC1CCC(=O)CC1    ZINC001333475761
COC(=O)[C@@H](O)CNC1CCC(=O)CC1    ZINC001252439631
CON(C)C(=O)COC1CCC(=O)CC1    ZINC001224786800
COC(=O)[C@H](O)CNC1CCC(=O)CC1    ZINC001252439630
COC[C@@H](OC)C(=O)N1CCC(=O)CC1    ZINC000665947894
O=C1CCN(C2Cc3ccccc3C2)CC1    ZINC000149801046
O=C1CCN(C2(c3ccccc3)CC2)CC1    ZINC000144617760
O=C1CCN(c2ccc3c(c2)CCC3)CC1    ZINC000019087719
CC(C)(CF)NC(=O)C1CCC(=O)CC1    ZINC000354368666
CC(C)[C@@H](F)C(=O)NC1CCC(=O)CC1    ZINC001119603724
CC(C)[C@H](F)C(=O)NC1CCC(=O)CC1    ZINC001119603723
O=C(CC1CCC(=O)CC1)NCCCF    ZINC000530453883
CSCCN(C)CC1CCC(=O)CC1    ZINC000450493208
CCSC[C@H](C)NC1CCC(=O)CC1    ZINC001173289481
CSCC[C@H](C)NC1CCC(=O)CC1    ZINC001258204066
CCSC[C@@H](C)NC1CCC(=O)CC1    ZINC001173289480
CSCC[C@@H](C)NC1CCC(=O)CC1    ZINC001258204065
C[C@H](CF)NC(=O)CC1CCC(=O)CC1    ZINC000345846601
C[C@@H](CF)NC(=O)CC1CCC(=O)CC1    ZINC000345846602
CC(C)OC[C@@H](O)CN1CCC(=O)CC1    ZINC000070186884
CC(C)OC[C@H](O)CN1CCC(=O)CC1    ZINC000070186883
CCOC[C@@H](O)CNC1CCC(=O)CC1    ZINC001252046128
CCOC[C@H](O)CNC1CCC(=O)CC1    ZINC001252046126
O=C1CCN(c2nc(Cl)cs2)CC1    ZINC000164959154
C[C@H](C#N)S(=O)(=O)N1CCC(=O)CC1    ZINC000083919119
N#CCS(=O)(=O)NC1CCC(=O)CC1    ZINC000083919282
N#CCNS(=O)(=O)C1CCC(=O)CC1    ZINC000708238969
C[C@@H](C#N)S(=O)(=O)N1CCC(=O)CC1    ZINC000083919118
O=C1CCN(c2nc3ccccc3o2)CC1    ZINC000034924872
O=C1Nc2ncccc2C12CCC(=O)CC2    ZINC000253496098
N#Cc1ncccc1OC1CCC(=O)CC1    ZINC001225669755
N#Cc1cccnc1OC1CCC(=O)CC1    ZINC000231561302
N#Cc1cccc(OC2CCC(=O)CC2)n1    ZINC001230038879
COCNC(=S)NC1CCC(=O)CC1    ZINC001198855473
COCCNC(=S)N1CCC(=O)CC1    ZINC001197830933
N#Cc1cncc(OC2CCC(=O)CC2)c1    ZINC001226684904
N#Cc1ccc(OC2CCC(=O)CC2)cn1    ZINC001225498249
O=C1CCN(c2ncnc3[nH]ccc32)CC1    ZINC000278322898
Cc1nc(C#N)cc(N2CCC(=O)CC2)n1    ZINC000259804892
O=C1CCC(O[C@@H]2Cc3ccccc32)CC1    ZINC001224064169
COc1ccc(C=C2CCC(=O)CC2)cc1    ZINC000000086322
O=C1CCC2(CC1)OCCc1ccccc12    ZINC000143732324
O=C1CCC2(Cc3ccccc3[C@H]2O)CC1    ZINC000001642163
O=C1CCC2(Cc3ccccc3[C@@H]2O)CC1    ZINC000005955509
CC1(C(=O)OCCCF)CCC(=O)CC1    ZINC000835176648
O=C(CCCF)OCC1CCC(=O)CC1    ZINC000850194434
CC(C)(F)C(=O)OCC1CCC(=O)CC1    ZINC000803416124
C=C(OC1CCC(=O)CC1)c1ccccc1    ZINC001223637857
O=C1CCC(O[C@H]2Cc3ccccc32)CC1    ZINC001224064168
C=Cc1ccc(OC2CCC(=O)CC2)cc1    ZINC001230443593
COCCOCCOC1CCC(=O)CC1    ZINC000164178748
COC(C)(COC1CCC(=O)CC1)OC    ZINC001224680207
COC(CCOC1CCC(=O)CC1)OC    ZINC001224346199
O=C1OC2(CCC(=O)CC2)c2cnccc21    ZINC000021303701
O=C1CCC(NS(=O)(=O)C2CC2)CC1    ZINC000070909097
C=C(C)CS(=O)(=O)N1CCC(=O)CC1    ZINC000280550403
O=C1CCN([C@H]2CCS(=O)(=O)C2)CC1    ZINC000019479807
O=C1CCN([C@@H]2CCS(=O)(=O)C2)CC1    ZINC000019479805
C=CCCS(=O)(=O)N1CCC(=O)CC1    ZINC000273542316
O=C1CCC(N2CCCS2(=O)=O)CC1    ZINC000086662576
C=CCS(=O)(=O)NC1CCC(=O)CC1    ZINC000711065466
O=C1CCN(S(=O)(=O)CC2CC2)CC1    ZINC000083140502
O=C1CCC(S(=O)(=O)NC2CC2)CC1    ZINC000708238546
CC[S@](=O)CC(=O)N1CCC(=O)CC1    ZINC000081915698
C=CCNS(=O)(=O)C1CCC(=O)CC1    ZINC000708239189
O=C1CCN(S(=O)(=O)C2CCC2)CC1    ZINC000717797637
CC[S@@](=O)CC(=O)N1CCC(=O)CC1    ZINC000081915697
O=C1CCC(S(=O)(=O)N2CCC2)CC1    ZINC000708238574
N#Cc1ccc(C(=O)N2CCC(=O)CC2)[nH]1    ZINC000408143609
N#Cc1ccnnc1OC1CCC(=O)CC1    ZINC001229604690
N#Cc1cc(C(=O)N2CCC(=O)CC2)c[nH]1    ZINC000408072301
N#Cc1ncc(OC2CCC(=O)CC2)cn1    ZINC001233708425
N#CC1(c2cccc(F)c2)CCC(=O)CC1    ZINC000077324644
C[C@H]1[C@@H](C(=O)N2CCC(=O)CC2)C1(F)F    ZINC000335157766
O=C(C1CC(F)(F)C1)N1CCC(=O)CC1    ZINC000307024903
O=C(NC1CCC(=O)CC1)[C@@H]1CC1(F)F    ZINC001334298448
C[C@]1(C(=O)N2CCC(=O)CC2)CC1(F)F    ZINC000655398919
C[C@@H]1[C@@H](C(=O)N2CCC(=O)CC2)C1(F)F    ZINC000335157765
C[C@@H]1[C@H](C(=O)N2CCC(=O)CC2)C1(F)F    ZINC000335157763
C[C@@]1(C(=O)N2CCC(=O)CC2)CC1(F)F    ZINC000655398920
N#Cc1c[nH]c(C(=O)N2CCC(=O)CC2)c1    ZINC000408071652
N#CC1(c2ccc(F)cc2)CCC(=O)CC1    ZINC000006092782
N#CC1(c2ccccc2F)CCC(=O)CC1    ZINC000077324643
O=C(NC1CCC(=O)CC1)[C@H]1CC1(F)F    ZINC001334298447
C[C@H]1[C@H](C(=O)N2CCC(=O)CC2)C1(F)F    ZINC000335157764
O=C1CCN(c2ncnc3[nH]ncc32)CC1    ZINC000041121000
O=C1CCN(c2nccn3cnnc23)CC1    ZINC000070616409
O=C(NC1CCC(=O)CC1)c1ccccc1    ZINC000026893638
Cc1ccc(C(=O)N2CCC(=O)CC2)cc1    ZINC000019477527
Cc1ccccc1C(=O)N1CCC(=O)CC1    ZINC000019507375
Cc1cccc(C(=O)N2CCC(=O)CC2)c1    ZINC000019477543
O=C(NC1CCC(=O)CC1)OCCCF    ZINC001119288089
C#CCN(CC#C)C(=O)C1CCC(=O)CC1    ZINC000490762059
Cn1cc(CN2CCC(=O)CC2)cc1C#N    ZINC001207103055
O=C1CCN(c2cc3c(nn2)CCC3)CC1    ZINC000683456239
O=C1CCN(c2cc(C3CC3)ncn2)CC1    ZINC000641278165
C[C@H](CCCCCl)N1CCC(=O)CC1    ZINC001257536059
C[C@@H](CCCCl)NC1CCC(=O)CC1    ZINC001258251048
C[C@@H](CCCCCl)N1CCC(=O)CC1    ZINC001257536058
O=C1CCN(c2ncnc3c2CCC3)CC1    ZINC000061276389
C[C@H](CCCCl)NC1CCC(=O)CC1    ZINC001258251047
O=C1CCC(CN2CCC(F)(F)C2)CC1    ZINC000259273614
O=C1CCN(C2CCC(F)(F)CC2)CC1    ZINC000306762019
C[C@H](Cc1ccccc1)N1CCC(=O)CC1    ZINC000062187361
CCc1ccc(CN2CCC(=O)CC2)cc1    ZINC000019729411
C[C@@H](Cc1ccccc1)N1CCC(=O)CC1    ZINC000062187358
CN(CC1CCC(=O)CC1)c1ccccc1    ZINC000258687080
CCc1cccc(CN2CCC(=O)CC2)c1    ZINC000686086143
C#CCN(CC#CC)CC1CCC(=O)CC1    ZINC000491624594
CN(Cc1ccccc1)C1CCC(=O)CC1    ZINC000085872153
Cc1cccc(CCN2CCC(=O)CC2)c1    ZINC000041230067
CN(C)C1(c2ccccc2)CCC(=O)CC1    ZINC000027424911
Cc1ccc(CN2CCC(=O)CC2)cc1C    ZINC000049668758
Cc1cccc(CN2CCC(=O)CC2)c1C    ZINC000686086228
C[C@H](CN1CCC(=O)CC1)c1ccccc1    ZINC000059544813
Cc1cccc(C)c1CN1CCC(=O)CC1    ZINC000122267100
CCc1ccccc1CN1CCC(=O)CC1    ZINC000082774851
Cc1cc(C)cc(CN2CCC(=O)CC2)c1    ZINC000037978649
O=C1CCN(CCCc2ccccc2)CC1    ZINC000019423698
Cc1ccc(C)c(CN2CCC(=O)CC2)c1    ZINC000087555567
Cc1ccc(CN2CCC(=O)CC2)c(C)c1    ZINC000098180441
C[C@@H](CN1CCC(=O)CC1)c1ccccc1    ZINC000059544812
O=C1CCN(S(=O)(=O)NC2CC2)CC1    ZINC000164422452
O=C1CCN(S(=O)(=O)N2CCC2)CC1    ZINC000556808755
[CH2]CCNS(=O)(=O)C1CCC(=O)CC1    ZINC001194822371
N#Cc1c(F)cccc1N1CCC(=O)CC1    ZINC000088362503
O=C1CCN(c2ccc3nnnn3n2)CC1    ZINC000082375655
O=C1CCN(c2nccn3nnnc23)CC1    ZINC000583677721
O=C(O)C1(c2ccccc2)CCC(=O)CC1    ZINC000001593279
O=C(O)c1ccc(C2CCC(=O)CC2)cc1    ZINC000034727223
O=C1CCC(Oc2cccccc2=O)CC1    ZINC001227416731
N#CC1(c2ccc(F)cn2)CCC(=O)CC1    ZINC000081991147
O=C(OC1CCC(=O)CC1)c1ccccc1    ZINC000000407932
O=C(Nc1cccnc1)C1CCC(=O)CC1    ZINC000170016855
Cc1cnccc1C(=O)N1CCC(=O)CC1    ZINC000274618622
Cc1cccnc1C(=O)N1CCC(=O)CC1    ZINC000051813228
O=C(NC1CCC(=O)CC1)c1ccccn1    ZINC000036880080
Cc1ccc(C(=O)N2CCC(=O)CC2)cn1    ZINC000019503930
O=C(/C=C\c1ccc[nH]1)N1CCC(=O)CC1    ZINC000491973229
Cc1ncccc1C(=O)N1CCC(=O)CC1    ZINC000087121635
Nc1ccc(C(=O)N2CCC(=O)CC2)cc1    ZINC000002527226
C#CCN(CC#N)C(=O)C1CCC(=O)CC1    ZINC000490975012
Cc1cccc(C(=O)N2CCC(=O)CC2)n1    ZINC000019512758
O=C(Cc1cccnc1)N1CCC(=O)CC1    ZINC000272346656
O=C(Nc1ccncc1)C1CCC(=O)CC1    ZINC000258842723
NC(=O)c1ccc(N2CCC(=O)CC2)cc1    ZINC000034431605
O=C(Cc1ccncc1)N1CCC(=O)CC1    ZINC000272371111
O=C1CCC(OCCCCCCl)CC1    ZINC001225174945
O=C(NC1CCC(=O)CC1)c1ccncc1    ZINC000036880082
Cc1ccncc1C(=O)N1CCC(=O)CC1    ZINC000334469353
O=C(/C=C/c1ccc[nH]1)N1CCC(=O)CC1    ZINC000275728388
O=C(NC1CCC(=O)CC1)c1cccnc1    ZINC000036880086
Cc1cc(C(=O)N2CCC(=O)CC2)ccn1    ZINC000235817230
Cc1cncc(C(=O)N2CCC(=O)CC2)c1    ZINC000083892050
O=C(Nc1ccccc1)N1CCC(=O)CC1    ZINC000019802538
COc1ccc(CC2CCC(=O)CC2)cc1    ZINC000000162031
CCc1cccc(OC2CCC(=O)CC2)c1    ZINC000084485932
C[C@@H](OC1CCC(=O)CC1)c1ccccc1    ZINC000164159021
COc1ccc(C2CCC(=O)CC2)cc1C    ZINC000259081851
O=C1CCC(OCCc2ccccc2)CC1    ZINC000164147565
Cc1cccc(COC2CCC(=O)CC2)c1    ZINC000164164039
C[C@H](OC1CCC(=O)CC1)c1ccccc1    ZINC000164158899
Cc1ccc(OC2CCC(=O)CC2)c(C)c1    ZINC000084485940
Cc1ccccc1COC1CCC(=O)CC1    ZINC000164180892
CCc1ccccc1OC1CCC(=O)CC1    ZINC000084485930
Cc1ccc(COC2CCC(=O)CC2)cc1    ZINC000164166486
Cc1cc(C)cc(OC2CCC(=O)CC2)c1    ZINC000084485944
Cc1ccc(C)c(OC2CCC(=O)CC2)c1    ZINC000084485937
Cc1ccc(OC2CCC(=O)CC2)cc1C    ZINC000084485947
CCOc1ccc(C2CCC(=O)CC2)cc1    ZINC000039100489
Cc1cccc(OC2CCC(=O)CC2)c1C    ZINC000084485941
Cc1cccc(C)c1OC1CCC(=O)CC1    ZINC000084485935
CCc1ccc(OC2CCC(=O)CC2)cc1    ZINC000084485933
O=C1CCC(Cn2ccnc2C2CC2)CC1    ZINC000527533855
C[C@@H](Cc1cccnc1)N1CCC(=O)CC1    ZINC001258622939
C[C@@H](Cc1ccccn1)N1CCC(=O)CC1    ZINC000693999954
C[C@H](Cc1ccccn1)N1CCC(=O)CC1    ZINC000693999952
O=C1CCN(Cc2ccc3n2CCC3)CC1    ZINC001248821005
Cc1ccccc1NCN1CCC(=O)CC1    ZINC000273109816
Cc1cnc(CN2CCC(=O)CC2)c(C)c1    ZINC000724111242
CN(C)c1ccc(N2CCC(=O)CC2)cc1    ZINC000036335621
Cc1ccc(CN2CCC(=O)CC2)c(C)n1    ZINC001232082273
CCc1ccc(CN2CCC(=O)CC2)nc1    ZINC000382129340
Cc1cc(C)c(CN2CCC(=O)CC2)cn1    ZINC000397085885
Cc1cccc(NCN2CCC(=O)CC2)c1    ZINC000273108599
O=C1CCN(CCCc2ccncc2)CC1    ZINC001209185684
C[C@H](Cc1ccncc1)N1CCC(=O)CC1    ZINC001256737012
O=C1CCN(CCCc2cccnc2)CC1    ZINC001209172665
Cc1cc(CN2CCC(=O)CC2)cnc1C    ZINC001233155697
CNc1ccccc1CN1CCC(=O)CC1    ZINC001232666728
CCc1cccc(CN2CCC(=O)CC2)n1    ZINC001235255431
C[C@@H](Cc1ccncc1)N1CCC(=O)CC1    ZINC001256737013
C[C@H](Cc1cccnc1)N1CCC(=O)CC1    ZINC001258622938
Cc1cc(CN2CCC(=O)CC2)cc(C)n1    ZINC001231994700
CS(=O)(=O)CC(=O)N1CCC(=O)CC1    ZINC000054929938
O=C1CCN(S(=O)(=O)C2COC2)CC1    ZINC000330224342
N#Cc1cnc(N2CCC(=O)CC2)c(F)c1    ZINC001651350498
O=C(/C=C/c1ccco1)N1CCC(=O)CC1    ZINC000074374730
O=C(O)c1ccc(N2CCC(=O)CC2)cc1    ZINC000039320602
O=Nc1ccc(OC2CCC(=O)CC2)cc1    ZINC001231292811
O=C(c1cccc(O)c1)N1CCC(=O)CC1    ZINC000019423627
O=C(Oc1ccccc1)N1CCC(=O)CC1    ZINC000019816461
O=C1CCN(c2ccc3c(c2)OCO3)CC1    ZINC000000084545
O=C(c1ccccc1O)N1CCC(=O)CC1    ZINC000019423514
CCN(C)S(=O)(=O)C1CCC(=O)CC1    ZINC000708238529
CC(C)NS(=O)(=O)C1CCC(=O)CC1    ZINC000708239420
CC[C@@H](C)S(=O)(=O)N1CCC(=O)CC1    ZINC000886044723
CC(C)CS(=O)(=O)N1CCC(=O)CC1    ZINC000070712385
CC(C)S(=O)(=O)NC1CCC(=O)CC1    ZINC000037657569
CCCNS(=O)(=O)C1CCC(=O)CC1    ZINC000708239469
CCCCS(=O)(=O)N1CCC(=O)CC1    ZINC000019435534
CCCS(=O)(=O)NC1CCC(=O)CC1    ZINC000036880258
CC[C@H](C)S(=O)(=O)N1CCC(=O)CC1    ZINC000725670865
O=C(c1ccc(O)cc1)N1CCC(=O)CC1    ZINC000019508466
Cc1ccc(C(=O)N2CCC(=O)CC2)nn1    ZINC000396890486
O=C(/C=C/c1cnc[nH]1)N1CCC(=O)CC1    ZINC000493009428
Cc1nccc(C(=O)N2CCC(=O)CC2)n1    ZINC000397023192
Cc1ncncc1C(=O)N1CCC(=O)CC1    ZINC000408141718
O=C(/C=C\c1ncc[nH]1)N1CCC(=O)CC1    ZINC000493495123
O=C(Nc1cccnc1)N1CCC(=O)CC1    ZINC001185666323
O=C(Nc1cncnc1)C1CCC(=O)CC1    ZINC000170017128
Cn1nc(OC2CCC(=O)CC2)cc1C#N    ZINC001231351659
O=C(NC1CCC(=O)CC1)c1ncccn1    ZINC001350867422
Nc1ccnc(C(=O)N2CCC(=O)CC2)c1    ZINC001123590756
O=C(Nc1ccccn1)N1CCC(=O)CC1    ZINC000059822769
O=C(NC1CCC(=O)CC1)c1ccncn1    ZINC000396965177
O=C1CCC(C(O)=Nc2cnccn2)CC1    ZINC000329792026
Cc1cc(C(=O)N2CCC(=O)CC2)cnn1    ZINC000329832339
O=C(NC1CCC(=O)CC1)c1cncnc1    ZINC000229806206
Cc1nccnc1C(=O)N1CCC(=O)CC1    ZINC000665948184
Cc1nnccc1C(=O)N1CCC(=O)CC1    ZINC000569254792
O=C(NC1CCC(=O)CC1)c1ccnnc1    ZINC000132496133
Cc1cnc(C(=O)N2CCC(=O)CC2)cn1    ZINC000142719628
Cc1ccnc(C(=O)N2CCC(=O)CC2)n1    ZINC000329895105
O=C(/C=C/c1ncc[nH]1)N1CCC(=O)CC1    ZINC000493495122
O=C(/C=C\c1cnc[nH]1)N1CCC(=O)CC1    ZINC000493009429
Cc1cc(C(=O)N2CCC(=O)CC2)ncn1    ZINC000537602892
O=C(NC1CCC(=O)CC1)c1cnccn1    ZINC000236400723
C[C@@H](C(=O)N1CCC(=O)CC1)C(C)(F)F    ZINC000307607659
C[C@H](CC(F)F)C(=O)N1CCC(=O)CC1    ZINC000580328120
CCC(F)(F)C(=O)NC1CCC(=O)CC1    ZINC000692403249
O=C(CC1CCC(=O)CC1)NCC(F)F    ZINC000356011292
CC1(C(=O)NCC(F)F)CCC(=O)CC1    ZINC001294009054
C[C@H](C(=O)N1CCC(=O)CC1)C(C)(F)F    ZINC000307607658
CC(F)(F)CCC(=O)N1CCC(=O)CC1    ZINC000679279061
C[C@@H](CC(F)F)C(=O)N1CCC(=O)CC1    ZINC000580328121
CC(C)(C(=O)N1CCC(=O)CC1)C(F)F    ZINC000336054112
Cc1ccc(OCC2CCC(=O)CC2)nc1    ZINC000336594588
Cc1ccc(O)c(CN2CCC(=O)CC2)c1    ZINC001140617252
Cc1cccc(O)c1CN1CCC(=O)CC1    ZINC001237486189
CCc1ccc(OC2CCC(=O)CC2)nc1    ZINC001230845758
Cc1ccc(OC2CCC(=O)CC2)c(C)n1    ZINC001225426355
O=C1CCC(OCCc2cccnc2)CC1    ZINC000164150523
Cc1cccnc1COC1CCC(=O)CC1    ZINC000164182813
O=C1CCC(OCCc2ccncc2)CC1    ZINC000164167617
Cc1cccc(COC2CCC(=O)CC2)n1    ZINC000164179140
Cc1cncc(COC2CCC(=O)CC2)c1    ZINC000228693357
O=C1CCN(Cc2ccc(CO)cc2)CC1    ZINC000227575832
Cc1cc(O)cc(CN2CCC(=O)CC2)c1    ZINC001232879216
COc1ccc(CN2CCC(=O)CC2)cc1    ZINC000019477881
COc1ccccc1CN1CCC(=O)CC1    ZINC000019519690
Cc1ncccc1COC1CCC(=O)CC1    ZINC000390673921
Cc1ccc(CN2CCC(=O)CC2)c(O)c1    ZINC001140948177
Cc1ccc(COC2CCC(=O)CC2)cn1    ZINC000405668206
C#CCN(C(=O)C1CCC(=O)CC1)C1CC1    ZINC000491315623
Cc1c(O)cccc1CN1CCC(=O)CC1    ZINC001144108659
Cc1cccc(CN2CCC(=O)CC2)c1O    ZINC001231590600
Cc1ccnc(COC2CCC(=O)CC2)c1    ZINC001223501684
CCc1ncccc1OC1CCC(=O)CC1    ZINC001225452964
O=C1CCC(OCCc2ccccn2)CC1    ZINC000164167877
O=C1CCN(CCOc2ccccc2)CC1    ZINC000032013405
O=C1CCN(C[C@@H](O)c2ccccc2)CC1    ZINC000037486470
Cc1ccncc1COC1CCC(=O)CC1    ZINC001223540205
C[C@@H](OC1CCC(=O)CC1)c1ccccn1    ZINC001223997583
Cc1ccc(O)cc1CN1CCC(=O)CC1    ZINC001238096748
NCc1cccc(OC2CCC(=O)CC2)c1    ZINC001218021676
Cc1ccc(OC2CCC(=O)CC2)nc1C    ZINC001228296797
CCc1cccnc1OC1CCC(=O)CC1    ZINC001234575743
Cc1ccc(CN2CCC(=O)CC2)cc1O    ZINC001233231595
C[C@H](OC1CCC(=O)CC1)c1ccccn1    ZINC001223997582
Cc1ccnc(C)c1OC1CCC(=O)CC1    ZINC001227260502
Cc1cc(CN2CCC(=O)CC2)ccc1O    ZINC001140574413
COc1cccc(CN2CCC(=O)CC2)c1    ZINC000087555562
Cc1ccc(COC2CCC(=O)CC2)nc1    ZINC001223238114
O=C1CCN(C[C@H](O)c2ccccc2)CC1    ZINC000037486471
Cc1cc(C)nc(OC2CCC(=O)CC2)c1    ZINC001227250352
Cc1cc(C)nc(CN2CCC(=O)CC2)n1    ZINC000700511141
Cc1nc(N)ccc1CN1CCC(=O)CC1    ZINC001232337905
Cc1ccnc(NCN2CCC(=O)CC2)c1    ZINC000275853287
Cc1nc(C)c(C)c(N2CCC(=O)CC2)n1    ZINC000045951222
O=C1CCC(Cn2cc(C3CC3)nn2)CC1    ZINC000641099198
O=C1CCN(CNCc2cccnc2)CC1    ZINC000273034822
Cc1ccc(CN2CCC(=O)CC2)c(N)n1    ZINC001143195109
C=CCn1cc(CN2CCC(=O)CC2)cn1    ZINC001139765930
Cc1cncc(NCN2CCC(=O)CC2)c1    ZINC000276275669
CC(C)c1nccc(N2CCC(=O)CC2)n1    ZINC000344544887
CCc1cc(C)nc(N2CCC(=O)CC2)n1    ZINC000683456250
Cc1ncccc1NCN1CCC(=O)CC1    ZINC000276126961
CC(C)c1cc(N2CCC(=O)CC2)ncn1    ZINC000040766004
Cc1ccc(NCN2CCC(=O)CC2)cn1    ZINC000273004477
C/C=C\c1cn(CC2CCC(=O)CC2)nn1    ZINC000641098456
O=C1CCC(c2cn(CC3CC3)nn2)CC1    ZINC000630594498
CCc1nc(C)cc(N2CCC(=O)CC2)n1    ZINC000045951233
C=CCCn1cc(C2CCC(=O)CC2)nn1    ZINC000630590393
CCc1nccc(CN2CCC(=O)CC2)n1    ZINC001207084242
Cc1ccncc1NCN1CCC(=O)CC1    ZINC000273150790
C=C(C)Cn1cc(C2CCC(=O)CC2)nn1    ZINC000640803626
CCc1cc(N2CCC(=O)CC2)nc(C)n1    ZINC000045951212
C/C=C/c1cn(CC2CCC(=O)CC2)nn1    ZINC000641098458
O=C1CCN(Cc2n[nH]c3c2CCC3)CC1    ZINC001232428974
Cc1ccc(NCN2CCC(=O)CC2)nc1    ZINC000275799228
CNc1ncccc1CN1CCC(=O)CC1    ZINC001138690188
C#CC1CCN(CC2CCC(=O)CC2)CC1    ZINC000830350372
O=C1CCC(CN2[C@H]3C=CC[C@H]2CC3)CC1    ZINC000649394691
C#CCN(CC1CC1)CC1CCC(=O)CC1    ZINC001324720819
O=C1CCC(OCCBr)CC1    ZINC001224579641
N#Cc1ccc(CN2CCC(=O)CC2)s1    ZINC001232842218
CS(=O)(=O)CCOC1CCC(=O)CC1    ZINC000164150042
O=C1CCN(c2ccccc2[N+](=O)[O-])CC1    ZINC000004755526
O=Cc1ccc(C(=O)N2CCC(=O)CC2)[nH]1    ZINC000778566629
O=C(c1ccc[n+]([O-])c1)N1CCC(=O)CC1    ZINC001326820598
O=C1CCN(c2cccc([N+](=O)[O-])c2)CC1    ZINC000113589121
O=C(c1cc[nH]c(=O)c1)N1CCC(=O)CC1    ZINC000226545947
O=C(c1cccc[n+]1[O-])N1CCC(=O)CC1    ZINC001323197089
O=C(c1cncc(O)c1)N1CCC(=O)CC1    ZINC000408274088
O=C(c1cccc(=O)[nH]1)N1CCC(=O)CC1    ZINC000229977668
O=Cc1c[nH]c(C(=O)N2CCC(=O)CC2)c1    ZINC000814903451
O=C(c1ncccc1O)N1CCC(=O)CC1    ZINC000274006851
O=C1CCN(c2ccc([N+](=O)[O-])cc2)CC1    ZINC000004052624
O=C(c1cccnc1O)N1CCC(=O)CC1    ZINC000552124536
O=C(c1cc[n+]([O-])cc1)N1CCC(=O)CC1    ZINC001320400004
O=C(c1cc(=O)cc[nH]1)N1CCC(=O)CC1    ZINC001332670419
O=C(c1ccc(=O)[nH]c1)N1CCC(=O)CC1    ZINC000217663405
CCN(C)S(=O)(=O)N1CCC(=O)CC1    ZINC000408152014
NCCS(=O)(=O)NC1CCC(=O)CC1    ZINC001238515932
CCCNS(=O)(=O)N1CCC(=O)CC1    ZINC000160597054
CN(C)S(=O)(=O)NC1CCC(=O)CC1    ZINC000036880242
CC1(C(=O)OCC(F)F)CCC(=O)CC1    ZINC000835092671
CC(C)NS(=O)(=O)N1CCC(=O)CC1    ZINC000163688895
O=C1CCC(CSc2ccccc2)CC1    ZINC000285366081
Nc1nccnc1C(=O)N1CCC(=O)CC1    ZINC000390269576
NC(=O)c1cc(N2CCC(=O)CC2)ncn1    ZINC000641278164
COc1ccc(OC2CCC(=O)CC2)cc1    ZINC000084492582
Cc1cc(O)ccc1OC1CCC(=O)CC1    ZINC001227451945
COc1ccccc1OC1CCC(=O)CC1    ZINC000084492577
Cc1cccc(O)c1OC1CCC(=O)CC1    ZINC001227137760
Cc1cc(O)cc(OC2CCC(=O)CC2)c1    ZINC001227466661
Cc1ccc(O)cc1OC1CCC(=O)CC1    ZINC001228067740
O=C(C#CC1CC1)OCC1CCC(=O)CC1    ZINC000838366320
Cc1c(O)cccc1OC1CCC(=O)CC1    ZINC001227429663
Cc1ccc(O)c(OC2CCC(=O)CC2)c1    ZINC001227535991
COc1cccc(OC2CCC(=O)CC2)c1    ZINC000084492579
O=C1CCC(Oc2ccc(CO)cc2)CC1    ZINC001218019919
NCc1cccnc1OC1CCC(=O)CC1    ZINC000217431492
O=C1CCC(Oc2n[nH]c3c2CCC3)CC1    ZINC001229328966
COc1cccc(CN2CCC(=O)CC2)n1    ZINC000069637690
Cc1ncc(COC2CCC(=O)CC2)cn1    ZINC001223506489
CCc1cc(OC2CCC(=O)CC2)ncn1    ZINC001228292221
COc1ccc(CN2CCC(=O)CC2)nc1    ZINC001144420204
Cc1ncnc(C)c1OC1CCC(=O)CC1    ZINC001228850836
Cc1cc(OC2CCC(=O)CC2)nc(C)n1    ZINC000231561517
Cc1ccn(C)c1C(=O)N1CCC(=O)CC1    ZINC000334870252
Cc1c[nH]cc1C(=O)NC1CCC(=O)CC1    ZINC001332309386
CC1CC(C#N)(C(=O)N2CCC(=O)CC2)C1    ZINC000539804844
N#CC1(C(=O)NC2CCC(=O)CC2)CCC1    ZINC001350866874
C[C@H](C(=O)N1CCC(=O)CC1)n1cccc1    ZINC001117758042
COc1cncc(CN2CCC(=O)CC2)c1    ZINC000704124791
NCc1ccnc(OC2CCC(=O)CC2)c1    ZINC000217036622
Cc1cc(=O)n(CC2CCC(=O)CC2)cn1    ZINC000671618111
C[C@H]1C[C@H]1c1nnc(C2CCC(=O)CC2)o1    ZINC001256608194
O=C1CCC(Cc2nc(C3CC3)no2)CC1    ZINC000349940553
O=C1CCC(c2nnc(C3CCC3)o2)CC1    ZINC001255154266
COc1cc(CN2CCC(=O)CC2)ccn1    ZINC000062073358
O=C(CCn1cccc1)N1CCC(=O)CC1    ZINC000679278849
Cc1ccc(O)c(CN2CCC(=O)CC2)n1    ZINC000140217919
CCc1cncnc1OC1CCC(=O)CC1    ZINC001230032262
Cn1cccc1C(=O)NC1CCC(=O)CC1    ZINC000701244804
C[C@H]1C[C@@H]1c1nnc(C2CCC(=O)CC2)o1    ZINC001256608196
NCc1ccc(OC2CCC(=O)CC2)nc1    ZINC000217431383
COc1ncccc1CN1CCC(=O)CC1    ZINC000087415039
Cc1cncc(COC2CCC(=O)CC2)n1    ZINC001224030419
N#CC1(C(=O)N2CCC(=O)CC2)CCCC1    ZINC000270889405
Cc1ccc(C(=O)N2CCC(=O)CC2)n1C    ZINC000273764384
C[C@@H]1C[C@H]1c1nnc(C2CCC(=O)CC2)o1    ZINC001256608193
Cc1[nH]ccc1C(=O)NC1CCC(=O)CC1    ZINC001334292391
CC1(C#N)CN(C(=O)C2CCC(=O)CC2)C1    ZINC000333340323
COc1cnccc1CN1CCC(=O)CC1    ZINC001206437835
C[C@@H](C(=O)N1CCC(=O)CC1)n1cccc1    ZINC001117758041
Cc1nccnc1COC1CCC(=O)CC1    ZINC000687304997
COc1ccc(CN2CCC(=O)CC2)cn1    ZINC000062073411
Cc1cnc(O)c(CN2CCC(=O)CC2)c1    ZINC001233189181
CC1(C(=O)N2CC(C#N)C2)CCC(=O)CC1    ZINC001625217345
Cc1cnc(COC2CCC(=O)CC2)nc1    ZINC000692476475
COc1ccncc1CN1CCC(=O)CC1    ZINC000309229128
CC1(c2nc(C3CC3)no2)CCC(=O)CC1    ZINC000334532270
Cn1ccc(C(=O)NC2CCC(=O)CC2)c1    ZINC001332310703
Cc1cnc(COC2CCC(=O)CC2)cn1    ZINC000693516190
CCc1nccc(OC2CCC(=O)CC2)n1    ZINC001234698775
COc1cccnc1CN1CCC(=O)CC1    ZINC001206610866
Cc1cc[nH]c1C(=O)NC1CCC(=O)CC1    ZINC001334296293
Cc1ncnc(OC2CCC(=O)CC2)c1C    ZINC001228321367
Cc1ncc(OC2CCC(=O)CC2)c(C)n1    ZINC001225400478
Cc1cc(C)nc(OC2CCC(=O)CC2)n1    ZINC000231561486
N#CCN(C(=O)C1CCC(=O)CC1)C1CC1    ZINC000329864368
C[C@@H]1C[C@@H]1c1nnc(C2CCC(=O)CC2)o1    ZINC001256608195
Cc1cc(C)c(C(=O)N2CCC(=O)CC2)[nH]1    ZINC000335964137
Cn1c(CN2CCC(=O)CC2)cccc1=O    ZINC001248805053
CCc1cnnc(OC2CCC(=O)CC2)c1    ZINC001229050981
CCc1[nH]ccc1C(=O)N1CCC(=O)CC1    ZINC000285509623
COc1ccnc(CN2CCC(=O)CC2)c1    ZINC001231966338
O=C1CCC(Cn2nnc(C3CC3)n2)CC1    ZINC000329190419
CNc1nccc(CN2CCC(=O)CC2)n1    ZINC001140041077
O=C1CCC(OC[C@@H]2C[C@H]3C=C[C@H]2C3)CC1    ZINC001224638605
O=C1CCC(OC[C@H]2C[C@H]3C=C[C@H]2C3)CC1    ZINC001224638603
CC1(C#N)CCC(N2CCC(=O)CC2)CC1    ZINC001173594054
C=CCN(CCC#N)CC1CCC(=O)CC1    ZINC000295252000
N#CC1CCC(NC2CCC(=O)CC2)CC1    ZINC001256956354
N#C[C@H]1CCCN(CC2CCC(=O)CC2)C1    ZINC000932154123
N#CCC1CCC(N2CCC(=O)CC2)CC1    ZINC001173330552
C[C@H](C#N)N(CC1CCC(=O)CC1)C1CC1    ZINC000661555927
CCc1nc(C)cn1CC1CCC(=O)CC1    ZINC000865393109
N#C[C@@H]1CCCN(CC2CCC(=O)CC2)C1    ZINC000932154129
C[C@@H](C#N)N(CC1CCC(=O)CC1)C1CC1    ZINC000661555925
CC(C)c1nccn1CC1CCC(=O)CC1    ZINC000286304216
CCCc1nccn1CC1CCC(=O)CC1    ZINC000286577068
Cc1nsc(N2CCC(=O)CC2)c1C#N    ZINC000288056361
O=Cc1cc(C(=O)N2CCC(=O)CC2)co1    ZINC001333120333
O=C1CCC(S(=O)(=O)NCCO)CC1    ZINC000708214774
COCCS(=O)(=O)N1CCC(=O)CC1    ZINC000042809478
CS(=O)(=O)OCCN1CCC(=O)CC1    ZINC000199745416
O=C1CCN(c2cccnc2[N+](=O)[O-])CC1    ZINC000603837780
O=C(O)c1cncc(N2CCC(=O)CC2)n1    ZINC001609039182
O=C(O)c1cnc(N2CCC(=O)CC2)nc1    ZINC000146424039
O=C(c1ccc(=O)[nH]n1)N1CCC(=O)CC1    ZINC000169818567
O=C(O)c1nccnc1N1CCC(=O)CC1    ZINC001602645644
O=C(c1cnnc(O)c1)N1CCC(=O)CC1    ZINC001629365791
O=C(O)c1cc(N2CCC(=O)CC2)ncn1    ZINC000199897824
O=C1CCN(c2ncccc2[N+](=O)[O-])CC1    ZINC000019437727
O=C(O)c1ccnc(N2CCC(=O)CC2)n1    ZINC001602645207
O=C1CCN(c2ccc([N+](=O)[O-])cn2)CC1    ZINC000019472732
O=C(O)c1nccc(N2CCC(=O)CC2)n1    ZINC001602645424
O=C1CCN(c2ccc([N+](=O)[O-])nc2)CC1    ZINC000019868681
O=C(c1cc(O)ncn1)N1CCC(=O)CC1    ZINC000623746178
O=C(c1cccc(F)c1)N1CCC(=O)CC1    ZINC000019425398
O=C(c1ccccc1F)N1CCC(=O)CC1    ZINC000019434127
O=C(c1ccc(F)cc1)N1CCC(=O)CC1    ZINC000002527228
O=C(COC(F)F)NC1CCC(=O)CC1    ZINC001119604546
O=C1CCC(CSc2ccncc2)CC1    ZINC000284771506
O=C1CCC(CSc2ccccn2)CC1    ZINC000285155425
O=C1CCN(Cc2ccc(S)cc2)CC1    ZINC001233259053
Cc1cc(C(=O)N2CCC(=O)CC2)c(C)o1    ZINC000019477740
Cc1ccc(C(=O)NC2CCC(=O)CC2)o1    ZINC000036880143
C[C@@H](C(=O)N1CCC(=O)CC1)c1ccco1    ZINC000679277796
O=C1CCN(Cc2cc(O)cc(O)c2)CC1    ZINC001138324113
O=C([C@H]1[C@@H]2C(=O)CC[C@H]12)N1CCC(=O)CC1    ZINC001332038192
O=C([C@@H]1[C@@H]2CCC(=O)[C@H]21)N1CCC(=O)CC1    ZINC001332038184
Cn1ccc(=O)c(OC2CCC(=O)CC2)c1    ZINC001234030150
Cc1cc(O)cc(OC2CCC(=O)CC2)n1    ZINC001228121752
C#CC1(O)CN(C(=O)C2CCC(=O)CC2)C1    ZINC000890524006
Cc1ccoc1CC(=O)N1CCC(=O)CC1    ZINC000665948956
O=C([C@@H]1[C@H]2CCC(=O)[C@H]12)N1CCC(=O)CC1    ZINC001332038195
O=C([C@@H]1[C@@H]2CCC(=O)[C@@H]21)N1CCC(=O)CC1    ZINC001332038190
COc1ccnc(OC2CCC(=O)CC2)c1    ZINC001226821368
COc1ncccc1OC1CCC(=O)CC1    ZINC001228593196
COc1ccc(C2(O)CCC(=O)CC2)cn1    ZINC000064034052
O=C(Cc1ccoc1)NC1CCC(=O)CC1    ZINC001332269550
Cc1coc(C)c1C(=O)N1CCC(=O)CC1    ZINC000170044741
C[C@H](C(=O)N1CCC(=O)CC1)c1ccco1    ZINC000679277797
O=C1CCN(Cc2cc(O)ccc2O)CC1    ZINC001141156972
O=C(CCc1ccoc1)N1CCC(=O)CC1    ZINC000336230588
Cc1coc(C(=O)N2CCC(=O)CC2)c1C    ZINC001340937605
COc1ccc(C2(O)CCC(=O)CC2)nc1    ZINC000108278825
Cn1ccc(OC2CCC(=O)CC2)cc1=O    ZINC001229673649
COc1cncc(OC2CCC(=O)CC2)c1    ZINC001226094134
O=C(Cc1ccco1)NC1CCC(=O)CC1    ZINC001332749727
COc1ccc(OC2CCC(=O)CC2)cn1    ZINC001228056885
O=C1CCN(Cc2ccc(O)cc2O)CC1    ZINC001204275761
Cc1cocc1C(=O)NC1CCC(=O)CC1    ZINC000705272984
Cc1cc(O)nc(OC2CCC(=O)CC2)c1    ZINC001225707596
O=C(CCc1ccco1)N1CCC(=O)CC1    ZINC000020252510
Cc1cc(C(=O)N2CCC(=O)CC2)oc1C    ZINC000334417703
Cc1ccc(CC(=O)N2CCC(=O)CC2)o1    ZINC000558438674
CCc1occc1C(=O)N1CCC(=O)CC1    ZINC000234187756
O=C(OCC1CCC(=O)CC1)c1cc[nH]c1    ZINC000803381667
Cc1cc(C(=O)NC2CCC(=O)CC2)co1    ZINC000161491919
Cc1ccoc1C(=O)NC1CCC(=O)CC1    ZINC000036879980
Cc1coc(C(=O)NC2CCC(=O)CC2)c1    ZINC000718502039
Cc1cc(C)c(C(=O)N2CCC(=O)CC2)o1    ZINC000270901269
O=C1CCN(Cc2ccc(O)c(O)c2)CC1    ZINC001203875518
O=C1CCC(COc2cccc[n+]2[O-])CC1    ZINC000794533242
Cc1occc1C(=O)NC1CCC(=O)CC1    ZINC000036879972
Cc1c(O)ccnc1OC1CCC(=O)CC1    ZINC001234182035
COc1cccnc1OC1CCC(=O)CC1    ZINC000114273944
CC1(C(=O)Nc2cn[nH]c2)CCC(=O)CC1    ZINC000633899651
Cn1cc(C(=O)NC2CCC(=O)CC2)cn1    ZINC000036879927
O=C(CCn1cccn1)N1CCC(=O)CC1    ZINC000270942508
COc1nc(C)cc(N2CCC(=O)CC2)n1    ZINC000436320372
Cc1nn(C)cc1C(=O)N1CCC(=O)CC1    ZINC000231360701
CCOc1cc(N2CCC(=O)CC2)ncn1    ZINC000278423398
Cn1cncc1CC(=O)N1CCC(=O)CC1    ZINC000548583138
Cn1cc(CC(=O)N2CCC(=O)CC2)cn1    ZINC000329042772
Cn1nccc1NC(=O)C1CCC(=O)CC1    ZINC000170019811
O=C(CCc1cn[nH]c1)N1CCC(=O)CC1    ZINC000629991269
Cn1nccc1C(=O)NC1CCC(=O)CC1    ZINC000061665556
CC1(C(=O)Nc2cc[nH]n2)CCC(=O)CC1    ZINC001626253494
COc1cnc(CN2CCC(=O)CC2)cn1    ZINC001231939498
O=C1CCN(Cc2nnc(C3CC3)o2)CC1    ZINC000700406005
O=C(CCc1ncc[nH]1)N1CCC(=O)CC1    ZINC001321003978
C[C@H](C(=O)N1CCC(=O)CC1)n1ccnc1    ZINC001320144077
Cn1cncc1C(=O)NC1CCC(=O)CC1    ZINC000236073819
O=C(CCc1cnc[nH]1)N1CCC(=O)CC1    ZINC001116759600
Cc1cnn(C)c1C(=O)N1CCC(=O)CC1    ZINC000574291233
Cc1cc(C(=O)N2CCC(=O)CC2)nn1C    ZINC000300764753
Cc1cc(C(=O)NC2CCC(=O)CC2)n[nH]1    ZINC000701261805
O=C(Cc1cc[nH]n1)NC1CCC(=O)CC1    ZINC000706356114
C[C@@H](C(=O)N1CCC(=O)CC1)n1cccn1    ZINC000335936720
CCn1nccc1C(=O)N1CCC(=O)CC1    ZINC000681469755
COc1nccc(CN2CCC(=O)CC2)n1    ZINC001140690756
Cn1nccc1CC(=O)N1CCC(=O)CC1    ZINC000333422376
COCc1cc(N2CCC(=O)CC2)ncn1    ZINC000045951155
Cc1cc(C(=O)N2CCC(=O)CC2)n(C)n1    ZINC000085165623
Cn1ccc(C(=O)NC2CCC(=O)CC2)n1    ZINC000231900917
CC(=O)Cn1cc(C2CCC(=O)CC2)nn1    ZINC000640753639
Cc1cn(C)nc1C(=O)N1CCC(=O)CC1    ZINC000517585802
Cc1[nH]nc(C(=O)N2CCC(=O)CC2)c1C    ZINC000272220221
O=C(Cc1ncc[nH]1)NC1CCC(=O)CC1    ZINC001334297189
C[C@H](C(=O)N1CCC(=O)CC1)n1cccn1    ZINC000335936719
Cc1[nH]ncc1C(=O)NC1CCC(=O)CC1    ZINC000070705827
CCn1cnc(C(=O)N2CCC(=O)CC2)c1    ZINC000665948049
Cc1nc(C)c(C(=O)N2CCC(=O)CC2)[nH]1    ZINC000622032474
C[C@@H](C(=O)N1CCC(=O)CC1)n1ccnc1    ZINC001320144093
COc1cc(C)nc(N2CCC(=O)CC2)n1    ZINC000436315016
Cc1nc[nH]c1C(=O)NC1CCC(=O)CC1    ZINC001339806963
CCn1cc(C(=O)N2CCC(=O)CC2)cn1    ZINC000270979416
CCn1ccnc(N2CCC(=O)CC2)c1=O    ZINC000061761652
Cc1ncc(C(=O)NC2CCC(=O)CC2)[nH]1    ZINC001354137498
O=C(Cc1cnc[nH]1)NC1CCC(=O)CC1    ZINC001334292374
Cn1cc(N=C(O)C2CCC(=O)CC2)cn1    ZINC000329810503
Cc1cc(N2CCC(=O)CC2)nc(CO)n1    ZINC001328503762
Cc1ccnn1CC(=O)N1CCC(=O)CC1    ZINC000070685739
Cn1cnc(C(=O)NC2CCC(=O)CC2)c1    ZINC000236096544
O=C(CC1CCC(=O)CC1)Nc1cn[nH]c1    ZINC000530453130
CCn1ccc(C(=O)N2CCC(=O)CC2)n1    ZINC000335502980
Cc1ccn(CC(=O)N2CCC(=O)CC2)n1    ZINC000070685608
Cc1c(C(=O)N2CCC(=O)CC2)cnn1C    ZINC000020252508
CCc1cc(C(=O)N2CCC(=O)CC2)[nH]n1    ZINC000272198618
CC(=O)c1cn(CC2CCC(=O)CC2)nn1    ZINC000641099369
Cn1ccc(CC(=O)N2CCC(=O)CC2)n1    ZINC000577878253
Cc1cc(CN2CCC(=O)CC2)ccc1F    ZINC001205161096
O=C1CCN(CCc2ccc(F)cc2)CC1    ZINC000002598112
Cc1ccc(CN2CCC(=O)CC2)cc1F    ZINC001205206002
Cc1cc(F)cc(CN2CCC(=O)CC2)c1    ZINC001143580616
Cc1ccc(CN2CCC(=O)CC2)c(F)c1    ZINC001141191924
Cc1cc(F)ccc1CN1CCC(=O)CC1    ZINC000163299049
O=C1CCN(CCc2cccc(F)c2)CC1    ZINC000036779611
Cc1cccc(F)c1CN1CCC(=O)CC1    ZINC001232488925
O=C1CCN(CCc2ccccc2F)CC1    ZINC000019519143
COc1ncc(CN2CCC(=O)CC2)cn1    ZINC001206381641
Cc1c[nH]nc1C(=O)NC1CCC(=O)CC1    ZINC000380571783
O=C(Cn1cccn1)NC1CCC(=O)CC1    ZINC000701207004
Cc1ncc(C(=O)N2CCC(=O)CC2)n1C    ZINC001333995769
Cc1nccn1CC(=O)N1CCC(=O)CC1    ZINC000037329182
CCn1ccnc1C(=O)N1CCC(=O)CC1    ZINC000329903511
Cc1cc(CC(=O)N2CCC(=O)CC2)n[nH]1    ZINC000272286458
O=C(CCn1ccnc1)N1CCC(=O)CC1    ZINC000329241911
Cc1nc[nH]c1CC(=O)N1CCC(=O)CC1    ZINC000346157938
COCc1nccc(N2CCC(=O)CC2)n1    ZINC001119934736
Cc1cnn(CC(=O)N2CCC(=O)CC2)c1    ZINC000037677578
Cc1cccc(CN2CCC(=O)CC2)c1F    ZINC001137672374
Cc1c(F)cccc1CN1CCC(=O)CC1    ZINC001204508473
Cc1ccc(F)cc1CN1CCC(=O)CC1    ZINC000163828999
Cc1ccc(F)c(CN2CCC(=O)CC2)c1    ZINC001205616386
C#C[C@@H](CCC)NC(=O)C1CCC(=O)CC1    ZINC000491731701
C=CCCC1(C(=O)N2CCC(=O)CC2)CC1    ZINC000354127021
C#C[C@@H]1COCCN1CC1CCC(=O)CC1    ZINC000491659359
O=C([C@@H]1C[C@H]1C1CCC1)N1CCC(=O)CC1    ZINC000579237843
CC1(C(=O)N2CC3(CC3)C2)CCC(=O)CC1    ZINC000926464622
C#C[C@@H](CC)NC(=O)CC1CCC(=O)CC1    ZINC000491791760
O=C(NC1CCC(=O)CC1)[C@H]1CC12CCC2    ZINC001332269233
C[C@@H]1[C@H](C(=O)N2CCC(=O)CC2)[C@H]1C1CC1    ZINC000527533161
C[C@H]1CC=C(C(=O)N2CCC(=O)CC2)CC1    ZINC000334675385
C#C[C@H](CCC)NC(=O)C1CCC(=O)CC1    ZINC000491731699
O=C(NC1CCC(=O)CC1)C1[C@H]2CCC[C@H]12    ZINC000163001923
O=C(C[C@@H]1CC[C@H]2C[C@@H]21)N1CCC(=O)CC1    ZINC000448657870
O=C(NC1CCC(=O)CC1)C1CC2(CC2)C1    ZINC001332286202
C#CCC(C)(C)C(=O)NC1CCC(=O)CC1    ZINC001332270126
O=C(NC1CCC(=O)CC1)[C@@H]1CC=CCC1    ZINC000706331625
CC#CCCCC(=O)NC1CCC(=O)CC1    ZINC001262189781
O=C(CC1=CCCCC1)N1CCC(=O)CC1    ZINC000270938903
C[C@@H]1CC=CC[C@H]1C(=O)N1CCC(=O)CC1    ZINC000285298961
C#CCCCCC(=O)NC1CCC(=O)CC1    ZINC000701257474
C=CCC1(C(=O)N2CCC(=O)CC2)CCC1    ZINC000276599783
CC#CCCNC(=O)CC1CCC(=O)CC1    ZINC000356196942
O=C(/C=C\C1CCCC1)N1CCC(=O)CC1    ZINC000493060023
C[C@@H](Cc1ccco1)NC1CCC(=O)CC1    ZINC001258180451
C/C=C(/C=C\C(=O)N1CCC(=O)CC1)CC    ZINC000492374630
CN(Cc1ccco1)CC1CCC(=O)CC1    ZINC000289244914
C/C=C(/C=C/C(=O)N1CCC(=O)CC1)CC    ZINC000492374629
O=C(NC1C[C@H]2C[C@@H]2C1)C1CCC(=O)CC1    ZINC000335080150
O=C(C[C@H]1C=CCC1)NC1CCC(=O)CC1    ZINC000701191783
O=C(N[C@@H]1C=CCCC1)C1CCC(=O)CC1    ZINC000336533290
O=C(CC1CCC(=O)CC1)N[C@@H]1CC12CC2    ZINC000335509671
CC1(C(=O)NC2CC=CC2)CCC(=O)CC1    ZINC000652898194
O=C([C@@H]1C[C@H]2CC[C@H]1C2)N1CCC(=O)CC1    ZINC000251415422
CC#CCN(C)C(=O)CC1CCC(=O)CC1    ZINC000341003389
CC1=C(C(=O)NC2CCC(=O)CC2)CCC1    ZINC001354148801
O=C([C@H]1CC12CCCC2)N1CCC(=O)CC1    ZINC000334526846
C[C@@H]1CC/C(=C\C(=O)N2CCC(=O)CC2)C1    ZINC000272300677
C#CCCCCCC(=O)N1CCC(=O)CC1    ZINC000780864062
C[C@@]1(C(=O)N2CCC(=O)CC2)CC=CCC1    ZINC000336239441
O=C(N[C@@]12C[C@@H]1CCC2)C1CCC(=O)CC1    ZINC000617208591
O=C(N1CCC(=O)CC1)C12CCC(CC1)C2    ZINC000334669993
C#C[C@@H](NC(=O)C1CCC(=O)CC1)C(C)C    ZINC000491021012
C[C@H]1[C@@H](C2CC2)[C@H]1C(=O)N1CCC(=O)CC1    ZINC000527533165
Cc1ccc(CCCN2CCC(=O)CC2)o1    ZINC001207944675
O=C(C[C@@H]1CC[C@H]2C[C@H]21)N1CCC(=O)CC1    ZINC000448657868
O=C(N[C@@]12C[C@H]1CCC2)C1CCC(=O)CC1    ZINC000617208593
O=C(N[C@]12C[C@@H]1CCC2)C1CCC(=O)CC1    ZINC000617208592
C/C(=C\C(=O)NC1CCC(=O)CC1)C1CC1    ZINC001354138621
O=C(CC1CCC(=O)CC1)N[C@H]1CC12CC2    ZINC000335509672
O=C(C[C@@H]1C=CCC1)NC1CCC(=O)CC1    ZINC000701191785
C#C[C@H](NC(=O)C1CCC(=O)CC1)C(C)C    ZINC000491021013
CC1(C(=O)N2C[C@H]3C[C@@H]3C2)CCC(=O)CC1    ZINC000628518437
O=C(NC1CCC(=O)CC1)C1[C@@H]2CCC[C@@H]12    ZINC000163001698
O=C([C@H]1C[C@H]2CC[C@H]1C2)N1CCC(=O)CC1    ZINC000104453951
O=C([C@@H]1CC12CCCC2)N1CCC(=O)CC1    ZINC000334526851
O=C1CCC(OCCCn2cccc2)CC1    ZINC001209917991
O=C(C1CC2(CCC2)C1)N1CCC(=O)CC1    ZINC000335501905
CC1=CCN(C(=O)C2CCC(=O)CC2)CC1    ZINC000334291389
CC(C(=O)N1CCC(=O)CC1)=C1CCCC1    ZINC000272161994
O=C(NC1CCC(=O)CC1)[C@]12C[C@H]1CCC2    ZINC000710325984
O=C(C1CCC(=O)CC1)N1CCC12CCC2    ZINC000357401248
C#C[C@@H](C)N(C)C(=O)CC1CCC(=O)CC1    ZINC000491814828
O=C(C1=CCCCCC1)N1CCC(=O)CC1    ZINC000274974099
C#C[C@H]1COCCN1CC1CCC(=O)CC1    ZINC000491659361
C/C(=C/C(=O)NC1CCC(=O)CC1)C1CC1    ZINC001354138623
C=C1CCC(C(=O)N2CCC(=O)CC2)CC1    ZINC001262122786
O=C(NC1C[C@@H]2C[C@H]2C1)C1CCC(=O)CC1    ZINC000335080151
O=C(N[C@H]1C=CCCC1)C1CCC(=O)CC1    ZINC000336533291
C=CCC(CC=C)C(=O)N1CCC(=O)CC1    ZINC000352420228
O=C1C[C@H]2C[C@H](N3CCC(=O)CC3)C[C@H]2C1    ZINC001254946531
O=C(C[C@H]1C=CCCC1)N1CCC(=O)CC1    ZINC000275110420
C#C[C@H](CC)NC(=O)CC1CCC(=O)CC1    ZINC000491791759
O=C(C=C1CCCCC1)N1CCC(=O)CC1    ZINC000272343107
O=C(C1CCC=CCC1)N1CCC(=O)CC1    ZINC000635206423
C#C[C@H](C)N(C)C(=O)CC1CCC(=O)CC1    ZINC000491814827
O=C(NC1CCC(=O)CC1)[C@H]1CC=CCC1    ZINC000706331623
O=C(N[C@]12C[C@H]1CCC2)C1CCC(=O)CC1    ZINC000617208594
C#CC(C)(C)NC(=O)CC1CCC(=O)CC1    ZINC000490739846
O=C(C[C@@H]1CC[C@@H]2C[C@H]21)N1CCC(=O)CC1    ZINC000448657869
CC1=CCCN(C(=O)C2CCC(=O)CC2)C1    ZINC000334708820
O=C(NC1CCC(=O)CC1)[C@H]1[C@@H]2CCC[C@@H]21    ZINC000251091331
O=C1C[C@@H]2CC(N3CCC(=O)CC3)C[C@H]2C1    ZINC001254946532
CC(C(=O)NC1CCC(=O)CC1)=C1CCC1    ZINC001333475903
O=C(/C=C/C1CCCC1)N1CCC(=O)CC1    ZINC000493060022
O=C(C[C@@H]1CC[C@@H]2C[C@@H]21)N1CCC(=O)CC1    ZINC000448657871
O=C(NC1CCC(=O)CC1)[C@@H]1CC12CCC2    ZINC001332269236
O=C1CCC(NC2C[C@@H]3C=C[C@H](C2)O3)CC1    ZINC001172230513
O=C(C[C@@H]1C=CCCC1)N1CCC(=O)CC1    ZINC000275110417
CC1(C(=O)N2C[C@@H]3C[C@H]3C2)CCC(=O)CC1    ZINC000628518438
CC1(C(=O)N[C@@H]2C=CCC2)CCC(=O)CC1    ZINC000855435639
O=C(C=C1CCCC1)NC1CCC(=O)CC1    ZINC001332750571
O=C(NC1CCC(=O)CC1)[C@H]1C[C@@H]1C1CC1    ZINC000699023383
C[C@H]1CC/C(=C\C(=O)N2CCC(=O)CC2)C1    ZINC000272300679
O=C1C[C@H]2CC(N3CCC(=O)CC3)C[C@@H]2C1    ZINC001254946530
O=C(N[C@@H]1C[C@H]2C[C@H]2C1)C1CCC(=O)CC1    ZINC000335080149
O=C(NC1CCC(=O)CC1)C1=CCCCC1    ZINC001339807765
CC1(C(=O)N2C[C@@H]3C[C@@H]3C2)CCC(=O)CC1    ZINC000628518436
C/C=C(\C=C\C(=O)N1CCC(=O)CC1)CC    ZINC000272164970
C[C@@H]1CC=C(C(=O)N2CCC(=O)CC2)CC1    ZINC000334675387
C[C@H](Cc1ccco1)NC1CCC(=O)CC1    ZINC001258180452
O=C(C(C1CC1)C1CC1)N1CCC(=O)CC1    ZINC000309127344
C[C@@H]1[C@@H](C(=O)N2CCC(=O)CC2)[C@@H]1C1CC1    ZINC000527533163
C=C1CCN(C(=O)C2CCC(=O)CC2)CC1    ZINC000335688861
CC(C)(C)C#CC(=O)NC1CCC(=O)CC1    ZINC001350866336
CN(Cc1ccoc1)CC1CCC(=O)CC1    ZINC000450283967
C#CCN(CC)C(=O)CC1CCC(=O)CC1    ZINC000490739220
C[C@]1(C(=O)N2CCC(=O)CC2)CC=CCC1    ZINC000336239442
CC1(C(=O)N[C@H]2C=CCC2)CCC(=O)CC1    ZINC000855435638
C[C@@H]1[C@@H](C(=O)N2CCC(=O)CC2)[C@H]1C1CC1    ZINC000527533169
Cc1nn(C)c(C)c1CN1CCC(=O)CC1    ZINC001203053047
CCc1nc(C)c(CN2CCC(=O)CC2)[nH]1    ZINC001203234734
CN(Cc1cnc[nH]1)CC1CCC(=O)CC1    ZINC000661089574
Cc1cc(N(C)CC2CCC(=O)CC2)n[nH]1    ZINC000640193208
CCCCn1cc(C2CCC(=O)CC2)nn1    ZINC000630587543
CC[C@@H](C)n1cc(C2CCC(=O)CC2)nn1    ZINC000640939341
CC(C)n1cc(CN2CCC(=O)CC2)cn1    ZINC001137072615
Cn1ccc(CNCN2CCC(=O)CC2)c1    ZINC000273050994
CN(CC1CCC(=O)CC1)c1cnn(C)c1    ZINC000289494133
CCCn1cnc(CN2CCC(=O)CC2)c1    ZINC001232796008
CC(C)Cn1cc(C2CCC(=O)CC2)nn1    ZINC000630588080
CC(C)(C)n1cc(C2CCC(=O)CC2)nn1    ZINC000630590950
CCCn1cc(CN2CCC(=O)CC2)cn1    ZINC001139037548
CC(C)n1nccc1CN1CCC(=O)CC1    ZINC001207171233
CC[C@H](C)n1cc(C2CCC(=O)CC2)nn1    ZINC000640939342
O=C1CCC(CN2CCCC3(CC3)C2)CC1    ZINC000334622856
O=C1CCC(CN2C[C@@H]3CCCC[C@@H]32)CC1    ZINC000660930008
O=C1CCC(CN2CCC3(CCC3)C2)CC1    ZINC000336191267
O=C1CCC(CN2CC[C@@H]3CCC[C@H]32)CC1    ZINC000334627054
CC1=C[C@@H](C)CN(CC2CCC(=O)CC2)C1    ZINC000334651118
CC1(C)[C@@H]2CN(CC3CCC(=O)CC3)C[C@H]21    ZINC000334774181
CC1(C)[C@@H]2CN(CC3CCC(=O)CC3)C[C@@H]21    ZINC000334774180
O=C1CCC(CN2CC[C@H](C3CC3)C2)CC1    ZINC000334793187
CC1(C)[C@H]2CN(CC3CCC(=O)CC3)C[C@@H]21    ZINC000334774182
CC1(C)[C@@H]2C[C@@H](NC3CCC(=O)CC3)C[C@@H]21    ZINC001170725146
O=C1CCC(CN2CC[C@@H](C3CC3)C2)CC1    ZINC000334793186
O=C1CCC(NC2C[C@H]3CC[C@@H](C3)C2)CC1    ZINC001257703234
CC1(C)[C@@H]2C[C@H](NC3CCC(=O)CC3)C[C@@H]21    ZINC001170725144
CC1=C[C@H](C)CN(CC2CCC(=O)CC2)C1    ZINC000334651132
O=C1CCC(CN2C[C@@H]3C[C@@H]2CCC3)CC1    ZINC000934378513
O=C1CCC(CN2CC3CCC2CC3)CC1    ZINC001326503123
C=C[C@@H]1CCCCN1CC1CCC(=O)CC1    ZINC000335194076
O=C1CCC(CN2CC[C@H]3CCC[C@H]32)CC1    ZINC000334627064
C=C[C@H]1CCCCN1CC1CCC(=O)CC1    ZINC000335194085
O=C1CCC(CN2C[C@@H]3CCC[C@H]3C2)CC1    ZINC000335672662
O=C1CCC(CN2CC[C@H]3CCC[C@@H]32)CC1    ZINC000334627063
O=C1CCC(CN2C[C@@H]3CCC[C@@H]3C2)CC1    ZINC000335672660
O=C1CCC(CN2CCC[C@H]2C2CC2)CC1    ZINC000649284287
O=C1CCC(CN2[C@@H]3CC[C@@H]2CCC3)CC1    ZINC000334674887
O=C1CCC2(CC1)CCN(CC1CC1)CC2    ZINC001201951550
O=C1CCC(CN2CCC[C@@H]2C2CC2)CC1    ZINC000649284288
O=C1CCC(NC2CCC3(CC3)CC2)CC1    ZINC001254433697
CC1=C(C)CN(CC2CCC(=O)CC2)CC1    ZINC000334623870
O=C1CCC(CN2C[C@H]3CCC[C@@H]3C2)CC1    ZINC000335672661
CC1=C[C@H](C)[C@H](CN2CCC(=O)CC2)CC1    ZINC001208162042
C=CC1CCN(CC2CCC(=O)CC2)CC1    ZINC000336194271
CC1=C[C@@H](C)[C@@H](CN2CCC(=O)CC2)CC1    ZINC001208162038
CC1=C[C@H](C)[C@@H](CN2CCC(=O)CC2)CC1    ZINC001208162041
CC1=C[C@@H](C)[C@H](CN2CCC(=O)CC2)CC1    ZINC001208162039
O=C1CCC(CN2CC[C@@H]3CCC[C@@H]32)CC1    ZINC000334627062
O=C1CCC(OCCS(=O)(=O)O)CC1    ZINC001224568676
O=C1CCC(OCCP(=O)(O)O)CC1    ZINC001224606530
O=C1CCC(Oc2ccccc2S)CC1    ZINC001225583803
O=C1CCC(Oc2cccc(S)c2)CC1    ZINC001226016343
O=C1CCC(Oc2ccc(S)cc2)CC1    ZINC001225556157
O=C1CCN(c2ncc([N+](=O)[O-])cn2)CC1    ZINC000040454250
O=C(c1ncccc1F)N1CCC(=O)CC1    ZINC000665948655
O=C(c1cncc(F)c1)N1CCC(=O)CC1    ZINC000133931023
O=C(c1ccc(F)nc1)N1CCC(=O)CC1    ZINC000272172787
O=C(c1ccc(F)cn1)N1CCC(=O)CC1    ZINC000164586912
O=C(c1ccncc1F)N1CCC(=O)CC1    ZINC000083094107
O=C1CCC(Cc2ccc(Cl)cc2)CC1    ZINC000143151336
O=C1CCC(CSc2ncccn2)CC1    ZINC000285209466
O=C1CCC(CSc2cnccn2)CC1    ZINC000566752866
O=C(c1cccnc1F)N1CCC(=O)CC1    ZINC000279223754
O=C(c1cccc(F)n1)N1CCC(=O)CC1    ZINC000272836960
O=C(c1ccnc(F)c1)N1CCC(=O)CC1    ZINC000270903461
Cc1cc(=O)cc(OC2CCC(=O)CC2)o1    ZINC001230900528
O=C1CCC(Oc2cc(O)cc(O)c2)CC1    ZINC001225369722
O=C1CCC(Oc2cc(O)ccc2O)CC1    ZINC001227401727
Cc1occc(=O)c1OC1CCC(=O)CC1    ZINC001227238415
Cc1cc(OC2CCC(=O)CC2)cc(=O)o1    ZINC001226952783
O=C1CCC(Oc2c(O)cccc2O)CC1    ZINC001227037685
O=C(OCC1CCC(=O)CC1)c1ccoc1    ZINC000803266599
O=C(OCC1CCC(=O)CC1)c1ccco1    ZINC000803227096
Cc1cc(C(=O)NC2CCC(=O)CC2)on1    ZINC000044586421
O=C(NCc1ccco1)N1CCC(=O)CC1    ZINC001188147582
Cc1nc(C(=O)NC2CCC(=O)CC2)co1    ZINC001350867753
Cc1cc(O)nnc1OC1CCC(=O)CC1    ZINC001227798611
CC1(C(=O)Nc2cnoc2)CCC(=O)CC1    ZINC001584535578
Cc1cc(C(=O)NC2CCC(=O)CC2)no1    ZINC000085222111
Cc1c(O)ncnc1OC1CCC(=O)CC1    ZINC001226070874
CCc1cc(C(=O)N2CCC(=O)CC2)no1    ZINC001119470781
Cc1conc1C(=O)NC1CCC(=O)CC1    ZINC000720502236
COc1nccc(OC2CCC(=O)CC2)n1    ZINC001228556290
COc1cc(OC2CCC(=O)CC2)ncn1    ZINC001230029012
CCc1ncoc1C(=O)N1CCC(=O)CC1    ZINC001346512926
Cc1nc(O)cc(OC2CCC(=O)CC2)n1    ZINC001226510176
O=C(CCc1ccon1)N1CCC(=O)CC1    ZINC001328540345
Cc1cc(CC(=O)N2CCC(=O)CC2)on1    ZINC000565483955
Cc1nc(C)c(C(=O)N2CCC(=O)CC2)o1    ZINC000159461849
COc1cncnc1OC1CCC(=O)CC1    ZINC001229395269
Cc1cc(CC(=O)N2CCC(=O)CC2)no1    ZINC000328962824
Cc1ncoc1C(=O)NC1CCC(=O)CC1    ZINC000159470533
Cc1nocc1C(=O)NC1CCC(=O)CC1    ZINC000402591321
CCc1nocc1C(=O)N1CCC(=O)CC1    ZINC000665947900
Cc1nc(C(=O)N2CCC(=O)CC2)c(C)o1    ZINC000408390490
Cc1ocnc1C(=O)NC1CCC(=O)CC1    ZINC001339806199
CCc1ocnc1C(=O)N1CCC(=O)CC1    ZINC000272246325
C=CCN1C(=O)NC2(CCC(=O)CC2)C1=O    ZINC000408012509
Cc1cc(O)nc(OC2CCC(=O)CC2)n1    ZINC001226157492
COc1cnnc(OC2CCC(=O)CC2)c1    ZINC001228370386
CCO/C=C(\C#N)C(=O)N1CCC(=O)CC1    ZINC000272155234
Cc1cnc(O)nc1OC1CCC(=O)CC1    ZINC001226325954
CCc1nc(C(=O)N2CCC(=O)CC2)co1    ZINC000330037857
CCO/C=C(/C#N)C(=O)N1CCC(=O)CC1    ZINC000490810495
COc1ccnnc1OC1CCC(=O)CC1    ZINC001234411617
Cc1noc(C)c1C(=O)N1CCC(=O)CC1    ZINC000298783466
Cc1ccc(OC2CCC(=O)CC2)c(F)c1    ZINC001228381585
Cc1cc(F)cc(OC2CCC(=O)CC2)c1    ZINC001227844959
O=C1CCC(COc2ccccc2F)CC1    ZINC000145971426
Cc1ccc(F)cc1OC1CCC(=O)CC1    ZINC001225988015
Cc1cc(F)ccc1OC1CCC(=O)CC1    ZINC001225348832
Cc1ccc(OC2CCC(=O)CC2)cc1F    ZINC001225770902
Cc1cccc(F)c1OC1CCC(=O)CC1    ZINC001231033653
Cc1c(F)cccc1OC1CCC(=O)CC1    ZINC001226775467
Cn1cnc(C(=O)NC2CCC(=O)CC2)n1    ZINC001350867742
C[C@@H](C(=O)N1CCC(=O)CC1)n1cncn1    ZINC000408071166
O=C(Cc1nc[nH]n1)NC1CCC(=O)CC1    ZINC001471639417
Cc1nc(N=C(O)C2CCC(=O)CC2)n[nH]1    ZINC000329879261
C[C@H](C(=O)N1CCC(=O)CC1)n1cncn1    ZINC000408071164
O=C(CCn1cncn1)N1CCC(=O)CC1    ZINC000701244968
O=C(CCc1cnn[nH]1)N1CCC(=O)CC1    ZINC001331930882
NC(=O)c1cn(CC2CCC(=O)CC2)nn1    ZINC001331272026
CCn1cc(C(=O)N2CCC(=O)CC2)nn1    ZINC001262231733
CCn1nncc1C(=O)N1CCC(=O)CC1    ZINC000328680005
Cc1c(C(=O)N2CCC(=O)CC2)nnn1C    ZINC001320722458
Cn1nncc1C(=O)NC1CCC(=O)CC1    ZINC001354148232
Cc1nn[nH]c1C(=O)NC1CCC(=O)CC1    ZINC001303186584
O=C(Cn1cncn1)NC1CCC(=O)CC1    ZINC000701199901
O=C(CCc1nc[nH]n1)N1CCC(=O)CC1    ZINC001540611545
CC1(C(=O)Nn2ccnn2)CCC(=O)CC1    ZINC000908826920
Cc1nc(CC(=O)N2CCC(=O)CC2)n[nH]1    ZINC000665948093
Cc1ccc(F)c(OC2CCC(=O)CC2)c1    ZINC001225354626
Cc1cccc(OC2CCC(=O)CC2)c1F    ZINC001228219248
Cc1cc(OC2CCC(=O)CC2)ccc1F    ZINC001225322462
O=C(CCn1ccnn1)N1CCC(=O)CC1    ZINC000329099532
Cn1cc(C(=O)NC2CCC(=O)CC2)nn1    ZINC000380866923
Cn1ncc(C(=O)N2CCC(=O)CC2)c1N    ZINC000309547042
CC1(C(=O)Nn2cnnc2)CCC(=O)CC1    ZINC001597697034
Cc1cc(F)ncc1CN1CCC(=O)CC1    ZINC001231979534
Nc1ccc(F)cc1CN1CCC(=O)CC1    ZINC001232507774
O=C1CCN(Cc2cccc(CF)n2)CC1    ZINC001232534374
O=C1CCN(CNc2cccc(F)c2)CC1    ZINC000273045183
O=C1CCN(CNc2ccccc2F)CC1    ZINC000275812969
Cc1cnc(F)c(CN2CCC(=O)CC2)c1    ZINC001235332726
Cc1nc(CN2CCC(=O)CC2)ccc1F    ZINC001237813483
O=C1CCN(CNc2ccc(F)cc2)CC1    ZINC000275817168
Cc1nc(F)ccc1CN1CCC(=O)CC1    ZINC001235804905
Cc1cc(CN2CCC(=O)CC2)cnc1F    ZINC001231925535
Nc1cccc(F)c1CN1CCC(=O)CC1    ZINC001140872996
Cc1ncc(F)cc1CN1CCC(=O)CC1    ZINC001232986966
CC1(C(=O)O[C@H]2C=CCC2)CCC(=O)CC1    ZINC000835283627
C#CC[C@H](C)OC(=O)C1(C)CCC(=O)CC1    ZINC001263382741
CC1(C(=O)O[C@@H]2C=CCC2)CCC(=O)CC1    ZINC000835283626
C/C=C/C=C/C(=O)OCC1CCC(=O)CC1    ZINC000803229945
C#C[C@H](CC)OC(=O)C1(C)CCC(=O)CC1    ZINC000835310648
C#C[C@@H](CC)OC(=O)C1(C)CCC(=O)CC1    ZINC000835310650
C#CC[C@@H](C)OC(=O)C1(C)CCC(=O)CC1    ZINC001263382742
CC#CCCOC(=O)C1(C)CCC(=O)CC1    ZINC000835287171
C#CCCCOC(=O)C1(C)CCC(=O)CC1    ZINC000835088539
C/C=C/C=C\C(=O)OCC1CCC(=O)CC1    ZINC000803229944
O=C(OCC1CCC(=O)CC1)C1=CCCC1    ZINC000803391627
CCC#CCOC(=O)C1(C)CCC(=O)CC1    ZINC000893843409
O=C(C=C1CCC1)OCC1CCC(=O)CC1    ZINC000803390363
C#CCCCC(=O)OCC1CCC(=O)CC1    ZINC000803470958
O=C(OCC1CCC(=O)CC1)C1CC=CC1    ZINC000803362436
C[C@@H](CC#N)NC(=O)C1(C)CCC(=O)CC1    ZINC001543279810
C[C@H](CC#N)NC(=O)C1(C)CCC(=O)CC1    ZINC001543279809
C[C@@H](C#N)CNC(=O)CC1CCC(=O)CC1    ZINC000557575584
CC[C@H](C#N)NC(=O)CC1CCC(=O)CC1    ZINC000355867991
N#CCCCCCC(=O)N1CCC(=O)CC1    ZINC000643930676
CC(C)Cc1nnc(C2CCC(=O)CC2)o1    ZINC001256407977
CN(CCC#N)C(=O)CC1CCC(=O)CC1    ZINC000356164062
CC(C)c1noc(CC2CCC(=O)CC2)n1    ZINC000334539114
CC(C)(C#N)CC(=O)NC1CCC(=O)CC1    ZINC001335122894
CC(C)c1noc(C2(C)CCC(=O)CC2)n1    ZINC000335157186
CCN(CC#N)C(=O)CC1CCC(=O)CC1    ZINC000355160596
CC[C@@](C)(C#N)C(=O)NC1CCC(=O)CC1    ZINC001354148491
CC[C@](C)(C#N)C(=O)NC1CCC(=O)CC1    ZINC001354148489
O=C([C@H]1[C@@H]2CNCC[C@@H]21)N1CCC(=O)CC1    ZINC001580846496
C[C@H](C#N)CNC(=O)CC1CCC(=O)CC1    ZINC000557575581
O=C(N1CCC(=O)CC1)[C@]12CC[C@H]1CNC2    ZINC001580847132
CC(C)(C#N)NC(=O)CC1CCC(=O)CC1    ZINC000530451197
Cc1cc(COC2CCC(=O)CC2)n(C)n1    ZINC000164170548
CC[C@@H](C#N)NC(=O)CC1CCC(=O)CC1    ZINC000355867989
O=C([C@@H]1[C@@H]2CNCC[C@@H]21)N1CCC(=O)CC1    ZINC001580846495
O=C(NC1CCC(=O)CC1)[C@@]12C[C@H]1CNC2    ZINC001580843359
Cc1ccoc1CNCN1CCC(=O)CC1    ZINC000292862661
CCCN(CC#N)C(=O)C1CCC(=O)CC1    ZINC000330940711
C[C@H](C#N)CNC(=O)C1(C)CCC(=O)CC1    ZINC001586285543
O=C(N1CCC(=O)CC1)[C@]12C[C@H]1CCCN2    ZINC001580847105
CN(CCC#N)C(=O)C1(C)CCC(=O)CC1    ZINC001583559418
N#CCCCNC(=O)CC1CCC(=O)CC1    ZINC000355875410
O=C([C@H]1C[C@H]2CC[C@@H]1N2)N1CCC(=O)CC1    ZINC001580846050
CCC(C#N)(CC)C(=O)N1CCC(=O)CC1    ZINC000527815215
C[C@H](CC#N)NC(=O)CC1CCC(=O)CC1    ZINC000356057292
N[C@@H]1C[C@H](C(=O)N2CCC(=O)CC2)[C@H]2C[C@H]21    ZINC001580400179
O=C(NC1CCC(=O)CC1)[C@@H]1NC[C@@H]2C[C@@H]21    ZINC001580843576
C[C@@H](CC#N)NC(=O)CC1CCC(=O)CC1    ZINC000356057293
C[C@@H](C#N)CNC(=O)C1(C)CCC(=O)CC1    ZINC001586285545
CCCc1noc(CC2CCC(=O)CC2)n1    ZINC000349927432
C[C@@H](N)c1cn(CC2CCC(=O)CC2)nn1    ZINC001262026873
O=C1CCN(CNCCn2ccnc2)CC1    ZINC000275834133
C[C@H](NCN1CCC(=O)CC1)c1cn[nH]c1    ZINC000276236481
C[C@H](N)c1cn(CC2CCC(=O)CC2)nn1    ZINC001262026874
C[C@H](CN)n1cc(C2CCC(=O)CC2)nn1    ZINC000630592789
C[C@@H](NCN1CCC(=O)CC1)c1cn[nH]c1    ZINC000276236476
CCCc1nnnn1CC1CCC(=O)CC1    ZINC000563555845
CCn1cc(NCN2CCC(=O)CC2)cn1    ZINC000273054237
Cn1nccc1CNCN1CCC(=O)CC1    ZINC000273034813
C[C@@H](CN)n1cc(C2CCC(=O)CC2)nn1    ZINC000630592791
NCCc1cn(CC2CCC(=O)CC2)nn1    ZINC001330794501
C[C@@H](N)Cn1cc(C2CCC(=O)CC2)nn1    ZINC000630594718
C[C@H](N)Cn1cc(C2CCC(=O)CC2)nn1    ZINC000630591561
O=C1CCN(CNCCc2cn[nH]c2)CC1    ZINC000291521128
CNCc1cn(CC2CCC(=O)CC2)nn1    ZINC001262026996
NCCCn1cc(C2CCC(=O)CC2)nn1    ZINC000630586480
CC(C)c1nnnn1CC1CCC(=O)CC1    ZINC000794520129
CN1[C@@H]2CC[C@H]1C[C@@H](N1CCC(=O)CC1)C2    ZINC001169126488
C#C[C@@H](NCN1CCC(=O)CC1)C(C)(C)C    ZINC000309610167
CN(CC1CCC(=O)CC1)CC(C)(C)C#N    ZINC000451061324
O=C1CCC(NC2C[C@H]3CC[C@@H](C2)N3)CC1    ZINC001246232882
CCN(C[C@H](C)C#N)CC1CCC(=O)CC1    ZINC000450331828
CN1[C@@H]2CC[C@H]1C[C@H](N1CCC(=O)CC1)C2    ZINC001169126489
O=C1CCN([C@H]2CC3CCN(CC3)C2)CC1    ZINC001254853805
C#C[C@H](NCN1CCC(=O)CC1)C(C)(C)C    ZINC000309610168
O=C1CCN(C2CCN(C3CC3)CC2)CC1    ZINC001256072300
CN1[C@H]2CC[C@H]1CC(N1CCC(=O)CC1)C2    ZINC000257759935
CCN(C[C@@H](C)C#N)CC1CCC(=O)CC1    ZINC000450331829
O=C1CCN([C@@H]2CC3CCN(CC3)C2)CC1    ZINC001254853804
CC(C)(C1CCCCC1)C1CCC(=O)CC1    ZINC000036354314
CCC[C@H]1CC[C@H](C2CCC(=O)CC2)CC1    ZINC000242390315
CCCC1CCC(C2CCC(=O)CC2)CC1    ZINC000002525464
CCC[C@H]1CC[C@H](C2CCC(=O)CC2)CC1    ZINC000100003345
CC(Cl)(Cl)C(=O)N1CCC(=O)CC1    ZINC000272220265
O=C(CSC(F)F)N1CCC(=O)CC1    ZINC000294528435
Cc1ccc(C(=O)N2CCC(=O)CC2)s1    ZINC000019474039
Cc1sccc1C(=O)N1CCC(=O)CC1    ZINC000294267496
Cc1cscc1C(=O)N1CCC(=O)CC1    ZINC000086815652
Cc1csc(C(=O)N2CCC(=O)CC2)c1    ZINC000293812558
O=C(NC1CCC(=O)CC1)c1cccs1    ZINC000036880111
O=C(Cc1ccsc1)N1CCC(=O)CC1    ZINC000020252512
Cc1ccsc1C(=O)N1CCC(=O)CC1    ZINC000019470261
O=C(Cc1cccs1)N1CCC(=O)CC1    ZINC000019438602
O=C(NC1CCC(=O)CC1)c1ccsc1    ZINC000036879970
O=C1CCC(S(=O)(=O)NCCF)CC1    ZINC000708187315
O=C1CCN(S(=O)(=O)CCCF)CC1    ZINC000335045914
O=C1CCN(Cc2cccc(Cl)c2)CC1    ZINC000019430345
O=C1CCN(Cc2ccc(Cl)cc2)CC1    ZINC000057211713
O=C1CCN(Cc2ccccc2Cl)CC1    ZINC000019471919
O=C1CCN(c2nc(C3CC3)ns2)CC1    ZINC000083651447
C[C@@H](C(=O)N1CCC(=O)CC1)C(F)(F)F    ZINC000336175394
C[C@H](C(=O)N1CCC(=O)CC1)C(F)(F)F    ZINC000336175395
O=C(CC(F)(F)F)NC1CCC(=O)CC1    ZINC000036879985
O=C(CCC(F)(F)F)N1CCC(=O)CC1    ZINC000084123822
O=c1cc(CN2CCC(=O)CC2)occ1O    ZINC000036357199
O=C(O)c1ccc(CN2CCC(=O)CC2)o1    ZINC000011960735
COc1ccc(C(=O)N2CCC(=O)CC2)o1    ZINC000654443831
Cc1ccc(N2CCC(=O)CC2)cc1Cl    ZINC000019090656
Cc1nonc1C(=O)NC1CCC(=O)CC1    ZINC001333460342
O=C1CCC(Cn2ccnc2[N+](=O)[O-])CC1    ZINC000918377390
Cn1nc(C(=O)N2CCC(=O)CC2)cc1O    ZINC001328101509
O=C1CCC(Cn2cnc([N+](=O)[O-])c2)CC1    ZINC000285163063
O=C(O)c1ncn(CC2CCC(=O)CC2)n1    ZINC001609035704
Cn1c(=O)cc(N2CCC(=O)CC2)nc1O    ZINC001337717147
Cc1nonc1CC(=O)N1CCC(=O)CC1    ZINC000845152053
Cc1nnc(O)nc1OC1CCC(=O)CC1    ZINC001226461214
Cn1c(O)ncc1C(=O)N1CCC(=O)CC1    ZINC000630680297
O=C(OCC1CCC(=O)CC1)c1cnn[nH]1    ZINC000805606606
O=C(O)Cn1cc(C2CCC(=O)CC2)nn1    ZINC001595146954
Cc1[nH]nc(C(=O)N2CCC(=O)CC2)c1O    ZINC000679279011
Cc1nnc(CC(=O)N2CCC(=O)CC2)o1    ZINC001623943743
O=C1CCN(Cc2c(O)ncnc2O)CC1    ZINC001140469408
Cc1nc(O)[nH]c1C(=O)N1CCC(=O)CC1    ZINC000579729984
O=C1CCN(Cc2cnc(O)nc2O)CC1    ZINC001231702127
O=C1CCC(Cn2cc([N+](=O)[O-])cn2)CC1    ZINC000285300977
O=C1CCN(Cc2ccc(F)c(O)c2)CC1    ZINC001236701232
Cc1ccc(OC2CCC(=O)CC2)c(F)n1    ZINC001230700403
O=C1CCN(Cc2cc(O)cc(F)c2)CC1    ZINC001237285222
O=C1CCN(Cc2c(O)cccc2F)CC1    ZINC001137831921
O=C1CCN(Cc2ccc(O)cc2F)CC1    ZINC001140124425
Cc1cc(OC2CCC(=O)CC2)cnc1F    ZINC001228587534
O=C1CCN(Cc2cccc(O)c2F)CC1    ZINC001233049578
O=C1CCN(Cc2cc(O)ccc2F)CC1    ZINC001140050083
O=C1CCC(COc2ccc(F)nc2)CC1    ZINC000794522930
O=C1CCN(Cc2cccc(F)c2O)CC1    ZINC001138122607
Cc1cnc(F)c(OC2CCC(=O)CC2)c1    ZINC001228581563
Cc1cc(F)ncc1OC1CCC(=O)CC1    ZINC001228589526
O=C1CCC(Cn2cccc(F)c2=O)CC1    ZINC000335463831
Cc1nc(F)ccc1OC1CCC(=O)CC1    ZINC001228551702
CCc1ccc(CN2CCC(=O)CC2)s1    ZINC000019438834
Cc1cc(CN2CCC(=O)CC2)sc1C    ZINC000083633662
O=C1CCC(Cn2nccc2[N+](=O)[O-])CC1    ZINC000285178218
NC(=O)c1nc[nH]c1OC1CCC(=O)CC1    ZINC001226669281
O=C1CCN(Cc2cc(F)ccc2O)CC1    ZINC001140057125
Cc1cc(CN2CCC(=O)CC2)c(C)s1    ZINC001138566556
NC(=O)c1nnn(CC2CCC(=O)CC2)n1    ZINC001559444402
O=C(Cn1cnnn1)NC1CCC(=O)CC1    ZINC000701199998
Nc1ncn(CC(=O)N2CCC(=O)CC2)n1    ZINC001118978620
O=C(Cn1ncnn1)NC1CCC(=O)CC1    ZINC001347530600
CC1(C(=O)Nc2nn[nH]n2)CCC(=O)CC1    ZINC001629821542
O=C(CCn1cnnn1)N1CCC(=O)CC1    ZINC001119559756
CCc1ncnc(N2CCC(=O)CC2)c1F    ZINC000234169099
Nc1ccnc(F)c1CN1CCC(=O)CC1    ZINC001238149124
C[C@@H](CC(F)(F)F)NC1CCC(=O)CC1    ZINC001255635911
CN(CC1CCC(=O)CC1)CC(F)(F)F    ZINC000450410602
C[C@H](CC(F)(F)F)NC1CCC(=O)CC1    ZINC001255635910
CC1(C(=O)NC2CC(=O)C2)CCC(=O)CC1    ZINC000908465153
C[C@@H](C#N)COC(=O)C1(C)CCC(=O)CC1    ZINC001122823306
CC1(C(=O)NCC#CCO)CCC(=O)CC1    ZINC000565205527
O=C(NC1CCC(=O)CC1)C1=CCCCO1    ZINC001119603725
O=C(CC1CCC(=O)CC1)NCC#CCO    ZINC000563399770
O=C([C@H]1C[C@H]2CC[C@H]1O2)N1CCC(=O)CC1    ZINC000351836040
C[C@H](C#N)COC(=O)C1(C)CCC(=O)CC1    ZINC001122823305
O=C([C@H]1C[C@@]12CCOC2)N1CCC(=O)CC1    ZINC000335653096
C#CCOCCC(=O)NC1CCC(=O)CC1    ZINC001262189791
Cc1nc(C)c(COC2CCC(=O)CC2)o1    ZINC000723632700
O=C(C1CCC(=O)CC1)N1C[C@@H]2C[C@H]1CO2    ZINC000629710658
C#CCO[C@@H](C)C(=O)NC1CCC(=O)CC1    ZINC001339809744
O=C(NC1CCC(=O)CC1)[C@@H]1CCC=CO1    ZINC001332311664
O=C(C/N=C(\O)C1CCC(=O)CC1)C1CC1    ZINC000329338931
O=C(NC1CCC(=O)CC1)[C@@H]1CCC(=O)C1    ZINC001333476222
CC1=C(C(=O)N2CCC(=O)CC2)CCCO1    ZINC000272339219
CC(C)(C#N)C(=O)OCC1CCC(=O)CC1    ZINC000803288221
O=C([C@@H]1C[C@]12CCOC2)N1CCC(=O)CC1    ZINC000335653094
O=C([C@@H]1C[C@H]2CC[C@@H]1O2)N1CCC(=O)CC1    ZINC000563413833
O=C(NC1CCC(=O)CC1)[C@H]1CCC=CO1    ZINC001332311662
N#CCCCC(=O)OCC1CCC(=O)CC1    ZINC000812616363
CC1(C(=O)OCCCC#N)CCC(=O)CC1    ZINC000853919676
C=C[C@@H]1OCC[C@H]1C(=O)N1CCC(=O)CC1    ZINC000569622605
C#CCO[C@H](C)C(=O)NC1CCC(=O)CC1    ZINC001339809743
O=C(NC1CCC(=O)CC1)C1=COCCC1    ZINC001332312828
O=C(NC1CCC(=O)CC1)C1=CCOCC1    ZINC001350868289
C[C@@H](CC#N)OC(=O)C1(C)CCC(=O)CC1    ZINC001347052557
C[C@H](CC#N)OC(=O)C1(C)CCC(=O)CC1    ZINC001347052552
Cc1noc(C)c1COC1CCC(=O)CC1    ZINC000164154916
O=C([C@@H]1C[C@@]12CCOC2)N1CCC(=O)CC1    ZINC000335653093
O=C([C@@H]1[C@H]2CCCO[C@H]21)N1CCC(=O)CC1    ZINC000357262987
O=C([C@@H]1C[C@H]2CC[C@H]1O2)N1CCC(=O)CC1    ZINC000351836039
O=C([C@H]1C[C@]12CCOC2)N1CCC(=O)CC1    ZINC000335653095
COCc1ccc(CN2CCC(=O)CC2)o1    ZINC001231691313
O=C(NC1CCC(=O)CC1)[C@H]1CCC(=O)C1    ZINC001333476223
COCc1cn(CC2CCC(=O)CC2)nn1    ZINC000900553443
C[C@@H](O)Cn1cc(C2CCC(=O)CC2)nn1    ZINC000630589088
CN(C)c1noc(CC2CCC(=O)CC2)n1    ZINC000350197128
CCCc1nnc(CN2CCC(=O)CC2)o1    ZINC000700425666
C[C@H](O)Cn1cc(C2CCC(=O)CC2)nn1    ZINC000630589089
C[C@H](O)c1cn(CC2CCC(=O)CC2)nn1    ZINC001330795931
CC1(C(=O)N2CC=C(N)N2)CCC(=O)CC1    ZINC000829848531
CN(C)c1noc(C2(C)CCC(=O)CC2)n1    ZINC000351053294
COCCn1cc(C2CCC(=O)CC2)nn1    ZINC000630587143
CCn1c(C)nnc1OC1CCC(=O)CC1    ZINC001234099387
O=C1CCC(c2cn(CCCO)nn2)CC1    ZINC000630585744
O=C1CCC(Cn2cc(CCO)nn2)CC1    ZINC001331240573
C[C@@H](O)c1cn(CC2CCC(=O)CC2)nn1    ZINC001330795928
CC/C=C/CNC(=O)CC1CCC(=O)CC1    ZINC000456094514
C[C@@H](CC1CC1)NC(=O)C1CCC(=O)CC1    ZINC000345723434
C[C@H]1CCN(C(=O)CC2CCC(=O)CC2)C1    ZINC000336580241
C[C@H]1CCC[C@@H](C(=O)N2CCC(=O)CC2)C1    ZINC000335940095
C[C@@H]1CCC[C@@H](C(=O)N2CCC(=O)CC2)C1    ZINC000335940090
CC1(C)C[C@@H]1NC(=O)CC1CCC(=O)CC1    ZINC000335249597
CCCC1(C(=O)NC2CCC(=O)CC2)CC1    ZINC000309366442
CC(C)[C@]1(C)C[C@H]1C(=O)N1CCC(=O)CC1    ZINC000336076917
CCC1(C(=O)NC2CCC(=O)CC2)CCC1    ZINC001350866689
CC(C)[C@@]1(C)C[C@H]1C(=O)N1CCC(=O)CC1    ZINC000336076919
CC1(CNC(=O)C2(C)CCC(=O)CC2)CC1    ZINC001635042011
C[C@H](CC(=O)NC1CCC(=O)CC1)C1CC1    ZINC001339808996
O=C1CCC(CN2CCOCC23CC3)CC1    ZINC000334623789
C[C@H]1C[C@H]1CNC(=O)C1(C)CCC(=O)CC1    ZINC001595931722
CC(C)(CC(=O)N1CCC(=O)CC1)C1CC1    ZINC000335928329
CCC(=CC(=O)NC1CCC(=O)CC1)CC    ZINC001332311622
O=C(C1CCCCCC1)N1CCC(=O)CC1    ZINC000053714713
CC[C@@H]1C[C@H]1NC(=O)CC1CCC(=O)CC1    ZINC000438088462
O=C1CCC(CN2[C@H]3CC[C@H]2COC3)CC1    ZINC000335583331
CC[C@@H]1C[C@H]1NC(=O)C1(C)CCC(=O)CC1    ZINC000336300634
CC[C@H]1CCN1C(=O)CC1CCC(=O)CC1    ZINC000334891889
C=CCCCNC(=O)CC1CCC(=O)CC1    ZINC000344532152
CC[C@H]1CCC[C@H]1C(=O)N1CCC(=O)CC1    ZINC000336239559
CC(C)(C(=O)NC1CCC(=O)CC1)C1CC1    ZINC001262189688
CC(C)[C@@H]1CCN1C(=O)C1CCC(=O)CC1    ZINC000334413638
CC1(C(=O)NCC2CCC2)CCC(=O)CC1    ZINC000336221593
C=CC[C@H](C)NC(=O)CC1CCC(=O)CC1    ZINC000356458778
CC1(C(=O)NCCC2CC2)CCC(=O)CC1    ZINC001587113274
C[C@@H]1CCC[C@]1(C)C(=O)N1CCC(=O)CC1    ZINC000336239424
O=C1CCC(CN(C2CC2)C2COC2)CC1    ZINC000451127087
O=C(CCC1CCC1)NC1CCC(=O)CC1    ZINC001262189552
CC/C(C)=C(/C)C(=O)NC1CCC(=O)CC1    ZINC001333475872
O=C(NC1CCC(=O)CC1)C1CCCCC1    ZINC000036880098
O=C(CC1CCCCC1)N1CCC(=O)CC1    ZINC000020252504
CC/C(C)=C(\C)C(=O)NC1CCC(=O)CC1    ZINC001333475873
CC(C)[C@]1(C)C[C@@H]1C(=O)N1CCC(=O)CC1    ZINC000336076920
C[C@@H]1CCC[C@H](C(=O)N2CCC(=O)CC2)C1    ZINC000335940092
C[C@H]1CCC[C@H](C(=O)N2CCC(=O)CC2)C1    ZINC000335940093
C[C@@H]1C[C@@H]1CNC(=O)CC1CCC(=O)CC1    ZINC000356115936
C[C@H]1CC[C@@H]1NC(=O)CC1CCC(=O)CC1    ZINC000335290271
CC1(NC(=O)CC2CCC(=O)CC2)CCC1    ZINC000682809918
CCC1CN(C(=O)C2(C)CCC(=O)CC2)C1    ZINC001637459894
CC/C=C\CNC(=O)C1(C)CCC(=O)CC1    ZINC000456091731
CN(C(=O)C1CCC(=O)CC1)[C@@H]1CC1(C)C    ZINC000335785835
C[C@@H]1C[C@H]1CNC(=O)C1(C)CCC(=O)CC1    ZINC001595931724
O=C(CC1CCC(=O)CC1)NCC1CCC1    ZINC000355171163
C=C[C@H](CC)CC(=O)NC1CCC(=O)CC1    ZINC001351792749
C[C@H](CC1CC1)NC(=O)C1CCC(=O)CC1    ZINC000345723430
C[C@H]1CCCN1C(=O)C1(C)CCC(=O)CC1    ZINC001136972800
C[C@H]1CCC[C@@H]1CC(=O)N1CCC(=O)CC1    ZINC000336409686
C[C@H]1CN(C(=O)CC2CCC(=O)CC2)[C@H]1C    ZINC000334254445
CC1(C)CCN1C(=O)C1(C)CCC(=O)CC1    ZINC001565867986
C[C@@H]1CC[C@H](CC(=O)N2CCC(=O)CC2)C1    ZINC000335963929
CC(C)(C(=O)N1CCC(=O)CC1)C1CCC1    ZINC000322537401
CC1CC(NC(=O)C2(C)CCC(=O)CC2)C1    ZINC001294435633
CN(C(=O)C1(C)CCC(=O)CC1)C1CCC1    ZINC001634603572
C[C@H]1CCC[C@@]1(C)C(=O)N1CCC(=O)CC1    ZINC000336239423
O=C(CCCC1CC1)NC1CCC(=O)CC1    ZINC001332312360
O=C(CC1CCC(=O)CC1)NC1CCCC1    ZINC000336072200
C[C@H]1CC[C@H](C(=O)N2CCC(=O)CC2)CC1    ZINC000570848384
C[C@@H]1CCC[C@@H]1CC(=O)N1CCC(=O)CC1    ZINC000336409683
CC1(C)CCN1C(=O)CC1CCC(=O)CC1    ZINC000530561220
C/C(=C\C(=O)N1CCC(=O)CC1)C(C)(C)C    ZINC000778567707
C=C[C@@H](CC)CC(=O)NC1CCC(=O)CC1    ZINC001351792746
CC(C)CC1(C(=O)N2CCC(=O)CC2)CC1    ZINC000336169641
C[C@@H](C(=O)NC1CCC(=O)CC1)C1CCC1    ZINC000692721766
C[C@@H]1CCCN1C(=O)C1(C)CCC(=O)CC1    ZINC001136972801
C[C@@H]1CCC[C@H]1CC(=O)N1CCC(=O)CC1    ZINC000336409684
C[C@H](C(=O)NC1CCC(=O)CC1)C1CCC1    ZINC000692721778
CCCC1(C(=O)N2CCC(=O)CC2)CCC1    ZINC000336439218
C=C(C)CCNC(=O)CC1CCC(=O)CC1    ZINC000456115674
C=CC[C@@H](C)NC(=O)CC1CCC(=O)CC1    ZINC000356458781
CCC/C(C)=C/C(=O)NC1CCC(=O)CC1    ZINC001262189472
CC1(C(=O)NC2CCC(=O)CC2)CCCC1    ZINC000087316724
CC1(C)CN(C(=O)C2(C)CCC(=O)CC2)C1    ZINC001139760163
C[C@H](NC(=O)C1(C)CCC(=O)CC1)C1CC1    ZINC001625328564
CC1(C)CC[C@@H](C(=O)N2CCC(=O)CC2)C1    ZINC000336500318
C=C[C@](C)(CC)C(=O)NC1CCC(=O)CC1    ZINC001335123879
O=C1CCN(C2CCC3(COC3)CC2)CC1    ZINC001257908057
C[C@@H]1CCN(C(=O)C2(C)CCC(=O)CC2)C1    ZINC001465689433
C[C@H](NC(=O)CC1CCC(=O)CC1)C1CC1    ZINC000355310778
C=C(C)CN(C)C(=O)CC1CCC(=O)CC1    ZINC000355862796
C[C@@H]1[C@@H](C)CN1C(=O)CC1CCC(=O)CC1    ZINC000334254447
CC(C)[C@H]1CCN1C(=O)C1CCC(=O)CC1    ZINC000334413636
C[C@@H]1CC[C@H](C(=O)NC2CCC(=O)CC2)C1    ZINC001332269046
C[C@@H]1CC[C@@H]1NC(=O)CC1CCC(=O)CC1    ZINC000335290273
CC[C@@H]1CCN1C(=O)CC1CCC(=O)CC1    ZINC000334891888
CC(C)C[C@@H]1C[C@H]1C(=O)N1CCC(=O)CC1    ZINC000335663242
C=CCCN(C)C(=O)CC1CCC(=O)CC1    ZINC000355876530
C[C@@H]1C[C@@H]1CNC(=O)C1(C)CCC(=O)CC1    ZINC001595931721
N#CCCCCCCOC1CCC(=O)CC1    ZINC001224373142
CCC1(C)CN(C(=O)C2CCC(=O)CC2)C1    ZINC000336298419
C[C@H]1CCCC[C@@H]1C(=O)N1CCC(=O)CC1    ZINC000335092475
CC/C=C\CNC(=O)CC1CCC(=O)CC1    ZINC000456094513
O=C(CC1CCCC1)NC1CCC(=O)CC1    ZINC000037865331
C[C@H]1C[C@@H]1CNC(=O)CC1CCC(=O)CC1    ZINC000356115932
CC(C)=CCNC(=O)CC1CCC(=O)CC1    ZINC000360167128
C[C@H]1C[C@H]1CNC(=O)CC1CCC(=O)CC1    ZINC000356115937
CC[C@H]1CCC[C@@H]1C(=O)N1CCC(=O)CC1    ZINC000336239560
CN(CC1CCC1)C(=O)C1CCC(=O)CC1    ZINC000258869614
CC1(C)C(C(=O)N2CCC(=O)CC2)C1(C)C    ZINC000085709827
C[C@@H]1CC[C@H]1NC(=O)CC1CCC(=O)CC1    ZINC000335290270
C[C@@H](NC(=O)CC1CCC(=O)CC1)C1CC1    ZINC000355310777
C[C@@H]1CCCN1C(=O)CC1CCC(=O)CC1    ZINC000335746764
C[C@H]1CCC[C@]1(C)C(=O)N1CCC(=O)CC1    ZINC000336239422
CC1(C)C[C@@H]1NC(=O)C1(C)CCC(=O)CC1    ZINC000334683451
C[C@@H]1CN(C(=O)CC2CCC(=O)CC2)[C@@H]1C    ZINC000334254443
C[C@@H]1C[C@@H](C)N1C(=O)CC1CCC(=O)CC1    ZINC000336066909
CC/C=C/CNC(=O)C1(C)CCC(=O)CC1    ZINC000456091732
CC1(C)CC[C@H](C(=O)N2CCC(=O)CC2)C1    ZINC000336500317
C[C@@H]1C[C@H]1CNC(=O)CC1CCC(=O)CC1    ZINC000356115934
CC1(C)CC(C(=O)NC2CCC(=O)CC2)C1    ZINC000706126531
CC(C)=CCNC(=O)C1(C)CCC(=O)CC1    ZINC000336269483
C[C@@H]1CN(C(=O)CC2CCC(=O)CC2)[C@H]1C    ZINC000334254448
C=C(CC)CNC(=O)CC1CCC(=O)CC1    ZINC000456813967
O=C1CCC(CN2C[C@@H]3COC[C@@H]3C2)CC1    ZINC000634779154
CN(C(=O)C1CCC(=O)CC1)[C@H]1CC1(C)C    ZINC000335785836
C[C@@H]1CCCC[C@@H]1C(=O)N1CCC(=O)CC1    ZINC000335092477
CC1(C(=O)N2CCC(=O)CC2)CCCCC1    ZINC000231953710
C[C@H]1C[C@@H]1CNC(=O)C1(C)CCC(=O)CC1    ZINC001595931723
CC1(C)CCC[C@@H]1C(=O)N1CCC(=O)CC1    ZINC000228848592
C[C@H]1CC[C@H]1NC(=O)CC1CCC(=O)CC1    ZINC000335290272
CN(C(=O)CC1CCC(=O)CC1)C1CCC1    ZINC000218552566
O=C(CCC1CCCC1)N1CCC(=O)CC1    ZINC000019504769
CC1CC(NC(=O)CC2CCC(=O)CC2)C1    ZINC000336075036
CC1(C)CCC[C@H]1C(=O)N1CCC(=O)CC1    ZINC000228848599
C[C@@H]1C[C@H](C)N1C(=O)CC1CCC(=O)CC1    ZINC000336066908
C[C@H]1CCN(C(=O)C2(C)CCC(=O)CC2)C1    ZINC001465689432
C[C@H]1CC[C@H](CC(=O)N2CCC(=O)CC2)C1    ZINC000335963930
CN(CC1CC1)C(=O)CC1CCC(=O)CC1    ZINC000355170419
O=C1CCC(NC2C[C@H]3CC[C@@H](C2)O3)CC1    ZINC001172219555
CN(CC1CC1)C(=O)C1(C)CCC(=O)CC1    ZINC001596688038
C[C@@H]1CC[C@@H](C(=O)NC2CCC(=O)CC2)C1    ZINC001332269043
C=C[C@@](C)(CC)C(=O)NC1CCC(=O)CC1    ZINC001335123880
C/C(=C/C(=O)N1CCC(=O)CC1)C(C)(C)C    ZINC000778567706
C[C@@H](C(=O)N1CCC(=O)CC1)C1CCCC1    ZINC000679278861
CC1(CNC(=O)CC2CCC(=O)CC2)CC1    ZINC000356032120
C[C@H](C(=O)N1CCC(=O)CC1)C1CCCC1    ZINC000679278860
C[C@H]1CCC[C@H]1CC(=O)N1CCC(=O)CC1    ZINC000336409685
C=C(CC)CNC(=O)C1(C)CCC(=O)CC1    ZINC000456826457
C[C@H]1C[C@H](C)N1C(=O)CC1CCC(=O)CC1    ZINC000336066910
CC1(C)C[C@H]1NC(=O)CC1CCC(=O)CC1    ZINC000336625116
C[C@H]1CCCN1C(=O)CC1CCC(=O)CC1    ZINC000335746763
CCN(C(=O)CC1CCC(=O)CC1)C1CC1    ZINC000355331787
C[C@H]1CC[C@@H](CC(=O)N2CCC(=O)CC2)C1    ZINC000335963931
O=C(CC1CCC(=O)CC1)N1CCCCC1    ZINC000168441987
C=CCC(C)(C)C(=O)NC1CCC(=O)CC1    ZINC001334298436
CCC/C(C)=C\C(=O)NC1CCC(=O)CC1    ZINC001262189471
CC1(C(=O)NC2CCCC2)CCC(=O)CC1    ZINC001624060847
C=C(C)C(C)(C)C(=O)NC1CCC(=O)CC1    ZINC001333475986
C[C@H]1CC[C@@H](C(=O)NC2CCC(=O)CC2)C1    ZINC001332269045
C[C@H]1CC[C@H](C(=O)NC2CCC(=O)CC2)C1    ZINC001332269044
C=CC(C)(C)CC(=O)NC1CCC(=O)CC1    ZINC001262188906
CC1(CCC(=O)NC2CCC(=O)CC2)CC1    ZINC001334738280
C[C@H]1CCCC[C@H]1C(=O)N1CCC(=O)CC1    ZINC000335092473
CC(C)[C@@]1(C)C[C@@H]1C(=O)N1CCC(=O)CC1    ZINC000336076918
CC[C@@H]1CCC[C@@H]1C(=O)N1CCC(=O)CC1    ZINC000336239561
C[C@@H]1CC[C@@H](CC(=O)N2CCC(=O)CC2)C1    ZINC000335963928
C=C(C)CN(C)C(=O)C1(C)CCC(=O)CC1    ZINC000623046041
C[C@@H]1CCN(C(=O)CC2CCC(=O)CC2)C1    ZINC000336580243
CCC1(C(=O)N2CCC(=O)CC2)CCCC1    ZINC000087316687
C[C@@H](CC(=O)NC1CCC(=O)CC1)C1CC1    ZINC001339808998
C[C@@H]1CCCC[C@H]1C(=O)N1CCC(=O)CC1    ZINC000335092478
C[C@@H]1CCC[C@@]1(C)C(=O)N1CCC(=O)CC1    ZINC000336239425
CC1(C(=O)N2CCCCC2)CCC(=O)CC1    ZINC001628448451
CC[C@@H]1CCC[C@H]1C(=O)N1CCC(=O)CC1    ZINC000336239562
O=C1CCN([C@H]2CCNC3(CNC3)C2)CC1    ZINC001246559872
O=C1CCN([C@@H]2CCNC3(CNC3)C2)CC1    ZINC001246559876
CC[C@H]1C[C@H](C)CN1CC1CCC(=O)CC1    ZINC000335582355
C[C@H](C1CCC1)N(C)CC1CCC(=O)CC1    ZINC000450649552
C[C@H]1CCN(CC2CCC(=O)CC2)C[C@H]1C    ZINC000336197326
C[C@H]1CN(CC2CCC(=O)CC2)C(C)(C)C1    ZINC000334584813
CC[C@@H](C)N1CCC2(CCC(=O)CC2)CC1    ZINC001257446507
CC[C@@H]1C[C@@H](C)CN1CC1CCC(=O)CC1    ZINC000335582356
CC[C@@H]1[C@H](C)CCN1CC1CCC(=O)CC1    ZINC000336261381
C[C@H]1CCC[C@H](C)N1CC1CCC(=O)CC1    ZINC000336188855
CCCN(CC1CC1)CC1CCC(=O)CC1    ZINC000347713653
C[C@H]1CC[C@H](N(C)CC2CCC(=O)CC2)C1    ZINC000334794924
CC[C@@H]1CCCN(CC2CCC(=O)CC2)C1    ZINC000334409782
C[C@@H]1CN(CC2CCC(=O)CC2)[C@@H](C)[C@H]1C    ZINC000419331722
C[C@@H]1CCN(CC2CCC(=O)CC2)C[C@H]1C    ZINC000336197328
CC[C@@H]1CC[C@@H](C)N1CC1CCC(=O)CC1    ZINC000336198305
CCN(CCC1CC1)CC1CCC(=O)CC1    ZINC000450748966
CCC1CCN(CC2CCC(=O)CC2)CC1    ZINC000334652062
CC(C)CN1CCC2(CCC(=O)CC2)CC1    ZINC001201478282
CC[C@@H]1C[C@H](C)CN1CC1CCC(=O)CC1    ZINC000335582357
C[C@H]1C[C@H](N2CCC(=O)CC2)CC(C)(C)C1    ZINC000708235900
CN(CC1CCC(=O)CC1)C1CCCCC1    ZINC000259023897
C[C@@H]1CCN(CC2CCC(=O)CC2)C[C@@H]1C    ZINC000336197325
C[C@@H]1CCCCN(CC2CCC(=O)CC2)C1    ZINC000336257183
CC[C@@H]1CCCCN1CC1CCC(=O)CC1    ZINC000336000775
CC(C)=CCC[C@H](C)CN1CCC(=O)CC1    ZINC001201487243
C[C@@H]1CCCCCN1CC1CCC(=O)CC1    ZINC000335225165
CCC1CCC(NC2CCC(=O)CC2)CC1    ZINC001256867055
CC[C@H](C)N1CCC2(CCC(=O)CC2)CC1    ZINC001257446508
C[C@@H]1C[C@@H](N2CCC(=O)CC2)CC(C)(C)C1    ZINC000708235908
CC(C)CN(CC1CCC(=O)CC1)C1CC1    ZINC000450252277
CC1(C)CCC[C@@H](NC2CCC(=O)CC2)C1    ZINC001258276365
C=CCCCCCCCN1CCC(=O)CC1    ZINC001209438371
C[C@@H](N(C)CC1CCC(=O)CC1)C1(C)CC1    ZINC000347741968
CN(C[C@H]1CC1(C)C)CC1CCC(=O)CC1    ZINC000662342701
CC[C@H]1CC[C@H](C)N1CC1CCC(=O)CC1    ZINC000336198304
C=CCN(CC1CCC(=O)CC1)C(C)(C)C    ZINC000661760309
CC1(C)CCCN(CC2CCC(=O)CC2)C1    ZINC000336202002
CC(C)N(CC1CCC(=O)CC1)C1CCC1    ZINC000450565739
C[C@@H]1CCC[C@H](C)N1CC1CCC(=O)CC1    ZINC000335579291
C[C@@H]1CCCN(CC2CCC(=O)CC2)[C@@H]1C    ZINC000335162467
CC/C=C\CCCCCN1CCC(=O)CC1    ZINC001208189989
C[C@@H]1C[C@H](C)CN(CC2CCC(=O)CC2)C1    ZINC000335363319
C[C@@H]1CCC[C@@H](C)N1CC1CCC(=O)CC1    ZINC000336188856
CC[C@H]1CC[C@@H](C)N1CC1CCC(=O)CC1    ZINC000336198307
C[C@H]1CCCN(CC2CCC(=O)CC2)CC1    ZINC000334792040
O=C1CCC(NC2CCCCCCC2)CC1    ZINC001258233973
CC(C)=CCC[C@@H](C)NC1CCC(=O)CC1    ZINC001258077052
CC[C@@H]1CC[C@H](C)N1CC1CCC(=O)CC1    ZINC000336198306
C[C@@H]1CC[C@H](NC2CCC(=O)CC2)C[C@H]1C    ZINC001172357311
CCCC1CCC(N2CCC(=O)CC2)CC1    ZINC000034604757
C[C@@H]1[C@@H](C)CCCN1CC1CCC(=O)CC1    ZINC000335162465
C[C@H]1C[C@@H](N2CCC(=O)CC2)CC(C)(C)C1    ZINC000708235894
CN(C[C@@H]1CC1(C)C)CC1CCC(=O)CC1    ZINC000662342704
C[C@H]1C[C@H](C)CN(CC2CCC(=O)CC2)C1    ZINC000335363318
C[C@@H]1C[C@H](N2CCC(=O)CC2)CC(C)(C)C1    ZINC000708235891
CC1(C)CN(CC2CCC(=O)CC2)C1(C)C    ZINC001326491184
C[C@@H]1CC[C@H](N(C)CC2CCC(=O)CC2)C1    ZINC000334794930
C[C@@H]1CC[C@@H](N(C)CC2CCC(=O)CC2)C1    ZINC000334794926
C[C@@H]1CC[C@@H](NC2CCC(=O)CC2)C[C@@H]1C    ZINC001172357310
CN(CC1CCC(=O)CC1)C1CC(C)(C)C1    ZINC000335239637
C[C@H]1C[C@H](NC2CCC(=O)CC2)C[C@@H](C)C1    ZINC000719335855
CC(C)N(CC1CC1)CC1CCC(=O)CC1    ZINC000649361590
CC[C@]1(C)CCN(CC2CCC(=O)CC2)C1    ZINC000335586710
C[C@@H]1CN(CC2CCC(=O)CC2)C(C)(C)C1    ZINC000334584817
CC(C)[C@H]1CCCN1CC1CCC(=O)CC1    ZINC000334788804
CCN(CC1CCC1)CC1CCC(=O)CC1    ZINC000450891330
C[C@H](N(C)CC1CCC(=O)CC1)C1(C)CC1    ZINC000347741975
CCCCN(CC1CCC(=O)CC1)C1CC1    ZINC000450263441
C[C@@H](C1CCC1)N(C)CC1CCC(=O)CC1    ZINC000450649553
C[C@H]1CC(C)(C)CN1CC1CCC(=O)CC1    ZINC000335188223
C[C@@H]1CCCN(CC2CCC(=O)CC2)CC1    ZINC000334792038
O=C1CCN(CCCC2CCCCC2)CC1    ZINC000694046007
CCCCN1CCC2(CCC(=O)CC2)CC1    ZINC001201717267
C[C@@H]1CC[C@H](C)N(CC2CCC(=O)CC2)C1    ZINC000334649114
CN(CC1CCCC1)CC1CCC(=O)CC1    ZINC000258818196
C[C@H]1CN(CC2CCC(=O)CC2)CC[C@@H]1C    ZINC000336197327
C[C@@H]1CC[C@H](NC2CCC(=O)CC2)C[C@@H]1C    ZINC001172357308
CC[C@H]1CCCN(CC2CCC(=O)CC2)C1    ZINC000334409785
C[C@@H]1CC[C@@H](NC2CCC(=O)CC2)C[C@H]1C    ZINC001172357309
C[C@H]1CCCN(CC2CCC(=O)CC2)[C@H]1C    ZINC000335162466
CC[C@H]1C[C@@H](C)CN1CC1CCC(=O)CC1    ZINC000335582358
C[C@@H]1CC[C@H](C)CN1CC1CCC(=O)CC1    ZINC000334649115
C[C@H]1CCCCCN1CC1CCC(=O)CC1    ZINC000335225166
C[C@@H]1CCN(CC2CCC(=O)CC2)[C@H](C)C1    ZINC000335098729
CC[C@H]1CCCCN1CC1CCC(=O)CC1    ZINC000336000777
C[C@H]1[C@@H](C)N(CC2CCC(=O)CC2)C[C@H]1C    ZINC000419331718
CC(C)=CCC[C@@H](C)CN1CCC(=O)CC1    ZINC001201487242
CC1(C)CCN(CC2CCC(=O)CC2)CC1    ZINC000336194443
CC1(C)CCC[C@H](NC2CCC(=O)CC2)C1    ZINC001258276366
C[C@H]1CC(NC2CCC(=O)CC2)C[C@H](C)C1    ZINC000719335851
CC(C)[C@@H]1CCCN1CC1CCC(=O)CC1    ZINC000334788803
CC[C@@H]1[C@@H](C)CCN1CC1CCC(=O)CC1    ZINC000336261384
CC1(C)CCC(NC2CCC(=O)CC2)CC1    ZINC001255297522
CC(C)C1CCC(N2CCC(=O)CC2)CC1    ZINC000090659394
CC[C@@]1(C)CCN(CC2CCC(=O)CC2)C1    ZINC000335586709
C[C@@H]1[C@@H](C)[C@H](C)CN1CC1CCC(=O)CC1    ZINC000419331717
CC[C@H]1[C@@H](C)CCN1CC1CCC(=O)CC1    ZINC000336261382
C[C@H]1CC[C@H](C)N(CC2CCC(=O)CC2)C1    ZINC000334649116
C[C@H]1CCCCN(CC2CCC(=O)CC2)C1    ZINC000336257184
CCN(CC1CCC(=O)CC1)C1CCCC1    ZINC000450261939
C[C@@H]1C[C@@H](C)CN(CC2CCC(=O)CC2)C1    ZINC000335363320
C[C@@H]1CC(C)(C)CN1CC1CCC(=O)CC1    ZINC000335188222
C[C@@H]1CCCN(CC2CCC(=O)CC2)[C@H]1C    ZINC000335162464
CC[C@H]1[C@H](C)CCN1CC1CCC(=O)CC1    ZINC000336261383
O=C1CCC(CN2CCCCCCC2)CC1    ZINC000809570305
CC(C)=CCC[C@H](C)NC1CCC(=O)CC1    ZINC001258077053
C[C@@H]1CC(NC2CCC(=O)CC2)C[C@@H](C)C1    ZINC000719335858
C[C@@H]1[C@H](C)CN(CC2CCC(=O)CC2)[C@H]1C    ZINC000419331719
C[C@H]1CC[C@@H](N(C)CC2CCC(=O)CC2)C1    ZINC000334794928
C[C@@H]1CC[C@@H](C)N(CC2CCC(=O)CC2)C1    ZINC000334649117
O=C1CCC(O)(c2ccc(Cl)cc2)CC1    ZINC000035636710
O=C1CCC(Oc2ccc(Cl)cc2)CC1    ZINC000084498681
O=C1CCC(O)(c2cccc(Cl)c2)CC1    ZINC000084323117
O=C1CCC(Oc2cccc(Cl)c2)CC1    ZINC000084498680
Cc1cc(C(=O)N2CCC(=O)CC2)ns1    ZINC000277503717
O=C1CCC(Oc2nccc(S)n2)CC1    ZINC001228127442
Cc1ncsc1C(=O)N1CCC(=O)CC1    ZINC000019482025
O=C(Cc1cscn1)N1CCC(=O)CC1    ZINC000169818921
Cc1ncc(C(=O)N2CCC(=O)CC2)s1    ZINC000226545939
O=C(NC1CCC(=O)CC1)c1nccs1    ZINC001332750008
Cc1nscc1C(=O)N1CCC(=O)CC1    ZINC000272940507
O=C(NC1CCC(=O)CC1)c1cncs1    ZINC000236400733
O=C(Nc1nccs1)C1CCC(=O)CC1    ZINC000170018413
O=C(Cc1cncs1)N1CCC(=O)CC1    ZINC000275641588
O=C(NC1CCC(=O)CC1)c1ccns1    ZINC000705380162
O=C(NC1CCC(=O)CC1)c1cscn1    ZINC000062357610
O=C1CCC(Oc2ccccc2Cl)CC1    ZINC000084498679
O=C(NC1CCC(=O)CC1)c1ccsn1    ZINC000705380256
O=C1CCC(Oc2ccnc(S)n2)CC1    ZINC001226935619
O=C1CCC(Nc2ccc(Cl)nc2)CC1    ZINC000040435288
O=C1CCN(Cc2ncccc2Cl)CC1    ZINC000703853562
O=C1CCN(Cc2ccc(Cl)cn2)CC1    ZINC000707358254
O=C1CCN(Cc2cccnc2Cl)CC1    ZINC001137421490
O=C1CCN(Cc2cnccc2Cl)CC1    ZINC001137231393
O=C1CCN(Cc2ccncc2Cl)CC1    ZINC000084085223
O=C1CCN(Cc2cncc(Cl)c2)CC1    ZINC000703001852
O=C1CCN(Cc2cccc(Cl)n2)CC1    ZINC001139548035
O=C1CCN(Cc2ccnc(Cl)c2)CC1    ZINC001138815897
O=C1CCN(Cc2cc(Cl)ccn2)CC1    ZINC001139559350
O=C1CCN(Cc2ccc(Cl)nc2)CC1    ZINC000137186585
O=C(NCC(F)(F)F)N1CCC(=O)CC1    ZINC000166529812
COc1cc(C(=O)N2CCC(=O)CC2)on1    ZINC000408074292
O=C(c1cc(CO)on1)N1CCC(=O)CC1    ZINC001351754757
O=C1CCC(Oc2nc(O)cc(O)n2)CC1    ZINC001228390346
NC(=O)c1cc(OC2CCC(=O)CC2)no1    ZINC001234593903
O=C1CCC(Oc2cc(O)ccc2F)CC1    ZINC001226122754
O=C(O)Cc1noc(C2CCC(=O)CC2)n1    ZINC001606325681
O=C1CCC(Oc2c(O)cccc2F)CC1    ZINC001225803835
O=C1CCC(Oc2cccc(O)c2F)CC1    ZINC001233867701
O=C1CCC(Oc2cc(F)ccc2O)CC1    ZINC001230290626
O=C1CCC(Oc2cc(O)cc(F)c2)CC1    ZINC001233819965
O=C1CCC(OCCc2cccs2)CC1    ZINC000164156764
O=C1CCC(OCCc2ccsc2)CC1    ZINC000164178877
O=C1CCC(Cn2cnc([N+](=O)[O-])n2)CC1    ZINC000347895644
Cn1ncc([N+](=O)[O-])c1N1CCC(=O)CC1    ZINC000095803021
Cn1cnc([N+](=O)[O-])c1N1CCC(=O)CC1    ZINC000035121780
Cc1ccc(COC2CCC(=O)CC2)s1    ZINC001223186015
O=C(Cn1cnnc1O)N1CCC(=O)CC1    ZINC000333252840
O=C(NC1CCC(=O)CC1)c1cc(F)c[nH]1    ZINC001339807123
Cc1nc(C)c(CN2CCC(=O)CC2)s1    ZINC000306648872
O=C1CCN(CNCc2ccsc2)CC1    ZINC000273042055
Cn1ccnc1SCC1CCC(=O)CC1    ZINC000285258465
Cc1nc(CN2CCC(=O)CC2)sc1C    ZINC000087376971
O=C1CCN(CNCc2cccs2)CC1    ZINC000275720905
Nc1nnn(CC(=O)N2CCC(=O)CC2)n1    ZINC001136121865
O=C(OCC1CCC(=O)CC1)C1=COCC1    ZINC000803357773
Cc1ncnc(OC2CCC(=O)CC2)c1F    ZINC001230017856
O=C1CCC(Cn2cncc(F)c2=O)CC1    ZINC001652843116
O=C1CCC(Oc2cnc(CF)nc2)CC1    ZINC001225535316
CCc1csc(CN2CCC(=O)CC2)n1    ZINC001232470269
CCc1ncc(CN2CCC(=O)CC2)s1    ZINC001237820841
O=C([C@@H]1CCC(=O)NC1)N1CCC(=O)CC1    ZINC000701210711
O=C(NC1CC1)C(=O)NC1CCC(=O)CC1    ZINC001119603667
O=C([C@@H]1CCCNC1=O)N1CCC(=O)CC1    ZINC000630678791
CN1CC[C@H](C(=O)N2CCC(=O)CC2)C1=O    ZINC000681230169
C=CC(=O)NCCC(=O)N1CCC(=O)CC1    ZINC000490673831
CN1C[C@@H](C(=O)N2CCC(=O)CC2)CC1=O    ZINC000272322466
CC1=NO[C@@H](C(=O)NC2CCC(=O)CC2)C1    ZINC001334297891
O=C(C[C@H]1CCC(=O)N1)N1CCC(=O)CC1    ZINC001330714141
O=C(C[C@@H]1CCC(=O)N1)N1CCC(=O)CC1    ZINC001330714143
NC(=O)[C@@H]1CC[C@@H]1C(=O)N1CCC(=O)CC1    ZINC000565841496
O=CN1CCC[C@H]1C(=O)N1CCC(=O)CC1    ZINC000820770991
NC(=O)C1(C(=O)N2CCC(=O)CC2)CCC1    ZINC000540904357
O=C(CN1CCCC1=O)N1CCC(=O)CC1    ZINC000048521380
COCc1noc(C2(C)CCC(=O)CC2)n1    ZINC000904533269
CN1C[C@H](C(=O)N2CCC(=O)CC2)CC1=O    ZINC000272322465
O=C([C@H]1CCCNC1=O)N1CCC(=O)CC1    ZINC000630678795
NC(=O)[C@H]1CC[C@@H]1C(=O)N1CCC(=O)CC1    ZINC000565841498
O=C([C@@H]1CCCC(=O)N1)N1CCC(=O)CC1    ZINC000351836898
CCCN1C(=O)NC2(CCC(=O)CC2)C1=O    ZINC000331557325
O=C(NC1CCC(=O)CC1)[C@@H]1CCC(=O)N1    ZINC000701229504
CC1=NO[C@H](C(=O)NC2CCC(=O)CC2)C1    ZINC001334297889
CC1=NO[C@](C)(C(=O)N2CCC(=O)CC2)C1    ZINC001338660785
CN1CC[C@@H](C(=O)N2CCC(=O)CC2)C1=O    ZINC000681230168
O=C(CNC(=O)C1CC1)N1CCC(=O)CC1    ZINC000540904381
O=C([C@H]1CCC(=O)NC1)N1CCC(=O)CC1    ZINC000701210712
O=C([C@@H]1CCNC(=O)C1)N1CCC(=O)CC1    ZINC001337380004
O=C([C@H]1CCNC(=O)C1)N1CCC(=O)CC1    ZINC001337380005
CC(=O)N1CC(C(=O)N2CCC(=O)CC2)C1    ZINC000276293555
O=C(NCC1CC1)C(=O)N1CCC(=O)CC1    ZINC000276286850
C=CC(=O)N(C)CC(=O)N1CCC(=O)CC1    ZINC000858293339
C[C@]1(C(=O)N2CCC(=O)CC2)CCNC1=O    ZINC000635208413
O=C(NC1CCC(=O)CC1)[C@H]1CCC(=O)N1    ZINC000701182777
CNC(=O)C1(C(=O)N2CCC(=O)CC2)CC1    ZINC000408138779
COCc1noc(CC2CCC(=O)CC2)n1    ZINC000349931038
CC1=NO[C@@](C)(C(=O)N2CCC(=O)CC2)C1    ZINC001338660784
NC(=O)[C@@H]1C[C@@H]1C(=O)NC1CCC(=O)CC1    ZINC001332269553
CN1C(=O)CC[C@H]1C(=O)N1CCC(=O)CC1    ZINC000329085905
O=CN1CCC[C@@H]1C(=O)N1CCC(=O)CC1    ZINC000820770992
O=C([C@H]1CCCC(=O)N1)N1CCC(=O)CC1    ZINC000333144711
NC(=O)[C@H]1CC[C@H]1C(=O)N1CCC(=O)CC1    ZINC000565841497
CN1C(=O)CC[C@@H]1C(=O)N1CCC(=O)CC1    ZINC000329085904
NC(=O)[C@@H]1CC[C@H]1C(=O)N1CCC(=O)CC1    ZINC000565841499
C[C@@]1(C(=O)N2CCC(=O)CC2)CCNC1=O    ZINC000635208396
C[Si](C)(C)C#CCOC1CCC(=O)CC1    ZINC001224616457
NOCc1cn(CC2CCC(=O)CC2)nn1    ZINC001331242445
N#C[C@]1(F)CCN(CC2CCC(=O)CC2)C1    ZINC000649471548
N#C[C@@]1(F)CCN(CC2CCC(=O)CC2)C1    ZINC000649471549
C=CCCCOC(=O)C1(C)CCC(=O)CC1    ZINC000835197598
O=C(OCC1CCC(=O)CC1)C1CCCC1    ZINC000803226104
CC/C(C)=C\C(=O)OCC1CCC(=O)CC1    ZINC000838046429
CC1(C(=O)OCC2CCC2)CCC(=O)CC1    ZINC000835181758
CC1(C)C[C@@H]1C(=O)OCC1CCC(=O)CC1    ZINC000803404107
C/C=C(/CC)C(=O)OCC1CCC(=O)CC1    ZINC000803459731
C[C@H](C(=O)OCC1CCC(=O)CC1)C1CC1    ZINC000803377685
CCC/C=C/C(=O)OCC1CCC(=O)CC1    ZINC000803287305
C=CC(C)(C)C(=O)OCC1CCC(=O)CC1    ZINC000837862202
CC/C(C)=C/C(=O)OCC1CCC(=O)CC1    ZINC000838046425
C=C(CC)COC(=O)C1(C)CCC(=O)CC1    ZINC000835661462
C[C@@H](C(=O)OCC1CCC(=O)CC1)C1CC1    ZINC000803377676
C=C(C)[C@H](C)OC(=O)C1(C)CCC(=O)CC1    ZINC000835299024
CC/C=C\COC(=O)C1(C)CCC(=O)CC1    ZINC000835091422
C=C[C@H](CC)OC(=O)C1(C)CCC(=O)CC1    ZINC000835273545
CC1(CC(=O)OCC2CCC(=O)CC2)CC1    ZINC000803469023
CC1CC(OC(=O)C2(C)CCC(=O)CC2)C1    ZINC000835455756
CC(C)=CCOC(=O)C1(C)CCC(=O)CC1    ZINC000835272150
CCC/C=C\C(=O)OCC1CCC(=O)CC1    ZINC000803287304
C=C[C@@H](CC)OC(=O)C1(C)CCC(=O)CC1    ZINC000835273546
CCC1(C(=O)OCC2CCC(=O)CC2)CC1    ZINC000803382034
CC(C)=C(C)C(=O)OCC1CCC(=O)CC1    ZINC000803383810
CC/C=C/COC(=O)C1(C)CCC(=O)CC1    ZINC000835091425
O=C(CC1CCC1)OCC1CCC(=O)CC1    ZINC000803371283
C=C(C)CCOC(=O)C1(C)CCC(=O)CC1    ZINC000835189993
C/C=C(\CC)C(=O)OCC1CCC(=O)CC1    ZINC000803459732
C=CCCCC(=O)OCC1CCC(=O)CC1    ZINC000803378337
C[C@@H](OC(=O)C1(C)CCC(=O)CC1)C1CC1    ZINC000835103838
CC1(C(=O)OC2CCCC2)CCC(=O)CC1    ZINC000835099593
CC/C=C(\C)C(=O)OCC1CCC(=O)CC1    ZINC000803252183
O=C(CCC1CC1)OCC1CCC(=O)CC1    ZINC000803357010
C/C=C(\C)COC(=O)C1(C)CCC(=O)CC1    ZINC000842844423
CC1(C(=O)OCCC2CC2)CCC(=O)CC1    ZINC000835187102
C/C=C(/C)COC(=O)C1(C)CCC(=O)CC1    ZINC000842844424
CC/C=C(/C)C(=O)OCC1CCC(=O)CC1    ZINC000803252184
CC1(C(=O)OCC2CCC(=O)CC2)CCC1    ZINC000803382591
C=C(C)[C@@H](C)OC(=O)C1(C)CCC(=O)CC1    ZINC000835299025
CN1CCC(C(=O)N2CCC(=O)CC2)CC1    ZINC000096624926
C[C@@H]1CN(C)C[C@@H]1C(=O)N1CCC(=O)CC1    ZINC000362493113
N[C@@H]1CCC[C@H]1CC(=O)N1CCC(=O)CC1    ZINC001580378385
CC(=O)N1CC[C@H](NC2CCC(=O)CC2)C1    ZINC001169501653
CN(CC(=O)N1CCC(=O)CC1)C1CCC1    ZINC000127630064
CC(=O)N1CCC[C@@H](N2CCC(=O)CC2)C1    ZINC001169603602
C[C@@H](C(=O)N1CCC(=O)CC1)N1CC(C)C1    ZINC000577765779
C[C@@H]1C[C@H](C(=O)N2CCC(=O)CC2)CCN1    ZINC001579467119
CN(NC(=O)C1(C)CCC(=O)CC1)C1CC1    ZINC000819653138
CN1CCC[C@H]1C(=O)NC1CCC(=O)CC1    ZINC001335124142
N[C@@H]1CC[C@H](CC(=O)N2CCC(=O)CC2)C1    ZINC001580384419
C[C@@H]1CN(C)C[C@H]1C(=O)N1CCC(=O)CC1    ZINC000362493114
C[C@H]1CN(C)C[C@@H]1C(=O)N1CCC(=O)CC1    ZINC000362493115
CCN1CC[C@@H](N2CCC(=O)CC2)CC1=O    ZINC001172037210
CN1CCCC[C@H]1C(=O)N1CCC(=O)CC1    ZINC000635207975
CN1CCN(CC2CCC(=O)CC2)CC1=O    ZINC000334793256
C=C(CN(C)C)C(=O)NC1CCC(=O)CC1    ZINC001332269066
C[C@@H]1[C@H](C(=O)N2CCC(=O)CC2)CCN1C    ZINC000648725956
N[C@@H]1CCC[C@@H]1C(=O)NC1CCC(=O)CC1    ZINC001580375663
O=C(CN1CCCC1)NC1CCC(=O)CC1    ZINC001119671454
CC1(C(=O)N2CCCCN2)CCC(=O)CC1    ZINC000614738733
C[C@H]1CCCCN1C(=O)N1CCC(=O)CC1    ZINC000655471290
N[C@@H]1CCC[C@H](C(=O)N2CCC(=O)CC2)C1    ZINC001580377536
CN(C)CC1(C(=O)N2CCC(=O)CC2)CC1    ZINC000635207603
CCN(CC(=O)N1CCC(=O)CC1)C1CC1    ZINC000037322926
N[C@@H]1CCC[C@@H](C(=O)N2CCC(=O)CC2)C1    ZINC001580373900
C[C@H]1CN(C)C[C@H]1C(=O)N1CCC(=O)CC1    ZINC000362493112
CC(=O)N1CCC[C@H](N2CCC(=O)CC2)C1    ZINC001169603603
CC1(C(=O)N2CC[C@@H](N)C2)CCC(=O)CC1    ZINC001576333260
O=C1CCN(CNCC2=CCCOC2)CC1    ZINC000289688409
O=C1CCC(CN2CCCNC(=O)C2)CC1    ZINC000880140507
CC1(C(=O)N2CC[C@H](N)C2)CCC(=O)CC1    ZINC001576333261
C[C@@H]1C(=O)NCCN1CC1CCC(=O)CC1    ZINC000336000492
C[C@@H]1CNC[C@H]1CC(=O)N1CCC(=O)CC1    ZINC001579447498
O=C1CCN(CNCC23CC(C2)CO3)CC1    ZINC000529661328
CN(C)C1(C(=O)N2CCC(=O)CC2)CCC1    ZINC000778567184
O=C(NC1CCCC1)NC1CCC(=O)CC1    ZINC000087312544
C[C@H]1C(=O)NCCN1CC1CCC(=O)CC1    ZINC000336000493
O=C(NC1CCCCC1)N1CCC(=O)CC1    ZINC000019472425
CN1CCC[C@@H]1C(=O)NC1CCC(=O)CC1    ZINC001332753565
C[C@@H]1CCCCN1C(=O)N1CCC(=O)CC1    ZINC000655471299
CC(=O)N1CC[C@@H](NC2CCC(=O)CC2)C1    ZINC001169501652
CCN1CC[C@H](N2CCC(=O)CC2)CC1=O    ZINC001172037207
CN1CCCC[C@@H]1C(=O)N1CCC(=O)CC1    ZINC000679279040
CN(C(=O)N1CCC(=O)CC1)C1CCCC1    ZINC000334438515
N=C(O)[C@@H]1CCCN1CC1CCC(=O)CC1    ZINC000329672235
CC(=O)N1CCC(N2CCC(=O)CC2)CC1    ZINC001254424057
C[C@H](C(=O)N1CCC(=O)CC1)N1CC(C)C1    ZINC000577765780
CN(C)C1(C(=O)NC2CCC(=O)CC2)CC1    ZINC001332310810
C=CCCCCCCOC1CCC(=O)CC1    ZINC001224363157
O=C1CCC(OCCC2CCCCC2)CC1    ZINC000300759644
CC1CCC(COC2CCC(=O)CC2)CC1    ZINC000381388239
CN1CCC[C@H](NC2CCC(=O)CC2)CC1    ZINC001254502491
O=C1CCN(CCCN2CCCCC2)CC1    ZINC000140125880
C[C@@H](N)CN1CCC2(CCC(=O)CC2)CC1    ZINC001236143764
CCCN1CCC(N2CCC(=O)CC2)CC1    ZINC000049557827
CN1CCC(CCN2CCC(=O)CC2)CC1    ZINC000125168059
CN(C)C1CCC(N2CCC(=O)CC2)CC1    ZINC000715558701
CCN1CCC(CN2CCC(=O)CC2)CC1    ZINC000044518776
CN1CCC(C)(CN2CCC(=O)CC2)CC1    ZINC000226355130
CC(C)N1CCC(N2CCC(=O)CC2)CC1    ZINC000387390943
CCN1CCN(CC2CCC(=O)CC2)CC1    ZINC000258589430
CN1CCC[C@@H](NC2CCC(=O)CC2)CC1    ZINC001254502489
CCN1CCC(NC2CCC(=O)CC2)CC1    ZINC001169231135
C[C@H](N)CN1CCC2(CCC(=O)CC2)CC1    ZINC001236143765
O=C1CCC(NS(=O)(=O)CCl)CC1    ZINC001260937681
O=C1CCN(S(=O)(=O)CCCl)CC1    ZINC001253457250
O=C(c1cc(O)cs1)N1CCC(=O)CC1    ZINC000848377726
O=C1CCC(Oc2cncc(Cl)c2)CC1    ZINC001225285932
O=C1CCC(Oc2ncccc2Cl)CC1    ZINC000231561329
O=C1CCC(Oc2ccc(Cl)nc2)CC1    ZINC001225595571
O=C1CCC(Oc2ccc(Cl)cn2)CC1    ZINC000231561359
O=C1CCC(Oc2cnccc2Cl)CC1    ZINC001226295061
O=C1CCC(Oc2ccnc(Cl)c2)CC1    ZINC001225778246
O=C1CCC(Oc2cccc(Cl)n2)CC1    ZINC001227928933
O=C1CCC(Oc2cccnc2Cl)CC1    ZINC001225582039
O=C(Nc1nccs1)N1CCC(=O)CC1    ZINC001189351539
O=C1CCC(C(O)=Nc2nncs2)CC1    ZINC000329835114
Cc1nnc(C(=O)N2CCC(=O)CC2)s1    ZINC001330715184
Cc1nnsc1C(=O)N1CCC(=O)CC1    ZINC000082266776
O=C1CCC(Oc2cnnc(S)n2)CC1    ZINC001228640210
O=C(c1cnc(S)[nH]1)N1CCC(=O)CC1    ZINC000776614584
O=C(NC1CCC(=O)CC1)c1cnsn1    ZINC000701230356
O=C(NC1CCC(=O)CC1)c1csnn1    ZINC000083591686
O=C(COC(F)(F)F)N1CCC(=O)CC1    ZINC001119684972
O=C(OCC(F)(F)F)N1CCC(=O)CC1    ZINC000283792679
O=C(NC1CCC(=O)CC1)c1cnns1    ZINC000083592692
O=C1CCN(Cc2cnc(Cl)nc2)CC1    ZINC001139987846
O=C1CCN(Cc2nccnc2Cl)CC1    ZINC001236614274
O=C1CCN(Cc2ccc(Cl)nn2)CC1    ZINC001142059913
O=C1CCC(Oc2nc(O)nc(O)n2)CC1    ZINC001227568266
O=C1CCN(Cc2ncc(Cl)cn2)CC1    ZINC001235415983
O=C1CCN(Cc2cncc(Cl)n2)CC1    ZINC001233446686
Cc1nc(Cl)cc(N2CCC(=O)CC2)n1    ZINC000166064190
Cc1cnc(COC2CCC(=O)CC2)s1    ZINC000886078192
C[C@H](OC1CCC(=O)CC1)c1nccs1    ZINC001224004416
COc1ccsc1CN1CCC(=O)CC1    ZINC001141318641
Cc1ncc(COC2CCC(=O)CC2)s1    ZINC000164175886
Cc1nc(COC2CCC(=O)CC2)cs1    ZINC000164155267
C[C@@H](OC1CCC(=O)CC1)c1nccs1    ZINC001224004415
Cc1coc(SCC2CCC(=O)CC2)n1    ZINC000286450154
Cc1csc(=O)n1CC1CCC(=O)CC1    ZINC000285240113
C#CCSCC(=O)NC1CCC(=O)CC1    ZINC001262188944
Cc1cn(CC2CCC(=O)CC2)c(=O)s1    ZINC000920332398
N#Cc1cccc(C#N)c1N1CCC(=O)CC1    ZINC000436318552
Cn1cnnc1SCC1CCC(=O)CC1    ZINC000285298980
O=C1CCN(CNCc2nccs2)CC1    ZINC000275699378
Cc1nc(SCC2CCC(=O)CC2)n[nH]1    ZINC001325840123
Cn1ncnc1SCC1CCC(=O)CC1    ZINC000286321263
CCCc1nsc(N2CCC(=O)CC2)n1    ZINC000083651449
CC(C)c1nsc(N2CCC(=O)CC2)n1    ZINC000083651445
O=C1CCN(Cc2c(F)cccc2F)CC1    ZINC000137184303
O=C1CCN(Cc2cc(F)cc(F)c2)CC1    ZINC000139320359
O=C1CCN(Cc2ccc(F)c(F)c2)CC1    ZINC000042223180
O=C1CCC(NC[C@@H](O)C(F)(F)F)CC1    ZINC001250991483
O=C([C@H]1C[C@@H](C(=O)O)C1)N1CCC(=O)CC1    ZINC001602646400
COC(=O)C1(C(=O)N2CCC(=O)CC2)CC1    ZINC000274345984
O=C(O)C1CN(C(=O)C2CCC(=O)CC2)C1    ZINC001595281905
O=C(C[C@H]1COC(=O)C1)N1CCC(=O)CC1    ZINC001540611458
C=C(CCC(=O)O)C(=O)N1CCC(=O)CC1    ZINC001588613817
COC(=O)[C@H]1C[C@H]1C(=O)N1CCC(=O)CC1    ZINC000270889351
O=C(NC1CCC(=O)CC1)C1=COCCO1    ZINC000701261127
C[C@@H]1C[C@@]1(C(=O)O)C(=O)N1CCC(=O)CC1    ZINC001594223079
O=C1CCN(Cc2ccc(F)cc2F)CC1    ZINC000050884886
O=C1CCN(Cc2cccc(F)c2F)CC1    ZINC000035222969
O=C1CCN(Cc2cc(F)ccc2F)CC1    ZINC000043458742
O=C1CCC(NC[C@H](O)C(F)(F)F)CC1    ZINC001250991484
O=C(O)[C@@H]1CC[C@H]1C(=O)N1CCC(=O)CC1    ZINC001574825876
O=C(O)[C@@H]1CC[C@@H]1C(=O)N1CCC(=O)CC1    ZINC001574825875
COC(=O)[C@@H]1C[C@@H]1C(=O)N1CCC(=O)CC1    ZINC000270889353
O=C(C[C@@H]1COC(=O)C1)N1CCC(=O)CC1    ZINC001540611459
O=C(O)C1(C(=O)N2CCC(=O)CC2)CCC1    ZINC001606560972
COc1nnc(OC2CCC(=O)CC2)n1C    ZINC001228473908
NC(=O)NC1(C(=O)N2CCC(=O)CC2)CC1    ZINC001320006737
O=C(C(F)=C1CCCC1)N1CCC(=O)CC1    ZINC000778568416
C/C(=C(/F)C(=O)N1CCC(=O)CC1)C1CC1    ZINC001119527389
C/C(=C(\F)C(=O)N1CCC(=O)CC1)C1CC1    ZINC001119527251
O=C1CCC(c2cn(CCCF)nn2)CC1    ZINC000640937617
C[C@@H]1C[C@H](C(=O)NC2CCC(=O)CC2)CO1    ZINC000162102341
COC(=O)N1CCC2(CCC(=O)CC2)CC1    ZINC001193895537
CC1(C(=O)N[C@@H]2CCOC2)CCC(=O)CC1    ZINC000644837015
CCOC1CC(C(=O)N2CCC(=O)CC2)C1    ZINC000334610546
O=C(C[C@@H]1CCCO1)NC1CCC(=O)CC1    ZINC000083523837
COC1(C(=O)N2CCC(=O)CC2)CCCC1    ZINC000335306051
CO[C@H]1CCC[C@@H]1C(=O)N1CCC(=O)CC1    ZINC001353444120
CCC(=O)CNC(=O)C1(C)CCC(=O)CC1    ZINC001545866423
C[C@H](OCC1CC1)C(=O)N1CCC(=O)CC1    ZINC000677945440
O=C(CC1(O)CCC1)NC1CCC(=O)CC1    ZINC001334297114
C[C@@H](OCC1CC1)C(=O)N1CCC(=O)CC1    ZINC000677945439
CC1(C(=O)N[C@@H]2CC[C@H]2O)CCC(=O)CC1    ZINC001119905886
O=C(O)[C@H]1CCN(CC2CCC(=O)CC2)C1    ZINC001611572333
O=C([C@H]1CCC[C@@H](O)C1)N1CCC(=O)CC1    ZINC000334870612
COCC1(C(=O)NC2CCC(=O)CC2)CC1    ZINC001119604391
C[C@@](O)(C(=O)NC1CCC(=O)CC1)C1CC1    ZINC001335123838
O=C(C1CCC(O)CC1)N1CCC(=O)CC1    ZINC000170044906
CC(=O)CCCC(=O)NC1CCC(=O)CC1    ZINC001339808366
O=C(NC1CCC(=O)CC1)C1CCOCC1    ZINC000061672414
C[C@@]1(C(=O)N2CCC(=O)CC2)CCCOC1    ZINC000334401830
O=C(C[C@H]1CCCCO1)N1CCC(=O)CC1    ZINC000087419765
CC1(C(=O)N2CC[C@H](O)C2)CCC(=O)CC1    ZINC001149282414
O=C(O)[C@H]1CCCN1CC1CCC(=O)CC1    ZINC001595286209
CC[C@@H]1CC[C@@H](C(=O)N2CCC(=O)CC2)O1    ZINC000335726268
C=C[C@H](CO)NC(=O)C1(C)CCC(=O)CC1    ZINC000620591069
CCO[C@H]1C[C@@H]1C(=O)NC1CCC(=O)CC1    ZINC000709705762
CO[C@@H](C(=O)NC1CCC(=O)CC1)C1CC1    ZINC000692717421
O=C(CC1CCC(=O)CC1)N1CCOCC1    ZINC000356097122
CC[C@@H]1CC[C@H](C(=O)N2CCC(=O)CC2)O1    ZINC000335726267
CC1(C(=O)N2CCC(=O)CC2)CCOCC1    ZINC000679277240
CC1(C(=O)N2CC[C@@H]2CO)CCC(=O)CC1    ZINC001119917608
O=C(CC1CCC(=O)CC1)N[C@H]1CCOC1    ZINC000355880681
O=C1CCC(/C(O)=N/[C@@H]2CCCOC2)CC1    ZINC000329751611
CCO[C@@H]1C[C@@H]1C(=O)NC1CCC(=O)CC1    ZINC000709705765
COC/C(C)=C\C(=O)NC1CCC(=O)CC1    ZINC001334299079
C#CCOC[C@H](O)CNC1CCC(=O)CC1    ZINC001251888462
C[C@H]1OCC[C@@H]1C(=O)NC1CCC(=O)CC1    ZINC000086757895
COC(=O)[C@@H]1CC[C@H](N2CCC(=O)CC2)C1    ZINC001170533423
CO[C@](C)(C(=O)N1CCC(=O)CC1)C1CC1    ZINC000334307207
C=C[C@@H](CO)NC(=O)CC1CCC(=O)CC1    ZINC000426850055
O=C(O)CN(CC1CCC(=O)CC1)C1CC1    ZINC001608744748
O=C(C[C@H]1CCCOC1)N1CCC(=O)CC1    ZINC000792950966
C#CCOC[C@@H](O)CNC1CCC(=O)CC1    ZINC001251888463
C=C[C@@](C)(O)CC(=O)NC1CCC(=O)CC1    ZINC001339806355
CC1(C(=O)N[C@H]2C[C@@H](O)C2)CCC(=O)CC1    ZINC000612639265
C[C@]1(C(=O)NC2CCC(=O)CC2)CCOC1    ZINC000687414469
CC1(C(=O)N2CC[C@H]2CO)CCC(=O)CC1    ZINC001119917609
CC(C)(C)C(=O)C(=O)NC1CCC(=O)CC1    ZINC001354139069
O=C(CC1CCOCC1)N1CCC(=O)CC1    ZINC000345382240
C[C@@]1(C(=O)N2CCC(=O)CC2)CCCCO1    ZINC000334751903
C[C@@H]1C[C@@H](C)[C@H](C(=O)N2CCC(=O)CC2)O1    ZINC000337502108
CC1(O)CN(C(=O)CC2CCC(=O)CC2)C1    ZINC000555112779
O=C(CC1CCC(=O)CC1)NC1(CO)CC1    ZINC000555347414
C[C@@H]1C[C@@H](C(=O)NC2CCC(=O)CC2)CO1    ZINC000162102600
C[C@@H]1C[C@H](C(=O)N2CCC(=O)CC2)CCO1    ZINC000351841989
O=C(CC[C@@H]1CCOC1)N1CCC(=O)CC1    ZINC000352421343
O=C1CCC(/C(O)=N/CC2(O)CCC2)CC1    ZINC000329960049
O=C([C@@H]1CCC[C@@H](O)C1)N1CCC(=O)CC1    ZINC000334870616
CC1(C(=O)N2CCCCO2)CCC(=O)CC1    ZINC000336256874
COC1(C(=O)NC2CCC(=O)CC2)CCC1    ZINC001262189503
O=C(C[C@H]1CCOC1)NC1CCC(=O)CC1    ZINC000401377165
O=C(CCC1(O)CCC1)N1CCC(=O)CC1    ZINC000630679548
C[C@H]1C[C@H](C(=O)N2CCC(=O)CC2)CCO1    ZINC000351841991
C[C@@]1(/N=C(/O)C2CCC(=O)CC2)CCOC1    ZINC000328864634
O=C(CC[C@H]1CCCO1)N1CCC(=O)CC1    ZINC000083523792
C[C@@](O)(CC(=O)N1CCC(=O)CC1)C1CC1    ZINC000329238252
CC1(OCC(=O)N2CCC(=O)CC2)CCC1    ZINC000778566970
CC1(C(=O)N[C@H]2CCOC2)CCC(=O)CC1    ZINC001152002014
O=C(NC1CCC(=O)CC1)[C@@H]1CCCCO1    ZINC000050963628
CO[C@@H]1CCC[C@@H]1C(=O)N1CCC(=O)CC1    ZINC001353444122
CC[C@H]1CC[C@H](C(=O)N2CCC(=O)CC2)O1    ZINC000335726270
O=C(NC[C@@H]1CCCO1)C1CCC(=O)CC1    ZINC000084499084
CCO[C@@H]1C[C@@H]1NC(=O)C1CCC(=O)CC1    ZINC000571982597
C=CCCO[C@H](C)C(=O)N1CCC(=O)CC1    ZINC000270733377
C[C@@]1(C(=O)NC2CCC(=O)CC2)CCOC1    ZINC000687414467
C[C@@H]1OCC[C@H]1C(=O)NC1CCC(=O)CC1    ZINC000086757892
C[C@H]1C[C@H](C(=O)NC2CCC(=O)CC2)CO1    ZINC000162102468
C[C@]1(/N=C(/O)C2CCC(=O)CC2)CCOC1    ZINC000328864636
O=C(CC[C@H]1CCOC1)N1CCC(=O)CC1    ZINC000352421342
O=C(NC1CCC(=O)CC1)[C@H]1CCCOC1    ZINC000062235740
O=C(N1CCC(=O)CC1)C1(O)CCCCC1    ZINC000335963791
C=C(C)CONC(=O)C1(C)CCC(=O)CC1    ZINC000846534197
COC1CC(C(=O)NC2CCC(=O)CC2)C1    ZINC000703373752
C=C[C@H](C)ONC(=O)C1(C)CCC(=O)CC1    ZINC000846555011
COC1CN(C(=O)C2(C)CCC(=O)CC2)C1    ZINC001627959834
CCO[C@H]1C[C@H]1NC(=O)C1CCC(=O)CC1    ZINC000571982593
O=C(NC[C@H]1CCCO1)C1CCC(=O)CC1    ZINC000084499083
O=C([C@H]1CCC[C@H](O)C1)N1CCC(=O)CC1    ZINC000334870618
O=C(C[C@@H]1CCOC1)NC1CCC(=O)CC1    ZINC000401377172
O=C(NC1CCC(=O)CC1)[C@H]1CCCCO1    ZINC000050963630
O=C(C[C@@H]1CCCCO1)N1CCC(=O)CC1    ZINC000087419764
CCO[C@H]1C[C@H]1C(=O)NC1CCC(=O)CC1    ZINC000709705760
CO[C@H](C(=O)NC1CCC(=O)CC1)C1CC1    ZINC000692717422
C=CCCONC(=O)C1(C)CCC(=O)CC1    ZINC000856027644
CCO[C@H](C(=O)N1CCC(=O)CC1)C1CC1    ZINC000623746138
CC1(C(=O)N2CCCOC2)CCC(=O)CC1    ZINC001467911833
O=C(CC1CCC(=O)CC1)N[C@@H]1C[C@H]1CO    ZINC000568350415
COC/C(C)=C/C(=O)NC1CCC(=O)CC1    ZINC001334299080
COCC1(CC(=O)N2CCC(=O)CC2)CC1    ZINC000401386648
O=C(NC1CCC(=O)CC1)[C@@H]1CCCOC1    ZINC000062235742
CC(C)C1(C(=O)N2CCC(=O)CC2)COC1    ZINC001119759311
CCO[C@@H]1C[C@H]1NC(=O)C1CCC(=O)CC1    ZINC000571982589
C[C@]1(C(=O)N2CCC(=O)CC2)CCCOC1    ZINC000334401833
O=C(NC1CCC(=O)CC1)C1(O)CCCC1    ZINC001332311694
O=C(COC1CCC(=O)CC1)N1CCCC1    ZINC000164166232
C[C@H]1OCC[C@H]1C(=O)NC1CCC(=O)CC1    ZINC000086757890
C[C@@](O)(C(=O)N1CCC(=O)CC1)C1CCC1    ZINC000362490729
CCO[C@@H]1C[C@H]1C(=O)NC1CCC(=O)CC1    ZINC000709705759
C[C@](O)(C(=O)N1CCC(=O)CC1)C1CCC1    ZINC000362490726
COC1(CC(=O)N2CCC(=O)CC2)CCC1    ZINC000234568950
O=C1CCC(/C(O)=N/[C@H]2CCCOC2)CC1    ZINC000329751610
O=C(O)[C@@H]1CCN(CC2CCC(=O)CC2)C1    ZINC001611572339
C=CCCO[C@@H](C)C(=O)N1CCC(=O)CC1    ZINC000270733375
COCCC1(C(=O)N2CCC(=O)CC2)CC1    ZINC000352427247
O=C(CC1CCC(=O)CC1)N1CCCCO1    ZINC000336609153
COC1CN(C(=O)CC2CCC(=O)CC2)C1    ZINC000336608916
COCC1(C(=O)N2CCC(=O)CC2)CCC1    ZINC000336511326
C=C[C@](C)(O)CC(=O)NC1CCC(=O)CC1    ZINC001339806358
O=C([C@@H]1CCC[C@H](O)C1)N1CCC(=O)CC1    ZINC000334870614
CO[C@H]1CCC[C@H]1C(=O)N1CCC(=O)CC1    ZINC001353444118
CO[C@@](C)(C(=O)N1CCC(=O)CC1)C1CC1    ZINC000334307202
CCC1(C(=O)NC2CCC(=O)CC2)COC1    ZINC001335122849
CC[C@H]1CC[C@@H](C(=O)N2CCC(=O)CC2)O1    ZINC000335726269
CN(C(=O)COC1CCC(=O)CC1)C1CC1    ZINC000164179376
O=C(CC1CCC(=O)CC1)N[C@@H]1CC[C@H]1O    ZINC000514668431
C[C@@H]1C[C@H](C)[C@H](C(=O)N2CCC(=O)CC2)O1    ZINC000337502109
O=C(NC1CCC(=O)CC1)OC1CCCC1    ZINC000380856895
C[C@](O)(C(=O)NC1CCC(=O)CC1)C1CC1    ZINC001335123837
O=C(COCC1CC1)NC1CCC(=O)CC1    ZINC001334290374
CC1(C(=O)N2CCOCC2)CCC(=O)CC1    ZINC001135563165
CO[C@@H]1CCC[C@H]1C(=O)N1CCC(=O)CC1    ZINC001353444114
CCO[C@H]1C[C@@H]1NC(=O)C1CCC(=O)CC1    ZINC000571982595
O=C(C[C@@H]1CCCOC1)N1CCC(=O)CC1    ZINC000792950965
O=C(CC1(O)CCCC1)N1CCC(=O)CC1    ZINC000334299748
COC(=O)[C@@H]1CC[C@@H](N2CCC(=O)CC2)C1    ZINC001170533422
C[C@@H]1OCC[C@@H]1C(=O)NC1CCC(=O)CC1    ZINC000086757896
CC1(C(=O)N[C@H]2C[C@H](O)C2)CCC(=O)CC1    ZINC000620866028
C[C@@H]1C[C@@H](C)[C@@H](C(=O)N2CCC(=O)CC2)O1    ZINC000337502110
C=CCCOCC(=O)NC1CCC(=O)CC1    ZINC001332268374
O=C(C[C@H]1CCCO1)NC1CCC(=O)CC1    ZINC000083523836
CC1(C(=O)NC/C=C\CO)CCC(=O)CC1    ZINC001329384485
O=C(COC1CCCC1)N1CCC(=O)CC1    ZINC000037329874
O=C(O)[C@@H]1CCCN1CC1CCC(=O)CC1    ZINC001611572350
O=C(OC1CCCCC1)N1CCC(=O)CC1    ZINC000141594156
C[C@](O)(CC(=O)N1CCC(=O)CC1)C1CC1    ZINC000329238253
C[C@@H]1C[C@@H](C(=O)N2CCC(=O)CC2)CCO1    ZINC000351841992
C=C[C@@H](C)ONC(=O)C1(C)CCC(=O)CC1    ZINC000846555010
CC1(C(=O)NC/C=C/CO)CCC(=O)CC1    ZINC001329384487
C=C[C@H](CO)NC(=O)CC1CCC(=O)CC1    ZINC000426850057
CCOCC1(C(=O)N2CCC(=O)CC2)CC1    ZINC000442267856
CC1(O)CN(C(=O)C2(C)CCC(=O)CC2)C1    ZINC001626710057
C[C@@H]1C[C@H](C)[C@@H](C(=O)N2CCC(=O)CC2)O1    ZINC000337502111
C[C@]1(C(=O)N2CCC(=O)CC2)CCCCO1    ZINC000334751901
CCO[C@@H](C(=O)N1CCC(=O)CC1)C1CC1    ZINC000623746137
C=CCOCCCC(=O)N1CCC(=O)CC1    ZINC000270952996
C[C@H]1C[C@@H](C(=O)N2CCC(=O)CC2)CCO1    ZINC000351841990
O=C(CC[C@@H]1CCCO1)N1CCC(=O)CC1    ZINC000083523793
C[C@H]1C[C@@H](C(=O)NC2CCC(=O)CC2)CO1    ZINC000162102717
O=C(CC1CCC(=O)CC1)N[C@@H]1CCOC1    ZINC000355880682
C=CCNC(=O)CNCN1CCC(=O)CC1    ZINC000273075087
O=C1CCC(CN2CCC(CO)CC2)CC1    ZINC000336000471
CN(CC1CCC(=O)CC1)[C@H]1CCCOC1    ZINC000334799829
C[C@@H]1CN(CC2CCC(=O)CC2)CCCO1    ZINC000336196502
CCC(CC)(CC)C(=O)N1CCC(=O)CC1    ZINC000679279029
CC1(C)C[C@H](CN2CCC(=O)CC2)CCO1    ZINC001207352366
CCCC[C@H](C)C(=O)NC1CCC(=O)CC1    ZINC000301008323
CC[C@@H]1COCCN1CC1CCC(=O)CC1    ZINC000335157455
O=C1CCC(OCCN2CCCCC2)CC1    ZINC000164173872
CCCC[C@H](CC)C(=O)N1CCC(=O)CC1    ZINC000020482738
C[C@H]1CCOCCN1CC1CCC(=O)CC1    ZINC000828711748
CC[C@H]1CN(CC2CCC(=O)CC2)C[C@H]1O    ZINC000336196836
C[C@H](C(=O)NC1CCC(=O)CC1)C(C)(C)C    ZINC000399133878
CC(C)CCCCC(=O)N1CCC(=O)CC1    ZINC000457414399
CCCCCCCC(=O)N1CCC(=O)CC1    ZINC000059076401
CO[C@@H]1CCC[C@H](NC2CCC(=O)CC2)C1    ZINC001172918800
CC[C@@H](CC(=O)N1CCC(=O)CC1)C(C)C    ZINC000351841582
C[C@]1(O)CCCN(CC2CCC(=O)CC2)C1    ZINC000336196891
CCC(C)(C)NC(=O)CC1CCC(=O)CC1    ZINC000355480090
CCCC[C@@H](CC)C(=O)N1CCC(=O)CC1    ZINC000020482737
CCC[C@](C)(CC)C(=O)N1CCC(=O)CC1    ZINC000354114427
CC[C@H](C)N(C)C(=O)CC1CCC(=O)CC1    ZINC000355312234
C[C@H]1CC(NC2CCC(=O)CC2)C[C@H](C)O1    ZINC001257076948
CCC(CC)[C@H](C)C(=O)N1CCC(=O)CC1    ZINC000351843471
CCC[C@@](C)(CC)C(=O)N1CCC(=O)CC1    ZINC000354114426
CC[C@@H]1C[C@H](NC2CCC(=O)CC2)CCO1    ZINC001170176192
C[C@@H]1[C@H](C)OCCN1CC1CCC(=O)CC1    ZINC000336196150
CC(C)(C)CCCC(=O)N1CCC(=O)CC1    ZINC000345362379
CC[C@@H](C)CNC(=O)C1(C)CCC(=O)CC1    ZINC000421908009
CC(C)[C@@H](C)NC(=O)CC1CCC(=O)CC1    ZINC000355485726
CCOC1CCC(N2CCC(=O)CC2)CC1    ZINC000114191897
CO[C@@H]1CCC[C@@H](NC2CCC(=O)CC2)C1    ZINC001172918799
CC[C@]1(O)CCN(CC2CCC(=O)CC2)C1    ZINC000334627081
COC1CCC(CN2CCC(=O)CC2)CC1    ZINC001209397710
CCC[C@H](CC)C(=O)NC1CCC(=O)CC1    ZINC001332749505
CCCC(C)(C)C(=O)NC1CCC(=O)CC1    ZINC001333475825
C[C@@H]1CCN(CC2CCC(=O)CC2)C[C@H]1O    ZINC000336199024
CC[C@H](CC(=O)N1CCC(=O)CC1)C(C)C    ZINC000351841581
CN(CC1CCC(=O)CC1)CC1(O)CCC1    ZINC000450743504
C[C@@H](CC(=O)N1CCC(=O)CC1)C(C)(C)C    ZINC000082628339
CO[C@H]1CCC[C@@H](NC2CCC(=O)CC2)C1    ZINC001172918801
O=C1CCC(OCCCN2CCCC2)CC1    ZINC000164178627
CN(C(=O)CC1CCC(=O)CC1)C(C)(C)C    ZINC000335443662
CCC[C@H](C(=O)N1CCC(=O)CC1)C(C)C    ZINC000352421095
CN(CC1CCC(=O)CC1)[C@@H]1CCCOC1    ZINC000334799828
CC[C@@H]1CN(CC2CCC(=O)CC2)CCO1    ZINC000335868070
C[C@@H]1CN(CC2CCC(=O)CC2)[C@@H](C)CO1    ZINC000336001123
COCCN1CCC2(CCC(=O)CC2)CC1    ZINC001209210696
CC(C)[C@H](C)NC(=O)CC1CCC(=O)CC1    ZINC000355485725
CCCC(CCC)C(=O)N1CCC(=O)CC1    ZINC000132934878
CC1(C)COCCN1CC1CCC(=O)CC1    ZINC000334786861
C[C@H]1CN(CC2CCC(=O)CC2)[C@@H](C)CO1    ZINC000336001122
O=C1CCC(CN(CCO)C2CCC2)CC1    ZINC000450827383
CC1(C)C[C@@H](CN2CCC(=O)CC2)CCO1    ZINC001207352367
COC1CCC(NC2CCC(=O)CC2)CC1    ZINC001255449548
O=C1CCC(CN(CCO)CC2CC2)CC1    ZINC000450284864
CN(CC1CCC(=O)CC1)CC1(C)COC1    ZINC000625791645
O=C1CCC(CN(CCCO)C2CC2)CC1    ZINC000649315944
C[C@@H]1CCOCCN1CC1CCC(=O)CC1    ZINC000828711747
CN1CCC(COC2CCC(=O)CC2)CC1    ZINC000691620143
C[C@H]1OCCN(CC2CCC(=O)CC2)[C@@H]1C    ZINC000336196149
CC[C@@H](C)CCC(=O)NC1CCC(=O)CC1    ZINC001335123135
CCC[C@@H](CC)C(=O)NC1CCC(=O)CC1    ZINC001332749506
CN(C[C@H]1C[C@@H](O)C1)CC1CCC(=O)CC1    ZINC000626046496
CC1(C)CN(CC2CCC(=O)CC2)C[C@@H]1O    ZINC000336275294
CC(C)C[C@@H](C)CC(=O)N1CCC(=O)CC1    ZINC000351840696
C[C@H](CC(=O)N1CCC(=O)CC1)C(C)(C)C    ZINC000082628340
C[C@H](O)[C@H]1CCCN1CC1CCC(=O)CC1    ZINC000661768479
CCCCN(C)C(=O)CC1CCC(=O)CC1    ZINC000355293638
O=C1CCC(CN2CCCC[C@H]2CO)CC1    ZINC000336197822
C[C@@H]1CN(CC2CCC(=O)CC2)C[C@H](C)O1    ZINC000334404374
CC[C@@H](C)CNC(=O)CC1CCC(=O)CC1    ZINC000421597427
CCCN(CC)C(=O)C1(C)CCC(=O)CC1    ZINC000449477827
CC[C@@H]1CN(CC2CCC(=O)CC2)C[C@@H]1O    ZINC000336196837
CN1CCCC[C@@H]1COC1CCC(=O)CC1    ZINC001224703688
CCCCCNC(=O)C1(C)CCC(=O)CC1    ZINC000449040940
CC[C@H](C)CCC(=O)NC1CCC(=O)CC1    ZINC001335123133
CC1(C)C[C@@H](NC2CCC(=O)CC2)CCO1    ZINC001255527645
CC[C@H]1C[C@H](NC2CCC(=O)CC2)CCO1    ZINC001170176194
C[C@H]1CCN(CC2CCC(=O)CC2)[C@@H]1CO    ZINC000334687560
CCCN(CC)C(=O)CC1CCC(=O)CC1    ZINC000355306562
CC[C@H](C)CNC(=O)CC1CCC(=O)CC1    ZINC000421597426
CC[C@@H](CC(C)C)C(=O)N1CCC(=O)CC1    ZINC000308080175
CN1CCCC[C@H]1COC1CCC(=O)CC1    ZINC001224703690
CC(C)CCNC(=O)CC1CCC(=O)CC1    ZINC000355466687
CN(CC1CCC(=O)CC1)C1(CO)CCC1    ZINC000451051849
COC[C@@H]1CCCN1CC1CCC(=O)CC1    ZINC000649339089
C[C@@H](O)CN(CC1CCC(=O)CC1)C1CC1    ZINC000653902205
C[C@H]1CCN(CC2CCC(=O)CC2)[C@H]1CO    ZINC000334687558
C[C@@H]1CO[C@@H](C)CN1CC1CCC(=O)CC1    ZINC000336001121
CC[C@@H]1C[C@@H](NC2CCC(=O)CC2)CCO1    ZINC001170176193
C[C@@H]1CC(CN2CCC(=O)CC2)C[C@@H](C)O1    ZINC000724486786
CC[C@H](C)[C@@H](C)C(=O)NC1CCC(=O)CC1    ZINC001335123311
C[C@@H](O)[C@H]1CCCN1CC1CCC(=O)CC1    ZINC000661768480
CCC(CC)CC(=O)NC1CCC(=O)CC1    ZINC001119604037
CCCCCNC(=O)CC1CCC(=O)CC1    ZINC000355486034
C[C@H]1COCCN(CC2CCC(=O)CC2)C1    ZINC000336193571
C[C@@]1(O)CCCN(CC2CCC(=O)CC2)C1    ZINC000336196890
C[C@@H]1CC(NC2CCC(=O)CC2)C[C@@H](C)O1    ZINC001257076946
CC(C)CN(C)C(=O)CC1CCC(=O)CC1    ZINC000355177882
C[C@H]1OCCN(CC2CCC(=O)CC2)[C@H]1C    ZINC000336196152
C[C@@H]1C[C@@H](CN2CCC(=O)CC2)C[C@H](C)O1    ZINC000724486789
CC1(C)CN(CC2CCC(=O)CC2)C[C@H]1O    ZINC000336275293
CCC[C@@H](C)NC(=O)C1(C)CCC(=O)CC1    ZINC000648536262
CC(C)(C)CNC(=O)C1(C)CCC(=O)CC1    ZINC000334665179
C[C@@H]1CN(CC2CCC(=O)CC2)[C@H](C)CO1    ZINC000336001120
CCCC[C@@H](C)C(=O)NC1CCC(=O)CC1    ZINC000301008324
C[C@H]1CCN(CC2CCC(=O)CC2)C[C@H]1O    ZINC000336199021
CC[C@H]1CN(CC2CCC(=O)CC2)CCO1    ZINC000335868071
C[C@@H]1CCN(CC2CCC(=O)CC2)C[C@@H]1O    ZINC000336199022
C[C@H](O)CN1CCC2(CCC(=O)CC2)CC1    ZINC001251962944
CCC(C)(C)CC(=O)NC1CCC(=O)CC1    ZINC000697211341
C[C@H]1CN(CC2CCC(=O)CC2)CCCO1    ZINC000336196503
CCC(CC)NC(=O)CC1CCC(=O)CC1    ZINC000355466710
CCC(C)(CC)C(=O)NC1CCC(=O)CC1    ZINC001119670974
CC(C)CC(C)(C)C(=O)N1CCC(=O)CC1    ZINC000335964142
O=C1CCC(CN2CCC[C@@H](CO)C2)CC1    ZINC000335362961
CCC[C@@H](C(=O)N1CCC(=O)CC1)C(C)C    ZINC000352421094
CO[C@H]1CCC[C@H](NC2CCC(=O)CC2)C1    ZINC001172918794
C[C@H]1COCCCN1CC1CCC(=O)CC1    ZINC000649391475
O=C1CCC(CN2CCCC[C@@H]2CO)CC1    ZINC000336197821
CCC[C@H](C)NC(=O)C1(C)CCC(=O)CC1    ZINC000648536261
CC[C@H](C)CNC(=O)C1(C)CCC(=O)CC1    ZINC000421908007
CC[C@H]1CN(CC2CCC(=O)CC2)C[C@@H]1O    ZINC000336196834
C[C@H](O)CN(CC1CCC(=O)CC1)C1CC1    ZINC000653902204
C[C@@H]1OCCN(CC2CCC(=O)CC2)[C@H]1C    ZINC000336196151
C[C@@H]1COCCCN1CC1CCC(=O)CC1    ZINC000649391474
CCN(C(=O)CC1CCC(=O)CC1)C(C)C    ZINC000355162678
COC[C@H]1CCCN1CC1CCC(=O)CC1    ZINC000649339088
CC1(C)C[C@H](NC2CCC(=O)CC2)CCO1    ZINC001255527643
CC[C@@]1(O)CCN(CC2CCC(=O)CC2)C1    ZINC000334627080
CCC(CC)[C@@H](C)C(=O)N1CCC(=O)CC1    ZINC000351843473
C=CCN(CCOC)CC1CCC(=O)CC1    ZINC000450837768
CCC[C@H](C)CC(=O)NC1CCC(=O)CC1    ZINC001262189519
CC(C)C(C)(C)C(=O)NC1CCC(=O)CC1    ZINC001334299543
C[C@H]1CC(CN2CCC(=O)CC2)C[C@H](C)O1    ZINC000724486788
CC[C@@H](C)[C@H](C)C(=O)NC1CCC(=O)CC1    ZINC001335123312
CCC[C@@H](C)CC(=O)NC1CCC(=O)CC1    ZINC001262189520
CC[C@H]1C[C@@H](NC2CCC(=O)CC2)CCO1    ZINC001170176191
CCO[C@H]1CCN(CC2CCC(=O)CC2)C1    ZINC000932972743
C[C@@H]1CCN(CC2CCC(=O)CC2)[C@@H]1CO    ZINC000334687564
CC[C@@H]1CN(CC2CCC(=O)CC2)C[C@H]1O    ZINC000336196835
CC(C)C[C@H](C)CC(=O)N1CCC(=O)CC1    ZINC000351840697
CC(C)CCNC(=O)C1(C)CCC(=O)CC1    ZINC000449052466
CC[C@H](CC(C)C)C(=O)N1CCC(=O)CC1    ZINC000308080173
C[C@@H](C(=O)NC1CCC(=O)CC1)C(C)(C)C    ZINC000399133879
O=C1CCC(CN2CCC[C@H](CO)C2)CC1    ZINC000335362965
CC[C@H](C)[C@H](C)C(=O)NC1CCC(=O)CC1    ZINC001335123310
CC[C@@H](C)[C@@H](C)C(=O)NC1CCC(=O)CC1    ZINC001335123309
CO[C@@H]1CCCN(CC2CCC(=O)CC2)C1    ZINC000336201059
CO[C@H]1CCCN(CC2CCC(=O)CC2)C1    ZINC000336201060
C[C@@H]1C[C@@H](NC2CCC(=O)CC2)C[C@H](C)O1    ZINC001257076947
CC1(C)CN(CC2CCC(=O)CC2)CCO1    ZINC000336592347
CC(C)N(CC1CCC(=O)CC1)C1COC1    ZINC000451118950
CC[C@@H](C)N(C)C(=O)CC1CCC(=O)CC1    ZINC000355312235
C[C@H]1CCN(CC2CCC(=O)CC2)C[C@@H]1O    ZINC000336199020
C[C@@H]1C[C@H](O)CN(CC2CCC(=O)CC2)C1    ZINC000335589136
CC(C)(C)CNC(=O)CC1CCC(=O)CC1    ZINC000355166079
O=C1CCC2(CC1)CCN(CCCO)CC2    ZINC001236142589
CCCCCCC(=O)NC1CCC(=O)CC1    ZINC000133747534
CC[C@H]1COCCN1CC1CCC(=O)CC1    ZINC000335157456
C[C@@H]1COCCN(CC2CCC(=O)CC2)C1    ZINC000336193572
CC(C)CN(C)C(=O)C1(C)CCC(=O)CC1    ZINC000334679024
COCCN(CC1CCC(=O)CC1)C1CC1    ZINC000450266284
CCCCN(C)C(=O)C1(C)CCC(=O)CC1    ZINC000449368427
C[C@@H]1CCN(CC2CCC(=O)CC2)[C@H]1CO    ZINC000334687562
CCC(CC)NC(=O)C1(C)CCC(=O)CC1    ZINC000449058097
CN(CC1CCC(=O)CC1)[C@@H]1CCC[C@H]1O    ZINC000336254193
CC(C)CCC[C@H](C)NC1CCC(=O)CC1    ZINC001170068751
CCN(CC1CCC(=O)CC1)[C@@H](C)C(C)C    ZINC000450297527
CC[C@H](C)C[C@H](CC)NC1CCC(=O)CC1    ZINC001258780233
CCCC[C@H](C)N(C)CC1CCC(=O)CC1    ZINC000451051346
C[C@@H](N(C)CC1CCC(=O)CC1)C(C)(C)C    ZINC000569662373
CCCCC[C@H](CCC)N1CCC(=O)CC1    ZINC001258667368
CC(C)CCC[C@@H](C)NC1CCC(=O)CC1    ZINC001170068750
CCCCCCC[C@@H](C)N1CCC(=O)CC1    ZINC000168569503
CCCCCCCCCN1CCC(=O)CC1    ZINC000100312581
CC[C@H](C[C@@H](C)CC)NC1CCC(=O)CC1    ZINC001258780229
CC(C)C[C@H](C)C[C@H](C)N1CCC(=O)CC1    ZINC001258061298
CCCCCC[C@@H](C)NC1CCC(=O)CC1    ZINC001257363028
CC[C@@H](C)CN(CC)CC1CCC(=O)CC1    ZINC000450472282
CCCCC(CCCC)N1CCC(=O)CC1    ZINC001258385047
CCCCC[C@H](CC)NC1CCC(=O)CC1    ZINC001258431587
CC[C@@H](C)C[C@H](CC)NC1CCC(=O)CC1    ZINC001258780228
CC(C)CC(CC(C)C)N1CCC(=O)CC1    ZINC001258834220
CN(CCC(C)(C)C)CC1CCC(=O)CC1    ZINC000258916391
CCCCCC[C@H](CC)N1CCC(=O)CC1    ZINC001170592917
CC(C)C[C@@H](C)C[C@@H](C)N1CCC(=O)CC1    ZINC001258061291
CC[C@H](C)CN(CC)CC1CCC(=O)CC1    ZINC000450472283
C[C@H](CCN1CCC(=O)CC1)CC(C)(C)C    ZINC001208655613
CCCCCC[C@@H](CC)N1CCC(=O)CC1    ZINC001170592916
CCCCCCC[C@H](C)N1CCC(=O)CC1    ZINC000168569599
CCCC[C@@H](CC(C)C)N1CCC(=O)CC1    ZINC001173254770
CCC[C@@H](C)CC[C@H](C)N1CCC(=O)CC1    ZINC001257475616
C[C@H](N(C)CC1CCC(=O)CC1)C(C)(C)C    ZINC000569662375
CC(C)C[C@@H](C)C[C@H](C)N1CCC(=O)CC1    ZINC001258061292
C[C@@H](CCN1CCC(=O)CC1)CC(C)(C)C    ZINC001208655614
CCCCC[C@@H](CC)NC1CCC(=O)CC1    ZINC001258431586
CCCC[C@H](CC(C)C)N1CCC(=O)CC1    ZINC001173254769
CCCN(CC(C)C)CC1CCC(=O)CC1    ZINC000450305001
CCC(CC)N(CC)CC1CCC(=O)CC1    ZINC000451035745
CCN(CC1CCC(=O)CC1)CC(C)(C)C    ZINC000451050458
CC[C@@H](C)C[C@@H](CC)NC1CCC(=O)CC1    ZINC001258780234
CCCC[C@@H](CCC)NC1CCC(=O)CC1    ZINC001258755464
CC(C)C[C@H](C)C[C@@H](C)N1CCC(=O)CC1    ZINC001258061293
CC(C)CN(CC1CCC(=O)CC1)C(C)C    ZINC000450262765
CCC[C@@H](C)CC[C@@H](C)N1CCC(=O)CC1    ZINC001257475615
CCCCC[C@@H](CCC)N1CCC(=O)CC1    ZINC001258667367
CCCCCC[C@H](C)NC1CCC(=O)CC1    ZINC001257363029
CCC[C@H](C)CC[C@H](C)N1CCC(=O)CC1    ZINC001257475618
CCCC[C@@H](C)N(C)CC1CCC(=O)CC1    ZINC000451051345
CCCC[C@H](CCC)NC1CCC(=O)CC1    ZINC001258755465
CCN(CC1CCC(=O)CC1)[C@H](C)C(C)C    ZINC000450297526
CCC[C@H](C)CC[C@@H](C)N1CCC(=O)CC1    ZINC001257475617
O=C1CCN(c2ccsc2[N+](=O)[O-])CC1    ZINC000306852076
O=C1CCN(c2sccc2[N+](=O)[O-])CC1    ZINC000618150475
O=C(c1csc(O)n1)N1CCC(=O)CC1    ZINC001321271652
O=C1CCC(Oc2nccc(Cl)n2)CC1    ZINC001234534940
O=C1CCC(Oc2cnc(Cl)nc2)CC1    ZINC001225379960
O=C1CCC(Oc2cc(Cl)ncn2)CC1    ZINC001226641505
O=C1CCC(Oc2cnncc2Cl)CC1    ZINC001228943736
O=C1CCC(Oc2ncc(Cl)cn2)CC1    ZINC000231561465
O=C1CCC(Oc2ccc(Cl)nn2)CC1    ZINC001226453137
O=C1CCC(Oc2ccnc(Cl)n2)CC1    ZINC001228947844
O=C1CCC(Oc2ncncc2Cl)CC1    ZINC001226982343
O=C(c1ccc(Cl)[nH]1)N1CCC(=O)CC1    ZINC001123490542
O=C1CCC(Oc2nnccc2Cl)CC1    ZINC001227788226
O=C(c1cc(Cl)c[nH]1)N1CCC(=O)CC1    ZINC000269180953
Nc1nc(Cl)cc(N2CCC(=O)CC2)n1    ZINC000298281048
O=C1CCC(Oc2nc(O)ncc2F)CC1    ZINC001225881206
COc1ncc(CN2CCC(=O)CC2)s1    ZINC001139814389
N#CCSCC(=O)NC1CCC(=O)CC1    ZINC000706354450
Cc1nnc(COC2CCC(=O)CC2)s1    ZINC000698234745
Cc1nn(CC2CCC(=O)CC2)c(=O)s1    ZINC000286530174
Cc1nnc(SCC2CCC(=O)CC2)o1    ZINC001327836378
O=C1CCC(Oc2c(F)cccc2F)CC1    ZINC001225200964
O=C1CCC(Oc2ccc(F)cc2F)CC1    ZINC000084499502
O=C1CCC(Oc2ccc(F)c(F)c2)CC1    ZINC000084499503
O=C1CCC(Oc2cccc(F)c2F)CC1    ZINC001225923060
O=C1CCC(Oc2cc(F)ccc2F)CC1    ZINC000259557186
O=C1CCC(Oc2cc(F)cc(F)c2)CC1    ZINC000259352260
O=C(O)C1(OC(=O)C2CCC(=O)CC2)CC1    ZINC001602639974
Cc1oc(=O)oc1COC1CCC(=O)CC1    ZINC001223318881
Cn1nnnc1SCC1CCC(=O)CC1    ZINC000329195860
O=C1CCN(Cc2c(F)cncc2F)CC1    ZINC001206854556
O=C1CCN(Cc2ncc(F)cc2F)CC1    ZINC001207093078
C[C@@H]1OC(=O)N[C@H]1C(=O)N1CCC(=O)CC1    ZINC000495953492
C[C@H]1OC(=O)N[C@@H]1C(=O)N1CCC(=O)CC1    ZINC000495953493
O=C([C@H]1CCOC(=O)N1)N1CCC(=O)CC1    ZINC000858292501
C[C@@H]1OC(=O)N[C@@H]1C(=O)N1CCC(=O)CC1    ZINC000495953494
C[C@H]1OC(=O)N[C@H]1C(=O)N1CCC(=O)CC1    ZINC000495953491
O=C(CN1CCOC1=O)N1CCC(=O)CC1    ZINC000050129511
O=C([C@@H]1CCOC(=O)N1)N1CCC(=O)CC1    ZINC000858292502
O=C(NC1CCC(=O)CC1)[C@@H]1C[C@H]1[N+](=O)[O-]    ZINC001354148607
C#CCSCCNCN1CCC(=O)CC1    ZINC000273076059
C=CCCCNC(=S)N1CCC(=O)CC1    ZINC001247713744
O=C1CCN(C(=S)NC2CCCC2)CC1    ZINC001198525618
C=CCCNC(=S)NC1CCC(=O)CC1    ZINC001247668384
CC1(C(=O)OCC2CCC(=O)CC2)COC1    ZINC000803426505
COC/C=C/C(=O)OCC1CCC(=O)CC1    ZINC000803503661
O=C(OCC1CCC(=O)CC1)[C@@H]1CCCO1    ZINC000803254861
O=C(OCC1CCC(=O)CC1)[C@H]1CCCO1    ZINC000803254860
COC/C=C\C(=O)OCC1CCC(=O)CC1    ZINC000803503660
CC1(C(=O)O[C@H]2CCOC2)CCC(=O)CC1    ZINC001122897926
O=C(OCC1CCC(=O)CC1)[C@@H]1CCOC1    ZINC000803319086
O=C(OCC1CCC(=O)CC1)[C@H]1CCOC1    ZINC000803319075
CC1(C(=O)O[C@@H]2CCOC2)CCC(=O)CC1    ZINC001122897927
O=C(OCC1CCC(=O)CC1)[C@@H](O)C1CC1    ZINC000803342669
C=COCCOC(=O)C1(C)CCC(=O)CC1    ZINC000835262098
O=C(OCC1CCC(=O)CC1)C1(O)CCC1    ZINC000803295135
CC1(C(=O)OCC2COC2)CCC(=O)CC1    ZINC001123373549
C=C(COC1CCC(=O)CC1)C(=O)OCC    ZINC001224352443
COC(=O)C1(COC2CCC(=O)CC2)CC1    ZINC001224975584
CCOC(=O)/C=C/COC1CCC(=O)CC1    ZINC001224350554
O=C(OCC1CCC(=O)CC1)[C@H](O)C1CC1    ZINC000803342667
C=CCOCC(=O)OCC1CCC(=O)CC1    ZINC000803339944
CC(C)[C@H](NC=O)C(=O)N1CCC(=O)CC1    ZINC000858292939
CC(=O)N[C@@H](C)C(=O)NC1CCC(=O)CC1    ZINC000701227437
CN1CCO[C@@H](C(=O)N2CCC(=O)CC2)C1    ZINC000352420848
CN(CC(N)=O)C(=O)C1(C)CCC(=O)CC1    ZINC001136222059
CN1CCOC[C@@H]1C(=O)N1CCC(=O)CC1    ZINC000346017380
CC1(C(=O)NCCC(N)=O)CCC(=O)CC1    ZINC001565833772
C[C@H](CC(N)=O)C(=O)NC1CCC(=O)CC1    ZINC001350865960
CCC(=O)N[C@@H](C)C(=O)N1CCC(=O)CC1    ZINC000679278890
CC(C)(C(N)=O)C(=O)NC1CCC(=O)CC1    ZINC001334299869
CN1CCO[C@H](C(=O)N2CCC(=O)CC2)C1    ZINC000352420847
CCC(=O)N[C@H](C)C(=O)N1CCC(=O)CC1    ZINC000679278889
CC1(C(=O)N2CCOCN2)CCC(=O)CC1    ZINC000928946097
CCNC(=O)CC(=O)NC1CCC(=O)CC1    ZINC001262189837
CN1CCOC[C@H]1C(=O)N1CCC(=O)CC1    ZINC000346017378
CC(=O)NC(C)(C)C(=O)N1CCC(=O)CC1    ZINC000679277373
O=C1CCN([C@H]2CC[C@@H](C[N+](=O)[O-])C2)CC1    ZINC001169013725
COC(=O)[C@@H]1C[C@@H](N2CCC(=O)CC2)CN1    ZINC001246560542
CCNC(=O)CCC(=O)N1CCC(=O)CC1    ZINC000679278429
COC(=O)[C@@H]1C[C@H](N2CCC(=O)CC2)CN1    ZINC001246560545
CNC(=O)CNC(=O)C1(C)CCC(=O)CC1    ZINC001588195435
CC(=O)N[C@H](C)C(=O)NC1CCC(=O)CC1    ZINC000701227436
NC(=O)CCCC(=O)NC1CCC(=O)CC1    ZINC001333460430
C[C@H](NC(=O)C1(C)CCC(=O)CC1)C(N)=O    ZINC001138129132
O=C(CN1CCOCC1)N1CCC(=O)CC1    ZINC000035038928
CNC(=O)CCCC(=O)N1CCC(=O)CC1    ZINC000331238464
CC(=O)N(C)CC(=O)NC1CCC(=O)CC1    ZINC000701206561
C[C@@H](NC(=O)C1(C)CCC(=O)CC1)C(N)=O    ZINC001138129131
O=C1CCN([C@H]2CC[C@H](C[N+](=O)[O-])C2)CC1    ZINC001169013720
O=C1CCN([C@@H]2CC[C@@H](C[N+](=O)[O-])C2)CC1    ZINC001169013718
CC[C@@H](NC(C)=O)C(=O)N1CCC(=O)CC1    ZINC000630679970
CC[C@H](NC(C)=O)C(=O)N1CCC(=O)CC1    ZINC000630679967
O=C1CCN([C@@H]2CC[C@H](C[N+](=O)[O-])C2)CC1    ZINC001169013722
O=C(NC1CCC(=O)CC1)N1CCOCC1    ZINC000085963305
C[C@@H](CC(N)=O)C(=O)NC1CCC(=O)CC1    ZINC001350865962
CC[C@@H](C)COC(=O)C1(C)CCC(=O)CC1    ZINC000835270207
CCC[C@@H](C)OC(=O)C1(C)CCC(=O)CC1    ZINC000835342182
CC(C)(C)CC(=O)OCC1CCC(=O)CC1    ZINC000803227498
CC[C@H](C)CC(=O)OCC1CCC(=O)CC1    ZINC000803467176
CCC(C)(C)C(=O)OCC1CCC(=O)CC1    ZINC000803334630
CC[C@@H](C)CC(=O)OCC1CCC(=O)CC1    ZINC000803467177
CCC[C@H](C)C(=O)OCC1CCC(=O)CC1    ZINC000803284842
CC(C)[C@H](C)OC(=O)C1(C)CCC(=O)CC1    ZINC000835228449
CCC[C@H](C)OC(=O)C1(C)CCC(=O)CC1    ZINC000835342180
CC(C)CCC(=O)OCC1CCC(=O)CC1    ZINC000803251901
CC(C)[C@@H](C)OC(=O)C1(C)CCC(=O)CC1    ZINC000835228694
CCCCCOC(=O)C1(C)CCC(=O)CC1    ZINC000835083805
CC(C)CCOC(=O)C1(C)CCC(=O)CC1    ZINC000835078894
CC(C)[C@@H](C)C(=O)OCC1CCC(=O)CC1    ZINC000803353782
CC(C)(C)COC(=O)C1(C)CCC(=O)CC1    ZINC000835127007
CCC(CC)C(=O)OCC1CCC(=O)CC1    ZINC000803285209
CCCCCC(=O)OCC1CCC(=O)CC1    ZINC000803225117
CC(C)[C@H](C)C(=O)OCC1CCC(=O)CC1    ZINC000803353781
O=C1CCC(OCCC2CCOCC2)CC1    ZINC000309662213
CCC[C@@H](C)C(=O)OCC1CCC(=O)CC1    ZINC000803284843
CCC(CC)OC(=O)C1(C)CCC(=O)CC1    ZINC000838291387
CC[C@H](C)COC(=O)C1(C)CCC(=O)CC1    ZINC000835270204
CCCCCCNC(=O)N1CCC(=O)CC1    ZINC001191955060
CCN(C)CCNC(=O)C1CCC(=O)CC1    ZINC000346145702
CN[C@H](C(=O)NC1CCC(=O)CC1)C(C)C    ZINC001574078890
CCCCCNC(=O)NC1CCC(=O)CC1    ZINC001193346776
CN(C)C(=O)CN(C)CC1CCC(=O)CC1    ZINC000347746848
CN(C)CCNC(=O)CC1CCC(=O)CC1    ZINC000356088277
CN(C)CCNC(=O)C1(C)CCC(=O)CC1    ZINC001540428857
CCO[C@@]1(C)C[C@H]1NCN1CCC(=O)CC1    ZINC000529650870
CCCN(C)CC(=O)NC1CCC(=O)CC1    ZINC001350867007
CC(C)(C)NCCC(=O)N1CCC(=O)CC1    ZINC001332668924
C/C=C/C[C@H](CO)NCN1CCC(=O)CC1    ZINC000276317753
CC[C@H](C)[C@H](N)C(=O)NC1CCC(=O)CC1    ZINC001574080680
CC(C)N(C)CC(=O)NC1CCC(=O)CC1    ZINC001332268705
CCCC[C@H](C)NC(=O)N1CCC(=O)CC1    ZINC001193036248
CC(C)[C@@H](C(=O)N1CCC(=O)CC1)N(C)C    ZINC000335963008
CC[C@H](C(=O)NC1CCC(=O)CC1)N(C)C    ZINC001119669673
CN(CC(C)(C)C)C(=O)N1CCC(=O)CC1    ZINC000334451519
CCN(CC)CC(=O)NC1CCC(=O)CC1    ZINC001354138291
CNC(=O)CCN(C)CC1CCC(=O)CC1    ZINC000347739965
CCC(C)(C)N(C)C(=O)N1CCC(=O)CC1    ZINC000684902013
C=CCCOCCNCN1CCC(=O)CC1    ZINC000273004521
CCN(C(=O)NC1CCC(=O)CC1)C(C)C    ZINC001349775542
CN(C)CCCCC(=O)N1CCC(=O)CC1    ZINC000583075335
CC(C)CN(C)C(=O)NC1CCC(=O)CC1    ZINC001330819321
CC(=O)NCCN(C)CC1CCC(=O)CC1    ZINC000570394336
CC(C)[C@H](C(=O)N1CCC(=O)CC1)N(C)C    ZINC000335963006
CC(C)N(CC(=N)O)CC1CCC(=O)CC1    ZINC000330831519
C/C=C/C[C@@H](CO)NCN1CCC(=O)CC1    ZINC000276317758
CC[C@@H](C(=O)NC1CCC(=O)CC1)N(C)C    ZINC001119605334
CCCC[C@@H](CC)COC1CCC(=O)CC1    ZINC000164157418
CCCCCCCCOC1CCC(=O)CC1    ZINC000129586577
CCCC[C@H](CC)COC1CCC(=O)CC1    ZINC000164157536
CCN(CC)CC[C@H](C)N1CCC(=O)CC1    ZINC001255957660
CCN(CC)CC[C@@H](C)N1CCC(=O)CC1    ZINC001255957659
O=C(c1ccoc1Cl)N1CCC(=O)CC1    ZINC000236036862
O=C(c1ccc(Cl)o1)N1CCC(=O)CC1    ZINC000219958952
O=C1CCN(c2ncc([N+](=O)[O-])s2)CC1    ZINC000226765639
O=C1CCC(NS(=O)(=O)C(F)F)CC1    ZINC000036880214
O=C1CCC(CSc2nccs2)CC1    ZINC000285382675
O=C1CCN(c2cc(Cl)nc(O)n2)CC1    ZINC000858338318
O=C1CCN(c2cc(Cl)nnc2O)CC1    ZINC000872402579
O=C([C@@H](F)C(F)(F)F)N1CCC(=O)CC1    ZINC000277320018
O=C([C@H](F)C(F)(F)F)N1CCC(=O)CC1    ZINC000277320017
O=C(N1CCC(=O)CC1)C(F)(F)C(F)F    ZINC000226546025
O=C1CCC(Oc2ncc(F)cc2F)CC1    ZINC001229857862
O=C1CCC(Oc2ccc(F)nc2F)CC1    ZINC001228536263
Cc1nc(Cl)n(CC2CCC(=O)CC2)n1    ZINC000919747789
Cc1nc(Cl)nn1CC1CCC(=O)CC1    ZINC000918569043
O=C1CCN(c2cc(C(F)F)ncn2)CC1    ZINC000724639380
O=C(C#Cc1ccccc1)N1CCC(=O)CC1    ZINC000272210846
C#Cc1ccc(C(=O)N2CCC(=O)CC2)cc1    ZINC000221334129
O=C(NC1CCC(=O)CC1)[C@H]1CCSC1    ZINC000069983357
O=C([C@H]1CCCCS1)N1CCC(=O)CC1    ZINC000087680121
O=C(NC1CCC(=O)CC1)[C@@H]1CCCS1    ZINC000069983349
CSC1(C(=O)NC2CCC(=O)CC2)CC1    ZINC001332269064
O=C([C@@H]1CCCSC1)N1CCC(=O)CC1    ZINC000334302876
CSC1(C(=O)N2CCC(=O)CC2)CCC1    ZINC000335743555
O=C(C1CCSCC1)N1CCC(=O)CC1    ZINC000334457642
CC1(C(=O)NC2CSC2)CCC(=O)CC1    ZINC000912629556
O=C(NC1CCC(=O)CC1)[C@H]1CCCS1    ZINC000069983348
O=C(NC1CCC(=O)CC1)[C@@H]1CCSC1    ZINC000069983355
O=C(CSC1CC1)NC1CCC(=O)CC1    ZINC001350867168
O=C([C@@H]1CCCCS1)N1CCC(=O)CC1    ZINC000087680119
O=C([C@H]1CCCSC1)N1CCC(=O)CC1    ZINC000334302883
O=C1CCN(c2cnc3ccccc3n2)CC1    ZINC000052076617
O=C(NC1CCC(=O)CC1)[C@]1(O)CCOC1    ZINC001333476069
C[C@H](NC(=O)C1(C)CCC(=O)CC1)C(=O)O    ZINC000909130250
O=C(CC1OCCCO1)N1CCC(=O)CC1    ZINC000789955383
C[C@@H](NC(=O)C1(C)CCC(=O)CC1)C(=O)O    ZINC000909130249
COC(=O)CCCC(=O)N1CCC(=O)CC1    ZINC000556824480
C[C@@H](CNC(=O)C1CCC(=O)CC1)C(=O)O    ZINC000827466810
O=C(CO[C@H]1CCOC1)N1CCC(=O)CC1    ZINC000082454161
O=C(NC1CCC(=O)CC1)[C@H]1COCCO1    ZINC000055301892
O=C(O)CCCNC(=O)C1CCC(=O)CC1    ZINC000688578727
O=C(NC1CCC(=O)CC1)[C@@H]1COCCO1    ZINC000055301890
O=C(CO[C@@H]1CCOC1)N1CCC(=O)CC1    ZINC000082454160
C[C@H](C(=O)O)N(C)C(=O)C1CCC(=O)CC1    ZINC000817750415
COC(=O)C[C@@H](C)C(=O)N1CCC(=O)CC1    ZINC000270739372
CC(C)(NC(=O)C1CCC(=O)CC1)C(=O)O    ZINC000826616624
CNC(=O)COC(=O)C1(C)CCC(=O)CC1    ZINC001122685782
O=C(OC1CCOCC1)N1CCC(=O)CC1    ZINC000380508945
C[C@@H](CC(=O)O)NC(=O)C1CCC(=O)CC1    ZINC001599832181
O=C1OCCN1CCOC1CCC(=O)CC1    ZINC000403168378
COC(=O)CNC(=O)C1(C)CCC(=O)CC1    ZINC001290575282
CC[C@H](C(=O)OC)C(=O)N1CCC(=O)CC1    ZINC000276580844
O=C(OC[C@H]1CCCO1)N1CCC(=O)CC1    ZINC000495772693
CC[C@H](NC(=O)C1CCC(=O)CC1)C(=O)O    ZINC000828921493
O=C(CC1OCCO1)NC1CCC(=O)CC1    ZINC001119670156
CN(CC(=O)O)C(=O)C1(C)CCC(=O)CC1    ZINC000908632369
COC(=O)CNC(=O)CC1CCC(=O)CC1    ZINC000356093849
CC[C@@H](NC(=O)C1CCC(=O)CC1)C(=O)O    ZINC000818273520
O=C(NC1CCC(=O)CC1)O[C@H]1CCOC1    ZINC001332764440
CN(CCC(=O)O)C(=O)C1CCC(=O)CC1    ZINC000818413206
O=C(NC1CCC(=O)CC1)O[C@@H]1CCOC1    ZINC001332764441
CC1(C(=O)OCCC(N)=O)CCC(=O)CC1    ZINC001343709740
O=C(O)CCCCC(=O)N1CCC(=O)CC1    ZINC000169819213
CC(=O)OC(C)(C)C(=O)N1CCC(=O)CC1    ZINC000275292884
COC(=O)[C@@H](C)CC(=O)N1CCC(=O)CC1    ZINC000351832963
CC1(C(=O)NCCC(=O)O)CCC(=O)CC1    ZINC000908670082
COC(=O)C[C@H](C)C(=O)N1CCC(=O)CC1    ZINC000270739373
C[C@H](CNC(=O)C1CCC(=O)CC1)C(=O)O    ZINC000827466808
CC1(C(=O)O[C@H]2CNOC2)CCC(=O)CC1    ZINC000848057261
O=C(NC1CCC(=O)CC1)[C@@]1(O)CCOC1    ZINC001333476068
COC(=O)[C@H](C)CC(=O)N1CCC(=O)CC1    ZINC000351832962
C[C@@H](C(=O)O)N(C)C(=O)C1CCC(=O)CC1    ZINC000817750416
C[C@@H](OC(=O)C1(C)CCC(=O)CC1)C(N)=O    ZINC001123387436
CC[C@@H](C(=O)OC)C(=O)N1CCC(=O)CC1    ZINC000276580840
CCN(CC(=O)O)C(=O)C1CCC(=O)CC1    ZINC000829624592
O=C(OC[C@@H]1CCCO1)N1CCC(=O)CC1    ZINC000495772692
O=C(N1CCC(=O)CC1)C1(O)CCOCC1    ZINC001320371543
CNC(=O)NCCC(=O)N1CCC(=O)CC1    ZINC000431792477
CC1(C(=O)NNC(=O)CN)CCC(=O)CC1    ZINC001576350191
CNC(=O)NCC(=O)NC1CCC(=O)CC1    ZINC001335124095
C[C@H](NC(N)=O)C(=O)NC1CCC(=O)CC1    ZINC000701228047
NC(=O)NCCC(=O)NC1CCC(=O)CC1    ZINC001455301808
O=C(NC1(CF)CCC1)C1CCC(=O)CC1    ZINC000335552178
O=C(N[C@@H]1CCC[C@@H]1F)C1CCC(=O)CC1    ZINC000334227835
O=C(N1CCC(=O)CC1)C1(F)CCCCC1    ZINC000813404355
O=C(N[C@H]1CC[C@H](F)C1)C1CCC(=O)CC1    ZINC000345595506
O=C(C1CCC(=O)CC1)N1CCC[C@@H]1CF    ZINC000359592416
C[C@]1(F)CCN(C(=O)C2CCC(=O)CC2)C1    ZINC000347319165
O=C(C1CCC(=O)CC1)N1CCC[C@H]1CF    ZINC000359592415
CC1(C(=O)N2CC[C@@H](F)C2)CCC(=O)CC1    ZINC001624650723
CC1(C(=O)N2CC[C@H](F)C2)CCC(=O)CC1    ZINC001635949780
CS[C@H]1CCN(CC2CCC(=O)CC2)C1    ZINC000336261431
CN(CC1CCC(=O)CC1)[C@H]1CCSC1    ZINC000336000865
C[C@@H]1CN(CC2CCC(=O)CC2)CCS1    ZINC000334140425
C[C@@H]1CSCCN1CC1CCC(=O)CC1    ZINC000334778436
CS[C@@H]1CCN(CC2CCC(=O)CC2)C1    ZINC000336261419
NCC(=O)NCC(=O)NC1CCC(=O)CC1    ZINC001580210747
O=C(N[C@H]1CC[C@@H](F)C1)C1CCC(=O)CC1    ZINC000345595508
O=C(N[C@@H]1CC[C@H](F)C1)C1CCC(=O)CC1    ZINC000345595507
O=C(N[C@H]1CCC[C@H]1F)C1CCC(=O)CC1    ZINC000336633411
O=C(NC1CCC(=O)CC1)C1(F)CCCC1    ZINC001119604015
O=C(N[C@@H]1CC[C@@H](F)C1)C1CCC(=O)CC1    ZINC000345595505
C[C@@]1(F)CCN(C(=O)C2CCC(=O)CC2)C1    ZINC000347319164
CN(CC1CCC(=O)CC1)[C@@H]1CCSC1    ZINC000336000863
C[C@H]1CSCCN1CC1CCC(=O)CC1    ZINC000334778435
O=C1CCC(NCC2(O)CCOCC2)CC1    ZINC001252973535
CC[C@@H](O)CNC(=O)CC1CCC(=O)CC1    ZINC000344465109
CN(CC1CCC(=O)CC1)C(C)(C)C(=O)O    ZINC001598453635
CCON(CC)C(=O)C1(C)CCC(=O)CC1    ZINC000831455354
CN(CCCO)C(=O)CC1CCC(=O)CC1    ZINC000442993250
C[C@@H](O)CN(C)C(=O)C1(C)CCC(=O)CC1    ZINC001465724161
CC(C)OCCCC(=O)N1CCC(=O)CC1    ZINC000352428547
CCC(CC)COC(=O)N1CCC(=O)CC1    ZINC001194687154
C[C@H](CCO)NC(=O)CC1CCC(=O)CC1    ZINC000356371158
C[C@@H](CO)CNC(=O)CC1CCC(=O)CC1    ZINC000356384890
CO[C@H](C(=O)NC1CCC(=O)CC1)C(C)C    ZINC001350867505
CC(C)C[C@@H](C)OC(=O)N1CCC(=O)CC1    ZINC000497153024
CCCCCCOC(=O)N1CCC(=O)CC1    ZINC000586478262
C=CCOC[C@@H](O)CNC1CCC(=O)CC1    ZINC001252487466
C[C@H](CO)CNC(=O)CC1CCC(=O)CC1    ZINC000356384891
COCCN(C)C(=O)C1(C)CCC(=O)CC1    ZINC001544214900
CC(C)CCOC(=O)NC1CCC(=O)CC1    ZINC001194893104
CC[C@H](C)OCC(=O)NC1CCC(=O)CC1    ZINC001332748814
CC(C)(O)CNC(=O)C1(C)CCC(=O)CC1    ZINC001444750811
CC[C@H](C)[C@H](OC)C(=O)N1CCC(=O)CC1    ZINC000354114123
CC[C@@](C)(OC)C(=O)NC1CCC(=O)CC1    ZINC000233982439
CC(C)C[C@H](C)OC(=O)N1CCC(=O)CC1    ZINC000497153022
CCOCCNC(=O)CC1CCC(=O)CC1    ZINC000355160040
CC1(C)OCC(CN2CCC(=O)CC2)CO1    ZINC001209192231
CCN(CC)C(=O)COC1CCC(=O)CC1    ZINC000164166611
CN(CC1CCC(=O)CC1)[C@@H]1COC[C@H]1O    ZINC000886516335
COCCCCC(=O)NC1CCC(=O)CC1    ZINC001332310564
CCC[C@](C)(O)C(=O)NC1CCC(=O)CC1    ZINC001354138317
CC[C@](C)(OC)C(=O)NC1CCC(=O)CC1    ZINC000234112371
CO[C@@H](C)CNC(=O)C1(C)CCC(=O)CC1    ZINC000618138562
C[C@H](CN(C)CC1CCC(=O)CC1)C(=O)O    ZINC001589033815
CC(C)(C)COC(=O)NC1CCC(=O)CC1    ZINC001194404073
COC[C@H](C)N(C)C(=O)C1CCC(=O)CC1    ZINC000344797016
CC(C)(O)CNC(=O)CC1CCC(=O)CC1    ZINC000356307155
CO[C@H](C)CNC(=O)C1(C)CCC(=O)CC1    ZINC000618149283
CC(C)CO[C@H](C)C(=O)N1CCC(=O)CC1    ZINC000538705492
CC(C)OC(C)(C)C(=O)N1CCC(=O)CC1    ZINC000335434908
CCC[C@@H](OCC)C(=O)N1CCC(=O)CC1    ZINC000527815123
CC[C@@H](C)[C@H](OC)C(=O)N1CCC(=O)CC1    ZINC000354114121
CCC[C@H](OCC)C(=O)N1CCC(=O)CC1    ZINC000527815124
C[C@@H](O)CCNC(=O)CC1CCC(=O)CC1    ZINC000356493241
CCCCC[C@H](O)C(=O)N1CCC(=O)CC1    ZINC000822376403
CCC(C)(C)OCC(=O)N1CCC(=O)CC1    ZINC000037330554
CO[C@@H](C)CNC(=O)CC1CCC(=O)CC1    ZINC000356804558
COC[C@H](C)NC(=O)CC1CCC(=O)CC1    ZINC000355849677
CC[C@H](C(=O)O)N(C)CC1CCC(=O)CC1    ZINC001603498541
COC(=O)[C@@H](C)N(C)CC1CCC(=O)CC1    ZINC000450918970
C[C@@H](CO)N(C)C(=O)CC1CCC(=O)CC1    ZINC000338697708
CCO[C@@H](CC)C(=O)NC1CCC(=O)CC1    ZINC001332268340
COC[C@@H](C)N(C)C(=O)C1CCC(=O)CC1    ZINC000344797015
COCCC(C)(C)C(=O)N1CCC(=O)CC1    ZINC000352428505
CC[C@@H](O)[C@@H](C)C(=O)NC1CCC(=O)CC1    ZINC001119671496
CC[C@H](O)[C@H](C)C(=O)NC1CCC(=O)CC1    ZINC001119671494
CCC(CC)(CO)C(=O)N1CCC(=O)CC1    ZINC000519420661
CO[C@H](C)CCC(=O)NC1CCC(=O)CC1    ZINC000166754512
CCOC(=O)CC[C@@H](C)N1CCC(=O)CC1    ZINC001258489799
CO[C@@H](C)CCC(=O)NC1CCC(=O)CC1    ZINC000166754403
COCCN(C)C(=O)CC1CCC(=O)CC1    ZINC000355158294
C[C@@H](CCO)NC(=O)CC1CCC(=O)CC1    ZINC000356371159
C[C@@H](CN(C)CC1CCC(=O)CC1)C(=O)O    ZINC001589033816
CCN(CCC(=O)O)CC1CCC(=O)CC1    ZINC001610001388
CC(C)(CO)NC(=O)CC1CCC(=O)CC1    ZINC000356386196
COC[C@@H](C)NC(=O)C1(C)CCC(=O)CC1    ZINC001632021819
CN(CCCO)C(=O)C1(C)CCC(=O)CC1    ZINC001633743077
COC(=O)CC[C@H](C)NC1CCC(=O)CC1    ZINC001258356207
CCCCOCC(=O)NC1CCC(=O)CC1    ZINC001332269016
CC(C)OCCC(=O)NC1CCC(=O)CC1    ZINC000716913507
C[C@H](O)CCNC(=O)C1(C)CCC(=O)CC1    ZINC000620855336
CCCN(CC(=O)O)CC1CCC(=O)CC1    ZINC001595855191
CCN(C[C@H](C)O)C(=O)C1CCC(=O)CC1    ZINC000341392037
CC[C@H](CO)NC(=O)CC1CCC(=O)CC1    ZINC000356197760
CC(C)(O)CCC(=O)NC1CCC(=O)CC1    ZINC001119604056
CCCCCOCC(=O)N1CCC(=O)CC1    ZINC000037330830
CO[C@H](C)CNC(=O)CC1CCC(=O)CC1    ZINC000356804557
CC[C@@H](O)CNC(=O)C1(C)CCC(=O)CC1    ZINC000618401857
C[C@@H](CCO)NC(=O)C1(C)CCC(=O)CC1    ZINC001466276792
COCCCNC(=O)CC1CCC(=O)CC1    ZINC000356089834
COC[C@H](C)CC(=O)NC1CCC(=O)CC1    ZINC000087436145
CCC[C@@](C)(O)C(=O)NC1CCC(=O)CC1    ZINC001354138315
CC[C@H](O)CNC(=O)CC1CCC(=O)CC1    ZINC000344465108
C[C@@H](O)CN(C)C(=O)CC1CCC(=O)CC1    ZINC000428673968
C=CCOC[C@H](O)CNC1CCC(=O)CC1    ZINC001252487465
CCN(CCO)C(=O)CC1CCC(=O)CC1    ZINC000356107468
COC[C@H](C)[C@H](C)C(=O)N1CCC(=O)CC1    ZINC000362492702
COC[C@H](C)NC(=O)C1(C)CCC(=O)CC1    ZINC000922354269
CCOC(C)(C)C(=O)NC1CCC(=O)CC1    ZINC000384146735
CC(C)CO[C@@H](C)C(=O)N1CCC(=O)CC1    ZINC000538705491
COC[C@@H](C)CC(=O)NC1CCC(=O)CC1    ZINC000087436144
CC[C@@H](O)[C@H](C)C(=O)NC1CCC(=O)CC1    ZINC001119671491
CC[C@@H](CO)NC(=O)CC1CCC(=O)CC1    ZINC000356197759
NC(=O)CCCCCOC1CCC(=O)CC1    ZINC001210096122
O=C1CCC(OCCN2CCCCO2)CC1    ZINC001224285604
COCC(C)(C)C(=O)NC1CCC(=O)CC1    ZINC001262189669
CC(C)(C)OC(=O)NC1(C)CCC(=O)CC1    ZINC000090635965
CC[C@H](C)COC(=O)NC1CCC(=O)CC1    ZINC001194826267
C[C@H](CO)N(C)C(=O)CC1CCC(=O)CC1    ZINC000338697707
CC[C@@H](C(=O)O)N(C)CC1CCC(=O)CC1    ZINC001603498542
COCCC[C@@H](C)C(=O)N1CCC(=O)CC1    ZINC000351847008
C[C@H](O)CCNC(=O)CC1CCC(=O)CC1    ZINC000356493242
CCCCCOC(=O)NC1CCC(=O)CC1    ZINC001193782660
COC(=O)[C@H](C)N(C)CC1CCC(=O)CC1    ZINC000450918971
O=C1CCC(OCCN2CCOCC2)CC1    ZINC000164149931
CCCCO[C@H](C)C(=O)N1CCC(=O)CC1    ZINC000345379470
CC[C@H](C)[C@@H](OC)C(=O)N1CCC(=O)CC1    ZINC000354114120
CCC[C@@H](OC)C(=O)NC1CCC(=O)CC1    ZINC001354148744
CCO[C@H](CC)C(=O)NC1CCC(=O)CC1    ZINC001332268339
CO[C@@H](C(=O)NC1CCC(=O)CC1)C(C)C    ZINC001350867504
COCCC[C@H](C)C(=O)N1CCC(=O)CC1    ZINC000351847007
CCCCO[C@@H](C)C(=O)N1CCC(=O)CC1    ZINC000345379468
CC[C@H](O)CNC(=O)C1(C)CCC(=O)CC1    ZINC000627727266
COC(=O)CC[C@@H](C)NC1CCC(=O)CC1    ZINC001258356206
CC(C)(C)OCC(=O)NC1CCC(=O)CC1    ZINC000165020806
COC[C@H](C)[C@@H](C)C(=O)N1CCC(=O)CC1    ZINC000362492703
COC[C@@H](C)[C@H](C)C(=O)N1CCC(=O)CC1    ZINC000362492704
COC(C)(C)CC(=O)NC1CCC(=O)CC1    ZINC000230938213
CC[C@@H](C)[C@@H](OC)C(=O)N1CCC(=O)CC1    ZINC000354114122
CCN(CCO)C(=O)C1(C)CCC(=O)CC1    ZINC001141478333
CCC[C@H](OC)C(=O)NC1CCC(=O)CC1    ZINC001354148746
C[C@H](O)CN(C)C(=O)CC1CCC(=O)CC1    ZINC000428676572
CCN(C[C@@H](C)O)C(=O)C1CCC(=O)CC1    ZINC000341392036
CO[C@H](CC(C)C)C(=O)N1CCC(=O)CC1    ZINC000416140887
COC[C@@H](C)[C@@H](C)C(=O)N1CCC(=O)CC1    ZINC000362492701
CC(C)N(CC(=O)O)CC1CCC(=O)CC1    ZINC001591569543
C[C@H](O)CN(C)C(=O)C1(C)CCC(=O)CC1    ZINC001465724162
CCOC(=O)CN(C)CC1CCC(=O)CC1    ZINC000450327358
CO[C@@H](CC(C)C)C(=O)N1CCC(=O)CC1    ZINC000416140888
CCCCC[C@@H](O)C(=O)N1CCC(=O)CC1    ZINC000822376400
C[C@H](CCO)NC(=O)C1(C)CCC(=O)CC1    ZINC001466276791
CC(C)(C)OC(=O)NCC1CCC(=O)CC1    ZINC000002512968
CC[C@@H](C)OCC(=O)NC1CCC(=O)CC1    ZINC001332748813
COC[C@@H](C)NC(=O)CC1CCC(=O)CC1    ZINC000355849676
CC[C@H](O)[C@@H](C)C(=O)NC1CCC(=O)CC1    ZINC001119671493
CCOCCCC(=O)NC1CCC(=O)CC1    ZINC000087436142
CC[C@@H](C)COC(=O)NC1CCC(=O)CC1    ZINC001194826265
CC[C@@H](CO)NC(=O)C1(C)CCC(=O)CC1    ZINC001141476642
CCOC(=O)CC[C@H](C)N1CCC(=O)CC1    ZINC001258489797
CN(C(=O)OC(C)(C)C)C1CCC(=O)CC1    ZINC000021299222
CC[C@H](CO)NC(=O)C1(C)CCC(=O)CC1    ZINC001141476641
O=C1CCC(CN2CCC(CF)CC2)CC1    ZINC000336261945
O=C1CCC(CN2CCC[C@H](CF)C2)CC1    ZINC000880237307
CC1(F)CCN(CC2CCC(=O)CC2)CC1    ZINC000640071294
O=C1CCC(CN2CCC[C@@H](CF)C2)CC1    ZINC000880237309
CCCCC[C@H](O)CNC1CCC(=O)CC1    ZINC001253553632
CC[C@@H](C)OCC[C@H](C)N1CCC(=O)CC1    ZINC001172334429
CC(C)COCC[C@@H](C)N1CCC(=O)CC1    ZINC001172465111
CN(CC1CCC(=O)CC1)CC(C)(C)CO    ZINC000451254747
CC[C@H](C)OCC[C@H](C)N1CCC(=O)CC1    ZINC001172334430
CC[C@@H](C)OCC[C@@H](C)N1CCC(=O)CC1    ZINC001172334431
CCOCCN(CC)CC1CCC(=O)CC1    ZINC000450393397
COCC(C)(C)N(C)CC1CCC(=O)CC1    ZINC000451056740
CCN(CC1CCC(=O)CC1)CC(C)(C)O    ZINC000347747262
CC[C@@H](C)N(CCO)CC1CCC(=O)CC1    ZINC000451029217
COC(C)(C)CN(C)CC1CCC(=O)CC1    ZINC000649350389
CC[C@H](C)OCC[C@@H](C)N1CCC(=O)CC1    ZINC001172334428
CCCCN(CCO)CC1CCC(=O)CC1    ZINC000450352567
CC[C@H](C)N(CCO)CC1CCC(=O)CC1    ZINC000451029218
CC(C)OCC[C@@H](C)NC1CCC(=O)CC1    ZINC001172446946
CCN(C[C@@H](C)OC)CC1CCC(=O)CC1    ZINC000451056445
CCCCC[C@@H](O)CNC1CCC(=O)CC1    ZINC001253553631
CCN(C[C@H](C)OC)CC1CCC(=O)CC1    ZINC000451056446
CC(C)OCC[C@H](C)NC1CCC(=O)CC1    ZINC001172446948
CC(C)COCC[C@H](C)N1CCC(=O)CC1    ZINC001172465113
O=C(c1cc(Cl)no1)N1CCC(=O)CC1    ZINC000873936385
O=C1CCC(CSc2nncs2)CC1    ZINC000285329052
COc1nnc(OC2CCC(=O)CC2)s1    ZINC001226527870
CC1(C(=O)OC2CSC2)CCC(=O)CC1    ZINC001526468416
CS/C=C/C(=O)OCC1CCC(=O)CC1    ZINC000803398181
CS/C=C\C(=O)OCC1CCC(=O)CC1    ZINC000803398180
C#Cc1cncc(C(=O)N2CCC(=O)CC2)c1    ZINC000798278646
C#Cc1ccc(C(=O)N2CCC(=O)CC2)cn1    ZINC000778567484
C#Cc1ccc(C(=O)N2CCC(=O)CC2)nc1    ZINC000778566983
N#Cc1ccc(C(=O)N2CCC(=O)CC2)cc1    ZINC000002527221
O=C1NC2(CCC(=O)CC2)C(=O)N1CCF    ZINC001117052254
O=C(N1CCSCC1)N1CCC(=O)CC1    ZINC000334226138
N#Cc1cccc(C(=O)N2CCC(=O)CC2)c1    ZINC000019503079
O=C(O)CCCOC(=O)C1CCC(=O)CC1    ZINC000821525928
O=C(O)CCC(=O)OCC1CCC(=O)CC1    ZINC001594998086
CCOC(=O)C(=O)COC1CCC(=O)CC1    ZINC001204831052
C[C@H](OC(=O)C1(C)CCC(=O)CC1)C(=O)O    ZINC001589158796
C[C@@H](OC(=O)C1(C)CCC(=O)CC1)C(=O)O    ZINC001589158795
C[C@@H](CC(=O)O)OC(=O)C1CCC(=O)CC1    ZINC001610389218
C[C@@H](C(=O)O)C(=O)OCC1CCC(=O)CC1    ZINC001588580580
C[C@H](CC(=O)O)OC(=O)C1CCC(=O)CC1    ZINC001599889717
C[C@H](C(=O)O)C(=O)OCC1CCC(=O)CC1    ZINC001588580579
O=C1CCN(c2ccc3nccnc3n2)CC1    ZINC000094725849
N#Cc1ncn(CC2CCC(=O)CC2)c1C#N    ZINC000329175390
COC(=O)NCC(=O)NC1CCC(=O)CC1    ZINC001334290860
COC(=O)N[C@@H](C)C(=O)N1CCC(=O)CC1    ZINC000272201668
CCOC(=O)NCC(=O)N1CCC(=O)CC1    ZINC000280792481
CCOC(=O)CNC(=O)N1CCC(=O)CC1    ZINC001189877950
COC(=O)NCCC(=O)N1CCC(=O)CC1    ZINC000494556920
CC(C)(NC(=O)O)C(=O)N1CCC(=O)CC1    ZINC000833459607
COC(=O)N(C)CC(=O)N1CCC(=O)CC1    ZINC000270968274
COC(=O)[C@H](C)NC(=O)N1CCC(=O)CC1    ZINC001190518476
N#CCc1ccccc1CN1CCC(=O)CC1    ZINC001235511052
O=C1CCN(Cc2ccc3[nH]ccc3c2)CC1    ZINC001205571041
Cc1cc(C#N)ccc1CN1CCC(=O)CC1    ZINC000165692765
C#Cc1cccc(NCN2CCC(=O)CC2)c1    ZINC000275876556
O=C1CCN(Cc2cc3ccccc3[nH]2)CC1    ZINC000022007609
Cc1ccc(CN2CCC(=O)CC2)cc1C#N    ZINC000701840763
O=C1CCN(Cc2cccc3[nH]ccc32)CC1    ZINC001205256061
O=C1CCN(Cc2ccc3cc[nH]c3c2)CC1    ZINC001209507243
N#Cc1ccc(CCN2CCC(=O)CC2)cc1    ZINC000118693403
O=C1CCN(Cc2cccc3cc[nH]c32)CC1    ZINC001144709835
N#CN(CC1CCC(=O)CC1)c1ccccc1    ZINC000285321188
O=C(N1CCC(=O)CC1)C1(F)CCNCC1    ZINC001580846350
CC(C)CNC(=S)NC1CCC(=O)CC1    ZINC001245261653
CCCCCNC(=S)N1CCC(=O)CC1    ZINC001200047858
C=CCSCCNCN1CCC(=O)CC1    ZINC000273122472
CCCCNC(=S)NC1CCC(=O)CC1    ZINC001200465979
CC[C@H](C)CNC(=S)N1CCC(=O)CC1    ZINC001200244492
CC(C)(C)CNC(=S)N1CCC(=O)CC1    ZINC001247946667
CC(C)(C)NC(=S)NC1CCC(=O)CC1    ZINC001200915476
O=C1CCN(Cc2c[nH]c3ccccc23)CC1    ZINC000221271990
Cc1ccc(CN2CCC(=O)CC2)c(C#N)c1    ZINC001232961915
CC[C@@H](C)NC(=S)NC1CCC(=O)CC1    ZINC001200493297
CC[C@H](C)NC(=S)NC1CCC(=O)CC1    ZINC001200493300
CC[C@@H](C)CNC(=S)N1CCC(=O)CC1    ZINC001200244491
CC(C)(CO)C(=O)OCC1CCC(=O)CC1    ZINC000803331424
CC(C)(C)C(=O)OCOC1CCC(=O)CC1    ZINC001205248426
C[C@H](O)CCOC(=O)C1(C)CCC(=O)CC1    ZINC000849799224
O=C1CCC(OCCC2OCCCO2)CC1    ZINC001224731218
CCOCCC(=O)OCC1CCC(=O)CC1    ZINC000803337594
COCCCOC(=O)C1(C)CCC(=O)CC1    ZINC000835095811
COC[C@@H](C)OC(=O)C1(C)CCC(=O)CC1    ZINC000835158659
CCOC(=O)CCCOC1CCC(=O)CC1    ZINC001205120903
CC[C@@](C)(O)C(=O)OCC1CCC(=O)CC1    ZINC000909925797
CO[C@@H](C)COC(=O)C1(C)CCC(=O)CC1    ZINC000835235599
CO[C@H](C)COC(=O)C1(C)CCC(=O)CC1    ZINC000835235596
CCC[C@H](O)C(=O)OCC1CCC(=O)CC1    ZINC000909876305
CC(C)OCC(=O)OCC1CCC(=O)CC1    ZINC000803315379
CC(=O)OC[C@@H](C)COC1CCC(=O)CC1    ZINC001224791002
CC[C@H](OC)C(=O)OCC1CCC(=O)CC1    ZINC000803322272
C[C@@H](O)CCOC(=O)C1(C)CCC(=O)CC1    ZINC000849799223
CC[C@](C)(O)C(=O)OCC1CCC(=O)CC1    ZINC000909925798
CO[C@H](C)CC(=O)OCC1CCC(=O)CC1    ZINC000803328692
CCCOCC(=O)OCC1CCC(=O)CC1    ZINC000803319407
COC[C@H](C)OC(=O)C1(C)CCC(=O)CC1    ZINC000835158660
CC1(C)OC[C@@H](COC2CCC(=O)CC2)O1    ZINC001206370894
CC(C)(C)OC(=O)COC1CCC(=O)CC1    ZINC001224672826
COC(=O)CCCCOC1CCC(=O)CC1    ZINC000707515841
CC(=O)OCCCCOC1CCC(=O)CC1    ZINC001224717976
CC[C@@H](OC)C(=O)OCC1CCC(=O)CC1    ZINC000803322271
CC(=O)OC[C@H](C)COC1CCC(=O)CC1    ZINC001224791003
CC1(C)OC[C@H](COC2CCC(=O)CC2)O1    ZINC001206370895
CC(C)(O)COC(=O)C1(C)CCC(=O)CC1    ZINC001122891123
CC1(CCOC2CCC(=O)CC2)OCCO1    ZINC001224889383
O=C1CCC(OCCCC2OCCO2)CC1    ZINC001224932820
CCOCCOC(=O)C1(C)CCC(=O)CC1    ZINC000835079111
CO[C@@H](C)CC(=O)OCC1CCC(=O)CC1    ZINC000803328695
CCO[C@@H](C)C(=O)OCC1CCC(=O)CC1    ZINC000803283270
COCCCC(=O)OCC1CCC(=O)CC1    ZINC000803289779
CCO[C@H](C)C(=O)OCC1CCC(=O)CC1    ZINC000803283268
CC(C)(O)[C@H](N)C(=O)NC1CCC(=O)CC1    ZINC001575387802
CC(C)(C)[Si](C)(C)OC1CCC(=O)CC1    ZINC000169743421
CCN(CC)C[C@@H](O)CN1CCC(=O)CC1    ZINC000381086647
CCN(CC)C[C@H](O)CN1CCC(=O)CC1    ZINC000381086650
CC(C)(C)NC[C@@H](O)CN1CCC(=O)CC1    ZINC001253390951
O=C1CCN(Cc2sccc2Cl)CC1    ZINC000307444419
O=C1CCN(Cc2ccc(Cl)s2)CC1    ZINC000019517140
O=C1CCN(Cc2cc(Cl)cs2)CC1    ZINC001232276748
O=C1CCN(Cc2csc(Cl)c2)CC1    ZINC000306226803
O=C1CCN(Cc2ccsc2Cl)CC1    ZINC000306217543
O=C1CCN(S(=O)(=O)c2ccco2)CC1    ZINC000275515228
O=C1CCN(S(=O)(=O)c2ccoc2)CC1    ZINC000284990524
O=C1CCC(Oc2cc(CCl)on2)CC1    ZINC001222995097
O=C1CCN(S(=O)(=O)c2c[nH]cn2)CC1    ZINC000069948299
O=C1CCN(S(=O)(=O)c2cn[nH]c2)CC1    ZINC000037745050
O=C1CCN(S(=O)(=O)c2ncc[nH]2)CC1    ZINC000307234415
O=C1CCC(Oc2n[nH]c(CCl)n2)CC1    ZINC001227020777
O=C1CCC(S(=O)(=O)N2CC=CC2)CC1    ZINC000708187648
C#C[C@@H](C)NS(=O)(=O)C1CCC(=O)CC1    ZINC000708186700
O=C(N1CCC(=O)CC1)[C@@]1(O)CCSC1    ZINC000334327493
O=C(N1CCC(=O)CC1)[C@]1(O)CCSC1    ZINC000334327491
C#CCCNS(=O)(=O)C1CCC(=O)CC1    ZINC000708188250
CC(=O)CSCC(=O)N1CCC(=O)CC1    ZINC000279747829
C#CCCCS(=O)(=O)N1CCC(=O)CC1    ZINC000711042064
C#C[C@H](C)NS(=O)(=O)C1CCC(=O)CC1    ZINC000708186701
C#CCN(C)S(=O)(=O)C1CCC(=O)CC1    ZINC000708186685
N#Cc1cccc(C(=O)N2CCC(=O)CC2)n1    ZINC000643930689
N#Cc1ccc(C(=O)N2CCC(=O)CC2)nc1    ZINC000104227523
N#Cc1ccncc1C(=O)N1CCC(=O)CC1    ZINC000362492844
CC1(C(=O)NC/C=C/Cl)CCC(=O)CC1    ZINC000891198408
C=C(Cl)CNC(=O)C1(C)CCC(=O)CC1    ZINC001634028383
CC1(C(=O)NC/C=C\Cl)CCC(=O)CC1    ZINC000891198409
O=C(O)COCC(=O)NC1CCC(=O)CC1    ZINC001595108065
COC(=O)COCC(=O)N1CCC(=O)CC1    ZINC000575934632
CO[C@@](C)(C(=O)O)C(=O)N1CCC(=O)CC1    ZINC001593919130
CO[C@](C)(C(=O)O)C(=O)N1CCC(=O)CC1    ZINC001593919128
O=C1CCC(c2cn(CC(F)F)nn2)CC1    ZINC000641234981
N#C[C@H](OC1CCC(=O)CC1)c1ccccc1    ZINC001223713647
COc1cccc(C2(C#N)CCC(=O)CC2)c1    ZINC000032198589
O=C1CCC(Oc2cc3ccccc3[nH]2)CC1    ZINC001230741064
O=C1CCN(Cc2cccc3occc32)CC1    ZINC001236735848
Cc1ccc(C#N)cc1OC1CCC(=O)CC1    ZINC001226873947
N#Cc1ccc(COC2CCC(=O)CC2)cc1    ZINC000129605382
O=C([C@@H]1Cc2ccccc21)N1CCC(=O)CC1    ZINC000090984658
Cc1cccc(C#N)c1OC1CCC(=O)CC1    ZINC001229180388
Cc1cc(C#N)cc(OC2CCC(=O)CC2)c1    ZINC001227836570
COc1ccccc1C1(C#N)CCC(=O)CC1    ZINC000039393444
O=C(/C=C/c1ccccc1)N1CCC(=O)CC1    ZINC000074374620
O=C1CCC(Oc2cccc3[nH]ccc32)CC1    ZINC001228181291
O=C1CCC(Oc2cccc3cc[nH]c32)CC1    ZINC001228892390
Cc1cccc(OC2CCC(=O)CC2)c1C#N    ZINC001226923779
N#Cc1cccc(OCC2CCC(=O)CC2)c1    ZINC000285322841
O=C(/C=C\c1ccccc1)N1CCC(=O)CC1    ZINC000198698728
C=Cc1ccc(C(=O)N2CCC(=O)CC2)cc1    ZINC000274015924
O=C1CCN(Cc2cc3ccccc3o2)CC1    ZINC001139062119
N#Cc1ccc(OCC2CCC(=O)CC2)cc1    ZINC000285265929
Cc1cc(OC2CCC(=O)CC2)ccc1C#N    ZINC001229214007
O=C1CCC(Oc2ccc3[nH]ccc3c2)CC1    ZINC001225268403
N#CCc1ccc(OC2CCC(=O)CC2)cc1    ZINC001225264832
N#CCc1ccccc1OC1CCC(=O)CC1    ZINC001230271732
N#Cc1cccc(COC2CCC(=O)CC2)c1    ZINC000129563123
O=C([C@H]1Cc2ccccc21)N1CCC(=O)CC1    ZINC000090984657
O=C1CCN(Cc2ccc3occc3c2)CC1    ZINC001138822552
O=C1CCN(Cc2cccc3ccoc32)CC1    ZINC001236733976
N#C[C@@H](OC1CCC(=O)CC1)c1ccccc1    ZINC001223713649
N#Cc1ccccc1OCC1CCC(=O)CC1    ZINC000334473128
N#Cc1ccccc1COC1CCC(=O)CC1    ZINC000129616267
O=C1CCN(Cc2coc3ccccc23)CC1    ZINC001140782654
COc1ccc(C2(C#N)CCC(=O)CC2)cc1    ZINC000039188437
O=C(NC1CCC(=O)CC1)[C@@]1(F)CCOC1    ZINC001333476286
O=C(N1CCC(=O)CC1)C1(F)CCOCC1    ZINC000864734271
O=C(NC1CCC(=O)CC1)[C@]1(F)CCOC1    ZINC001333476287
CSCCNC(=O)C1(C)CCC(=O)CC1    ZINC000597854812
CS[C@H](C)CCC(=O)N1CCC(=O)CC1    ZINC000351848901
CC[C@@H](SC)C(=O)NC1CCC(=O)CC1    ZINC001354149237
CSC[C@@H](C)C(=O)NC1CCC(=O)CC1    ZINC000300842217
CSCCCCC(=O)N1CCC(=O)CC1    ZINC000351842096
CSC(C)(C)C(=O)NC1CCC(=O)CC1    ZINC001332310670
CS[C@H](C)CC(=O)NC1CCC(=O)CC1    ZINC001354148646
CCCCSCC(=O)N1CCC(=O)CC1    ZINC000037330878
CC[C@H](SC)C(=O)NC1CCC(=O)CC1    ZINC001354149236
CSCCN(C)C(=O)C1CCC(=O)CC1    ZINC000446539542
CC(C)SCC(=O)NC1CCC(=O)CC1    ZINC000701218709
CSCC(C)(C)C(=O)N1CCC(=O)CC1    ZINC000334233391
CS[C@@H](C)CCC(=O)N1CCC(=O)CC1    ZINC000351848902
O=C1CCC(CN2CCS(=O)CC2)CC1    ZINC000347758370
CSC[C@H](C)C(=O)NC1CCC(=O)CC1    ZINC000300842222
CS[C@@H](C)CC(=O)NC1CCC(=O)CC1    ZINC001354148648
NC(=O)N[C@@H](CO)C(=O)N1CCC(=O)CC1    ZINC001624997533
NC(=O)N[C@H](CO)C(=O)N1CCC(=O)CC1    ZINC001624997532
Cc1c(C#N)cccc1OC1CCC(=O)CC1    ZINC001228032657
Cc1cc(C#N)ccc1OC1CCC(=O)CC1    ZINC001230678741
O=C1CCC(Oc2ccc3cc[nH]c3c2)CC1    ZINC001225656653
Cc1ccc(C#N)c(OC2CCC(=O)CC2)c1    ZINC001226754641
CCCSCC(=O)NC1CCC(=O)CC1    ZINC001332749959
O=C1CCN(Cc2c[nH]c3ncccc23)CC1    ZINC001137397236
O=C1CCN(Cc2c[nH]c3ccncc23)CC1    ZINC001140801178
O=C1CCN(Cc2cc3ncccc3[nH]2)CC1    ZINC001232061701
O=C1CCN(Cc2cc3ccccn3n2)CC1    ZINC001237440238
O=C1CCN(Cc2n[nH]c3ccccc32)CC1    ZINC001137344732
O=C1CCN(Cc2cccc3nc[nH]c32)CC1    ZINC001142672645
N#Cc1cccc(NCN2CCC(=O)CC2)c1    ZINC000273093353
O=C1CCN(Cc2cc3cc[nH]c3cn2)CC1    ZINC001231663636
O=C1CCN(Cc2nc3ccccc3[nH]2)CC1    ZINC000036439372
O=C1CCN(Cc2ccnc3[nH]ccc32)CC1    ZINC001142871444
O=C1CCN(Cc2ccc3cc[nH]c3n2)CC1    ZINC001144168499
O=C1CCN(Cc2cccn3ccnc23)CC1    ZINC001142944721
O=C1CCN(Cc2c[nH]c3cnccc23)CC1    ZINC001231514260
O=C1CCN(Cc2ncn3ccccc23)CC1    ZINC001144615531
O=C1CCN(Cc2cnc3ccccn23)CC1    ZINC001203144151
O=C1CCN(Cc2cc3cnccc3[nH]2)CC1    ZINC001232012182
O=C1CCN(Cc2cccc3[nH]ncc32)CC1    ZINC001143087474
O=C1CCN(Cc2ccn3ccnc3c2)CC1    ZINC001141047476
O=C1CCN(Cc2ncc3ccccn32)CC1    ZINC001207049491
O=C1CCN(Cc2cnn3ccccc23)CC1    ZINC001233236526
O=C1CCN(Cc2cccc3ccnn32)CC1    ZINC001138804757
O=C1CCN(Cc2cc3ccncc3[nH]2)CC1    ZINC001232089861
O=C1CCN(Cc2cccc3c[nH]nc32)CC1    ZINC001231970569
O=C1CCN(Cc2ccc3nc[nH]c3c2)CC1    ZINC001137041076
O=C1CCN(Cc2c[nH]c3cccnc23)CC1    ZINC001231486553
O=C1CCN(Cc2cccc3cncn32)CC1    ZINC001238104096
O=C1CCN(Cc2ccc3c[nH]nc3c2)CC1    ZINC000694041858
O=C1CCN(Cc2ccn3nccc3c2)CC1    ZINC001237548065
O=C1CCN(Cc2ccc3nccn3c2)CC1    ZINC000205099362
O=C1CCN(Cc2cn3ccccc3n2)CC1    ZINC000019485476
O=C1CCN(Cc2cc3cccnc3[nH]2)CC1    ZINC001143216680
O=C1CCN(Cc2cnc3[nH]ccc3c2)CC1    ZINC001138738135
CN(C)CCNC(=S)N1CCC(=O)CC1    ZINC001249830675
O=C1CCN(Cc2cccc3nccn32)CC1    ZINC001233360723
O=C1CCN(Cc2ccc3n[nH]cc3c2)CC1    ZINC001140384810
O=C1CCC(CN2C[C@@H]3[C@@H](C2)C3(F)F)CC1    ZINC000844461124
O=C1CCC(CN2C[C@H]3[C@@H](C2)C3(F)F)CC1    ZINC000844461125
O=C1CCC(CN2C[C@H]3[C@H](C2)C3(F)F)CC1    ZINC000844461126
CON(C)C(=O)CCOC1CCC(=O)CC1    ZINC001224944279
CC1(C(=O)NC(CO)CO)CCC(=O)CC1    ZINC001261781510
COCCOCC(=O)NC1CCC(=O)CC1    ZINC000234687319
COC[C@](C)(O)C(=O)NC1CCC(=O)CC1    ZINC001262189939
COC[C@@H](OC)C(=O)NC1CCC(=O)CC1    ZINC000691098770
COC[C@@](C)(O)C(=O)NC1CCC(=O)CC1    ZINC001262189938
COC[C@H](OC)C(=O)NC1CCC(=O)CC1    ZINC000691098769
COCCCOCC(=O)N1CCC(=O)CC1    ZINC000037747512
CCCOCCOC(=O)N1CCC(=O)CC1    ZINC000309273153
CCOC(=O)C[C@H](O)CN1CCC(=O)CC1    ZINC000135021902
COCCOCCC(=O)N1CCC(=O)CC1    ZINC000330610556
O=C1CCN(Cc2ccccc2C2CC2)CC1    ZINC001139881821
O=C1CCN(Cc2cccc3c2CCC3)CC1    ZINC001249456404
O=C1CCC(NC2Cc3ccccc3C2)CC1    ZINC001255013502
O=C1CCC2(CN(Cc3ccccc3)C2)CC1    ZINC000059979250
O=C1CCC(CN2CCc3ccccc32)CC1    ZINC000258597811
O=C1CCC(N2CCc3ccccc3C2)CC1    ZINC000039120335
O=C1CCN(CC2(c3ccccc3)CC2)CC1    ZINC000703826650
O=C1CCN(CC2Cc3ccccc3C2)CC1    ZINC001209319729
O=C1CCC(c2ccccc2)(N2CCC2)CC1    ZINC000114477022
O=C1CCC(CN2Cc3ccccc3C2)CC1    ZINC000336198518
O=C(CC1CCC(=O)CC1)NCCCCF    ZINC000362220938
CCCC[C@](C)(F)C(=O)N1CCC(=O)CC1    ZINC000820771761
C[C@@H](F)CCNC(=O)CC1CCC(=O)CC1    ZINC000356663918
CC(C)(CF)NC(=O)CC1CCC(=O)CC1    ZINC000356758819
CN(CCCF)C(=O)C1(C)CCC(=O)CC1    ZINC000925551927
CCCC[C@@](C)(F)C(=O)N1CCC(=O)CC1    ZINC000820771660
C[C@H](F)CCNC(=O)CC1CCC(=O)CC1    ZINC000356663921
CSC(C)(C)C[C@H](C)N1CCC(=O)CC1    ZINC001258333889
CSCCCN(C)CC1CCC(=O)CC1    ZINC000450899929
O=C1CCN(Cc2ccc3c(c2)CCC3)CC1    ZINC000070498935
O=C1CCN(Cc2ccc(C3CC3)cc2)CC1    ZINC001232984431
CCN(CCSC)CC1CCC(=O)CC1    ZINC000592203054
CSC(C)(C)C[C@@H](C)N1CCC(=O)CC1    ZINC001258333890
CC(C)OC[C@@H](O)CNC1CCC(=O)CC1    ZINC001252692793
CC(C)(C)OC[C@H](O)CN1CCC(=O)CC1    ZINC001253449916
CCCCOC[C@H](O)CN1CCC(=O)CC1    ZINC000227898515
CCCCOC[C@@H](O)CN1CCC(=O)CC1    ZINC000227898510
CC(C)(C)OC[C@@H](O)CN1CCC(=O)CC1    ZINC001253449939
CC(C)OC[C@H](O)CNC1CCC(=O)CC1    ZINC001252692792
O=C1CCN(Cc2ncc(Cl)s2)CC1    ZINC000719392514
O=C1CCN(Cc2cnc(Cl)s2)CC1    ZINC000205141671
