# Supplementary material for: Implementing a Scoring Function Based on Interaction Fingerprint for Autogrow4: Protein Kinase CK1δ as a Case Study
Source: Front Mol Biosci. 2022 Jul 7;9:909499. doi: 10.3389/fmolb.2022.909499 (PMC9301033; doi:10.3389/fmolb.2022.909499)
Supplement: Supplementary file 1 [file DataSheet1.ZIP › autogrow4-4.0.3/autogrow/operators/mutation/smiles_click_chem/reaction_libraries/robust_rxns/complementary_mol_dir/ortho_halo_nitrobenzene_robust.smi]

O=[N+]([O-])c1ccccc1F    ZINC000001682934
Cc1ccc(F)c([N+](=O)[O-])c1    ZINC000001609488
Cc1cccc(F)c1[N+](=O)[O-]    ZINC000016158642
Cc1cccc([N+](=O)[O-])c1F    ZINC000014989464
Cc1ccc([N+](=O)[O-])c(F)c1    ZINC000001628020
Nc1cccc([N+](=O)[O-])c1F    ZINC000005784424
Nc1ccc([N+](=O)[O-])c(F)c1    ZINC000005701094
Nc1cccc(F)c1[N+](=O)[O-]    ZINC000016158504
Nc1ccc(F)c([N+](=O)[O-])c1    ZINC000001706159
O=[N+]([O-])c1ccccc1Cl    ZINC000000331636
O=[N+]([O-])c1ccc(O)cc1F    ZINC000036047178
O=[N+]([O-])c1cc(O)ccc1F    ZINC000002525422
O=[N+]([O-])c1c(O)cccc1F    ZINC000035569297
O=[N+]([O-])c1cccc(O)c1F    ZINC000039088722
O=[N+]([O-])c1ccc(F)cc1F    ZINC000000164453
O=[N+]([O-])c1cc(F)ccc1F    ZINC000000164551
O=[N+]([O-])c1cccc(F)c1F    ZINC000002565580
O=[N+]([O-])c1c(F)cccc1F    ZINC000002557001
C#Cc1cccc(F)c1[N+](=O)[O-]    ZINC000604221811
C#Cc1ccc(F)c([N+](=O)[O-])c1    ZINC000036533580
N#Cc1ccc(F)c([N+](=O)[O-])c1    ZINC000002382636
N#Cc1cccc([N+](=O)[O-])c1F    ZINC000085225034
N#Cc1ccc([N+](=O)[O-])c(F)c1    ZINC000002540647
N#Cc1cccc(F)c1[N+](=O)[O-]    ZINC000016158460
C=Cc1ccc([N+](=O)[O-])c(F)c1    ZINC000036437975
N#[N+]c1ccc(F)c([N+](=O)[O-])c1    ZINC000034555027
O=Cc1cccc([N+](=O)[O-])c1F    ZINC000038949425
O=Cc1ccc(F)c([N+](=O)[O-])c1    ZINC000000164955
O=Cc1ccc([N+](=O)[O-])c(F)c1    ZINC000005427020
O=Cc1cccc(F)c1[N+](=O)[O-]    ZINC000037597605
Cc1cc(F)c([N+](=O)[O-])cc1C    ZINC000002540320
Cc1ccc([N+](=O)[O-])c(F)c1C    ZINC000002541348
Cc1cc(C)c([N+](=O)[O-])c(F)c1    ZINC000002169283
Cc1ccc(F)c([N+](=O)[O-])c1N    ZINC000095494781
Cc1cc([N+](=O)[O-])c(F)cc1N    ZINC000014985729
Cc1cc(F)c([N+](=O)[O-])cc1N    ZINC000039133591
Cc1c(N)ccc([N+](=O)[O-])c1F    ZINC000014985734
CNc1ccc(F)c([N+](=O)[O-])c1    ZINC000062796635
NCc1ccc([N+](=O)[O-])c(F)c1    ZINC000083119928
NCc1ccc(F)c([N+](=O)[O-])c1    ZINC000044248935
Cc1ccc(Cl)c([N+](=O)[O-])c1    ZINC000001690425
Cc1cccc(Cl)c1[N+](=O)[O-]    ZINC000002529222
Cc1ccc([N+](=O)[O-])c(Cl)c1    ZINC000002583415
Cc1cccc([N+](=O)[O-])c1Cl    ZINC000001562148
O=[N+]([O-])c1cc(CO)ccc1F    ZINC000002386143
COc1ccc(F)c([N+](=O)[O-])c1    ZINC000040448799
COc1ccc([N+](=O)[O-])c(F)c1    ZINC000012471358
Cc1cc(F)c([N+](=O)[O-])cc1O    ZINC000034499488
O=[N+]([O-])c1cccc(CO)c1F    ZINC000021982577
O=[N+]([O-])c1ccc(CO)cc1F    ZINC000002243159
COc1cccc(F)c1[N+](=O)[O-]    ZINC000016158904
O=[N+]([O-])c1c(F)cccc1CO    ZINC000091252343
Cc1c(O)ccc([N+](=O)[O-])c1F    ZINC000307310861
COc1cccc([N+](=O)[O-])c1F    ZINC000143861389
NNc1cccc(F)c1[N+](=O)[O-]    ZINC000037418977
NNc1ccc(F)c([N+](=O)[O-])c1    ZINC000037291000
NNc1ccc([N+](=O)[O-])c(F)c1    ZINC000095935341
Nc1cc(F)c([N+](=O)[O-])cc1N    ZINC000004276879
Nc1cccc([N+](=O)[O-])c1Cl    ZINC000002570060
Nc1ccc([N+](=O)[O-])c(Cl)c1    ZINC000004578814
Nc1cccc(Cl)c1[N+](=O)[O-]    ZINC000004253196
Nc1ccc(Cl)c([N+](=O)[O-])c1    ZINC000001670001
Nc1cc([N+](=O)[O-])c(F)cc1O    ZINC000258830394
O=[N+]([O-])c1cc(O)ccc1Cl    ZINC000001746714
O=[N+]([O-])c1c(O)cccc1Cl    ZINC000021298329
O=[N+]([O-])c1cccc(O)c1Cl    ZINC000095616288
O=[N+]([O-])c1ccc(O)cc1Cl    ZINC000036020360
O=[N+]([O-])c1c(F)cccc1S    ZINC000238550088
Cc1cc(F)cc(F)c1[N+](=O)[O-]    ZINC000095931483
Cc1cc(F)c([N+](=O)[O-])cc1F    ZINC000001628021
Cc1cc(F)c(F)c([N+](=O)[O-])c1    ZINC000064220100
Cc1cc([N+](=O)[O-])c(F)cc1F    ZINC000060148858
Cc1ccc(F)c([N+](=O)[O-])c1F    ZINC000261494041
Cc1cc(F)c([N+](=O)[O-])c(F)c1    ZINC000071791102
Cc1cc(F)cc([N+](=O)[O-])c1F    ZINC000044563557
Cc1ccc([N+](=O)[O-])c(F)c1F    ZINC000091297613
Cc1c(F)ccc([N+](=O)[O-])c1F    ZINC000032914723
Nc1cc(F)c([N+](=O)[O-])cc1F    ZINC000004783291
Nc1cc([N+](=O)[O-])c(F)cc1F    ZINC000002525308
Nc1cc(F)cc(F)c1[N+](=O)[O-]    ZINC000004416633
Nc1c(F)ccc([N+](=O)[O-])c1F    ZINC000071769220
Nc1cc(F)cc([N+](=O)[O-])c1F    ZINC000222863783
Nc1ccc([N+](=O)[O-])c(F)c1F    ZINC000096032772
Nc1cc(F)c([N+](=O)[O-])c(F)c1    ZINC000004348059
Nc1ccc(F)c(F)c1[N+](=O)[O-]    ZINC000004348058
O=[N+]([O-])c1c(F)cccc1Cl    ZINC000016158176
O=[N+]([O-])c1cccc(F)c1Cl    ZINC000002526736
O=[N+]([O-])c1ccc(F)cc1Cl    ZINC000001841425
O=[N+]([O-])c1cccc(Cl)c1F    ZINC000001732262
O=[N+]([O-])c1cc(Cl)ccc1F    ZINC000001847552
O=[N+]([O-])c1cc(F)ccc1Cl    ZINC000001847554
O=[N+]([O-])c1ccc(Cl)cc1F    ZINC000001845796
O=[N+]([O-])c1c(O)cc(F)cc1F    ZINC000016159818
O=[N+]([O-])c1c(O)c(F)ccc1F    ZINC000038434103
O=[N+]([O-])c1cc(O)c(F)cc1F    ZINC000012336323
O=[N+]([O-])c1ccc(F)c(O)c1F    ZINC000199244441
O=[N+]([O-])c1ccc(O)c(F)c1F    ZINC000034317710
O=[N+]([O-])c1c(F)ccc(O)c1F    ZINC000165274677
O=[N+]([O-])c1cc(F)c(O)cc1F    ZINC000002525792
O=[N+]([O-])c1cc(F)cc(O)c1F    ZINC000263622737
O=[N+]([O-])c1c(F)cc(O)cc1F    ZINC000044564218
O=[N+]([O-])c1c(F)cc(F)cc1F    ZINC000001706148
O=[N+]([O-])c1cc(F)cc(F)c1F    ZINC000021982378
O=[N+]([O-])c1cc(F)c(F)cc1F    ZINC000001706149
O=[N+]([O-])c1ccc(F)c(F)c1F    ZINC000001845704
O=[N+]([O-])c1c(F)ccc(F)c1F    ZINC000033506637
Cc1cc(F)c([N+](=O)[O-])cc1C#N    ZINC000072482163
O=[N+]([O-])c1ccc2[nH]ccc2c1F    ZINC000089204449
N#CCc1ccc([N+](=O)[O-])c(F)c1    ZINC000002243161
O=[N+]([O-])c1cc2cc[nH]c2cc1F    ZINC000219735503
N#CCc1ccc(F)c([N+](=O)[O-])c1    ZINC000085210270
N#CCc1cccc(F)c1[N+](=O)[O-]    ZINC000095093360
Cc1cc(C#N)c(F)c([N+](=O)[O-])c1    ZINC000096024747
O=[N+]([O-])c1ccc2[nH]ncc2c1F    ZINC000042689613
O=[N+]([O-])c1cc2[nH]ncc2cc1F    ZINC000089197051
O=[N+]([O-])c1cc2cn[nH]c2cc1F    ZINC000036533702
N#Cc1cc(F)c([N+](=O)[O-])cc1N    ZINC000090563071
O=[N+]([O-])c1c2n[nH]cc2ccc1F    ZINC000953126654
O=[N+]([O-])c1cc(C2CC2)ccc1F    ZINC000091297647
C=C(C)c1cccc(F)c1[N+](=O)[O-]    ZINC000142787937
N#Cc1cccc([N+](=O)[O-])c1Cl    ZINC000072194468
N#Cc1ccc(Cl)c([N+](=O)[O-])c1    ZINC000000060125
N#Cc1cccc(Cl)c1[N+](=O)[O-]    ZINC000098178439
N#Cc1ccc([N+](=O)[O-])c(Cl)c1    ZINC000034413757
O=[N+]([O-])c1cc2ncoc2cc1F    ZINC000258839895
O=C=Nc1ccc(F)c([N+](=O)[O-])c1    ZINC000002567940
[N-]=[N+]=Nc1ccc(F)c([N+](=O)[O-])c1    ZINC000015020107
O=[N+]([O-])c1cc2c(cc1F)NCC2    ZINC000306145582
O=[N+]([O-])c1ccc2c(c1F)CCN2    ZINC000095884029
CC(=O)c1cccc(F)c1[N+](=O)[O-]    ZINC000095080252
CC(=O)c1ccc([N+](=O)[O-])c(F)c1    ZINC000080815645
CC(=O)c1ccc(F)c([N+](=O)[O-])c1    ZINC000002577568
CC(=O)c1cccc([N+](=O)[O-])c1F    ZINC000091692990
N=C(N)c1ccc(F)c([N+](=O)[O-])c1    ZINC000199562315
N=C(N)c1ccc([N+](=O)[O-])c(F)c1    ZINC000199558263
CCCc1ccc([N+](=O)[O-])c(F)c1    ZINC000205530549
CC(C)c1ccc(F)c([N+](=O)[O-])c1    ZINC000147868125
N#Cc1cc(F)c([N+](=O)[O-])c(F)c1    ZINC000082049884
N#Cc1cc([N+](=O)[O-])c(F)cc1F    ZINC000003880146
N#Cc1cc(F)cc(F)c1[N+](=O)[O-]    ZINC000068575872
N#Cc1cc(F)c([N+](=O)[O-])cc1F    ZINC000095829180
N#Cc1cc(F)c(F)c([N+](=O)[O-])c1    ZINC000035635682
N#Cc1c(F)ccc([N+](=O)[O-])c1F    ZINC000000156607
N#Cc1ccc(F)c([N+](=O)[O-])c1F    ZINC000091252294
O=[N+]([O-])c1ccc(/C=N/O)cc1F    ZINC000104478455
NC(=O)c1ccc(F)c([N+](=O)[O-])c1    ZINC000032579460
NC(=O)c1ccc([N+](=O)[O-])c(F)c1    ZINC000034545889
NC(=O)c1cccc([N+](=O)[O-])c1F    ZINC000098213540
CCNc1ccc(F)c([N+](=O)[O-])c1    ZINC000035229009
CN(C)c1ccc(F)c([N+](=O)[O-])c1    ZINC000139231237
CCNc1cccc(F)c1[N+](=O)[O-]    ZINC000037420496
O=Cc1ccc(Cl)c([N+](=O)[O-])c1    ZINC000000164501
O=Cc1cccc(Cl)c1[N+](=O)[O-]    ZINC000039190619
O=Cc1ccc([N+](=O)[O-])c(Cl)c1    ZINC000005427016
O=Cc1cccc([N+](=O)[O-])c1Cl    ZINC000039261905
O=C(O)c1ccc(F)c([N+](=O)[O-])c1    ZINC000001706166
O=Cc1cc([N+](=O)[O-])c(F)cc1O    ZINC000004290773
O=C(O)c1ccc([N+](=O)[O-])c(F)c1    ZINC000000167449
O=C(O)c1cccc([N+](=O)[O-])c1F    ZINC000016158456
O=[N+]([O-])c1cc2c(cc1F)OCO2    ZINC000114597347
O=C(O)c1cccc(F)c1[N+](=O)[O-]    ZINC000016158458
Cc1cc(Cl)c([N+](=O)[O-])cc1C    ZINC000000164106
Cc1ccc([N+](=O)[O-])c(Cl)c1C    ZINC000117242751
O=[N+]([O-])c1ccc(B(O)O)cc1F    ZINC000169964797
O=[N+]([O-])c1cccc(B(O)O)c1F    ZINC000169748143
O=[N+]([O-])c1cc(B(O)O)ccc1F    ZINC000169747413
O=[N+]([O-])c1c(F)cccc1B(O)O    ZINC000606241687
CCOc1cccc(F)c1[N+](=O)[O-]    ZINC000054268893
C[C@H](O)c1ccc([N+](=O)[O-])c(F)c1    ZINC000149879549
C[C@H](O)c1ccc(F)c([N+](=O)[O-])c1    ZINC000074370120
O=[N+]([O-])c1cc(CCO)ccc1F    ZINC000034427549
CCOc1cccc([N+](=O)[O-])c1F    ZINC000261494413
CCOc1ccc([N+](=O)[O-])c(F)c1    ZINC000012471368
COc1cc([N+](=O)[O-])c(F)cc1C    ZINC000096032771
C[C@@H](O)c1ccc(F)c([N+](=O)[O-])c1    ZINC000074370121
CCOc1ccc(F)c([N+](=O)[O-])c1    ZINC000074938190
C[C@@H](O)c1ccc([N+](=O)[O-])c(F)c1    ZINC000149879332
COc1ccc(C)c(F)c1[N+](=O)[O-]    ZINC000147077862
COc1cc(C)cc(F)c1[N+](=O)[O-]    ZINC000095830369
O=[N+]([O-])c1ccc(F)c([N+](=O)[O-])c1    ZINC000001665741
O=[N+]([O-])c1cccc([N+](=O)[O-])c1F    ZINC000135639731
Cc1cc(Cl)c([N+](=O)[O-])cc1N    ZINC000001610389
CNc1ccc(Cl)c([N+](=O)[O-])c1    ZINC000005996573
NCc1ccc([N+](=O)[O-])c(Cl)c1    ZINC000077031576
Cc1c(N)ccc([N+](=O)[O-])c1Cl    ZINC000014985727
Cc1ccc(N)c([N+](=O)[O-])c1Cl    ZINC000097743310
NCc1ccc(Cl)c([N+](=O)[O-])c1    ZINC000002524608
Cc1cc([N+](=O)[O-])c(Cl)cc1N    ZINC000004528640
Cc1ccc(Cl)c([N+](=O)[O-])c1N    ZINC000005125120
COc1c(N)ccc([N+](=O)[O-])c1F    ZINC000575442719
COc1cc([N+](=O)[O-])c(F)cc1N    ZINC000091252306
COc1cc(F)c([N+](=O)[O-])cc1N    ZINC000088246990
COc1cc(N)c([N+](=O)[O-])c(F)c1    ZINC000575726534
COc1cccc(Cl)c1[N+](=O)[O-]    ZINC000001652213
Cc1cc(Cl)c([N+](=O)[O-])cc1O    ZINC000034154968
COc1ccc(Cl)c([N+](=O)[O-])c1    ZINC000001679197
O=[N+]([O-])c1ccc(CO)cc1Cl    ZINC000034165573
O=[N+]([O-])c1cccc(CO)c1Cl    ZINC000034476093
O=[N+]([O-])c1c(Cl)cccc1CO    ZINC000002525470
O=[N+]([O-])c1cc(CO)ccc1Cl    ZINC000002567941
COc1ccc([N+](=O)[O-])c(Cl)c1    ZINC000021303481
Cc1ccc(O)c([N+](=O)[O-])c1Cl    ZINC000169725146
Cc1c(O)ccc([N+](=O)[O-])c1Cl    ZINC000307503308
Cc1cc([N+](=O)[O-])c(Cl)cc1O    ZINC000114636713
Cc1ccc([N+](=O)[O-])c(Cl)c1O    ZINC000002580756
COc1cccc([N+](=O)[O-])c1Cl    ZINC000021304512
O=Cc1cc(F)cc(F)c1[N+](=O)[O-]    ZINC000095642622
O=Cc1c(F)ccc([N+](=O)[O-])c1F    ZINC000034497287
O=Cc1cc(F)c([N+](=O)[O-])c(F)c1    ZINC000261494312
O=Cc1cc([N+](=O)[O-])c(F)cc1F    ZINC000032627927
O=Cc1cc(F)c(F)c([N+](=O)[O-])c1    ZINC000258078524
O=Cc1ccc([N+](=O)[O-])c(F)c1F    ZINC000116611702
O=Cc1cc(F)c([N+](=O)[O-])cc1F    ZINC000040566584
O=Cc1cc(F)cc([N+](=O)[O-])c1F    ZINC000095930279
CSc1ccc([N+](=O)[O-])c(F)c1    ZINC000090556928
CSc1cccc(F)c1[N+](=O)[O-]    ZINC000034618643
NNc1ccc(Cl)c([N+](=O)[O-])c1    ZINC000000088589
Nc1ccc([N+](=O)[O-])c(Cl)c1N    ZINC000212809909
Nc1ccc(Cl)c([N+](=O)[O-])c1N    ZINC000004107963
Nc1cc(Cl)c([N+](=O)[O-])cc1N    ZINC000004283764
Nc1cc(Cl)c([N+](=O)[O-])cc1O    ZINC000004411144
NCc1cc(F)c([N+](=O)[O-])c(F)c1    ZINC000263622712
CNc1cc(F)cc(F)c1[N+](=O)[O-]    ZINC000098213654
Cc1c(F)c(N)cc([N+](=O)[O-])c1F    ZINC000034214759
NCc1cc(F)cc(F)c1[N+](=O)[O-]    ZINC000263622841
NCc1cc(F)c(F)c([N+](=O)[O-])c1    ZINC000257986951
NCc1cc([N+](=O)[O-])c(F)cc1F    ZINC000037184035
O=[N+]([O-])c1c(S)cccc1Cl    ZINC000060023241
O=[N+]([O-])c1cc(S)ccc1Cl    ZINC000002586004
Cc1c(F)c([N+](=O)[O-])ccc1Cl    ZINC000169725143
O=[N+]([O-])c1cccc(CCl)c1F    ZINC000021981683
Cc1c(F)ccc([N+](=O)[O-])c1Cl    ZINC000039435093
Cc1cc(F)c([N+](=O)[O-])cc1Cl    ZINC000038584061
Cc1ccc(F)c([N+](=O)[O-])c1Cl    ZINC000097743306
Cc1cc([N+](=O)[O-])c(F)cc1Cl    ZINC000021304527
Cc1c(Cl)ccc(F)c1[N+](=O)[O-]    ZINC000096028570
Cc1cc(Cl)cc([N+](=O)[O-])c1F    ZINC000261493957
Cc1cc([N+](=O)[O-])c(Cl)cc1F    ZINC000002504670
Cc1cc(Cl)c(F)c([N+](=O)[O-])c1    ZINC000064220103
O=[N+]([O-])c1cc(CCl)ccc1F    ZINC000071791104
O=[N+]([O-])c1ccc(F)c(CO)c1F    ZINC000118074420
COc1cc(F)cc(F)c1[N+](=O)[O-]    ZINC000036533783
O=[N+]([O-])c1cc(CO)c(F)cc1F    ZINC000037180275
O=[N+]([O-])c1cc(F)c(CO)cc1F    ZINC000040566581
COc1cc(F)cc([N+](=O)[O-])c1F    ZINC000263623410
COc1cc([N+](=O)[O-])c(F)cc1F    ZINC000001706170
COc1ccc(F)c(F)c1[N+](=O)[O-]    ZINC000220100921
COc1c(F)ccc([N+](=O)[O-])c1F    ZINC000145765145
O=[N+]([O-])c1c(F)cc(F)cc1CO    ZINC000204796262
COc1cc(F)c(F)c([N+](=O)[O-])c1    ZINC000263624709
COc1cc(F)c([N+](=O)[O-])cc1F    ZINC000075789539
O=[N+]([O-])c1cc(CO)cc(F)c1F    ZINC000257974803
O=[N+]([O-])c1c(F)cc(CO)cc1F    ZINC000079017149
COc1cc(F)c([N+](=O)[O-])c(F)c1    ZINC000021987791
COc1ccc(F)c([N+](=O)[O-])c1F    ZINC000261493803
O=[N+]([O-])c1cc(F)cc(CO)c1F    ZINC000095930277
COc1ccc([N+](=O)[O-])c(F)c1F    ZINC000016158609
Nc1cc(Cl)cc(F)c1[N+](=O)[O-]    ZINC000575722132
Nc1cc([N+](=O)[O-])c(Cl)cc1F    ZINC000002524484
Nc1cc(Cl)c([N+](=O)[O-])cc1F    ZINC000004416632
Nc1cc(F)c([N+](=O)[O-])cc1Cl    ZINC000004334594
Nc1ccc(Cl)c([N+](=O)[O-])c1F    ZINC000263615841
O=[N+]([O-])c1ccc(Cl)cc1Cl    ZINC000001675935
O=[N+]([O-])c1c(Cl)cccc1Cl    ZINC000002034486
O=[N+]([O-])c1cc(Cl)ccc1Cl    ZINC000001693389
O=[N+]([O-])c1cccc(Cl)c1Cl    ZINC000001690400
O=[N+]([O-])c1cc(F)c(O)cc1Cl    ZINC000217355958
O=[N+]([O-])c1cc(O)c(F)cc1Cl    ZINC000059685133
O=[N+]([O-])c1cc(Cl)c(O)cc1F    ZINC000082389176
O=[N+]([O-])c1ccc(O)c(Cl)c1F    ZINC000204007616
O=[N+]([O-])c1ccc(O)c(F)c1Cl    ZINC000299890251
O=[N+]([O-])c1ccc(Cl)c(O)c1F    ZINC000257908708
O=[N+]([O-])c1cc(O)c(Cl)cc1F    ZINC000000167398
Cc1c(F)cc(F)c([N+](=O)[O-])c1F    ZINC000060125079
O=[N+]([O-])c1cc(C(F)F)ccc1F    ZINC000047203490
O=[N+]([O-])c1cccc(C(F)F)c1F    ZINC000047203476
Nc1c(F)cc([N+](=O)[O-])c(F)c1F    ZINC000199748009
Nc1c(F)c(F)cc(F)c1[N+](=O)[O-]    ZINC000004416631
Nc1cc(F)c(F)c(F)c1[N+](=O)[O-]    ZINC000071790133
Nc1c(F)cc(F)c(F)c1[N+](=O)[O-]    ZINC000015440474
O=[N+]([O-])c1c(F)ccc2ncccc21    ZINC000005162090
O=[N+]([O-])c1c(F)ccc2cccnc21    ZINC000005162172
O=[N+]([O-])c1c(F)ccc2cnccc21    ZINC000059209288
O=[N+]([O-])c1c(F)cc(Cl)cc1F    ZINC000091363917
O=[N+]([O-])c1c(F)ccc(Cl)c1F    ZINC000063772428
O=[N+]([O-])c1cc(F)c(F)cc1Cl    ZINC000002541336
O=[N+]([O-])c1cc(F)cc(Cl)c1F    ZINC000095930271
O=[N+]([O-])c1cc(Cl)c(F)cc1F    ZINC000002003983
O=[N+]([O-])c1cc(Cl)cc(F)c1F    ZINC000039953702
O=[N+]([O-])c1cc(F)cc(F)c1Cl    ZINC000006091274
O=[N+]([O-])c1ccc(F)c(Cl)c1F    ZINC000000061952
O=[N+]([O-])c1ccc(F)c(F)c1Cl    ZINC000016158174
O=[N+]([O-])c1ccc(Cl)c(F)c1F    ZINC000016158179
O=[N+]([O-])c1cc(F)c(Cl)cc1F    ZINC000015442074
N#CCCc1ccc([N+](=O)[O-])c(F)c1    ZINC000087226080
C#CCNc1ccc(F)c([N+](=O)[O-])c1    ZINC000070184743
O=[N+]([O-])c1cc(F)c(F)c(F)c1F    ZINC000001626898
O=[N+]([O-])c1c(F)cc(F)c(F)c1F    ZINC000001847588
O=[N+]([O-])c1c(F)c(F)cc(F)c1F    ZINC000008698302
O=[N+]([O-])c1cc(C#CCO)ccc1F    ZINC000536949858
Cc1cc([N+](=O)[O-])c(Cl)cc1C#N    ZINC000038416606
N#CCc1ccc(Cl)c([N+](=O)[O-])c1    ZINC000001438790
Cc1cc(Cl)c([N+](=O)[O-])cc1C#N    ZINC000039149039
O=[N+]([O-])c1cc2[nH]ccc2cc1Cl    ZINC000200609740
O=[N+]([O-])c1cc2cc[nH]c2cc1Cl    ZINC000142035535
N#CCc1ccc([N+](=O)[O-])c(Cl)c1    ZINC000039437601
N#CCOc1ccc([N+](=O)[O-])c(F)c1    ZINC000043472861
COc1cc(C#N)cc(F)c1[N+](=O)[O-]    ZINC000091297093
C=CCNc1ccc(F)c([N+](=O)[O-])c1    ZINC000307153938
O=[N+]([O-])c1c(F)cccc1NC1CC1    ZINC000037420466
O=[N+]([O-])c1cc2c(cc1F)CNCC2    ZINC000095093102
O=[N+]([O-])c1ccc2[nH]ncc2c1Cl    ZINC000005543818
O=[N+]([O-])c1cc2[nH]cnc2cc1Cl    ZINC000040545040
O=[N+]([O-])c1ccc2[nH]cnc2c1Cl    ZINC000238562916
O=[N+]([O-])c1c2cn[nH]c2ccc1Cl    ZINC000089196478
N#Cc1cc(Cl)c([N+](=O)[O-])cc1N    ZINC000090563058
O=[N+]([O-])c1cc2cn[nH]c2cc1Cl    ZINC000014985640
O=C1OCc2ccc(F)c([N+](=O)[O-])c21    ZINC000039321171
O=[N+]([O-])c1cc(OC2CC2)ccc1F    ZINC000095735422
C=CCOc1ccc([N+](=O)[O-])c(F)c1    ZINC000082254395
O=[N+]([O-])c1cccc(OC2CC2)c1F    ZINC000095735677
O=[N+]([O-])c1c(F)cccc1OC1CC1    ZINC000095735471
O=[N+]([O-])c1ccc(OC2CC2)cc1F    ZINC000095735629
CC(C)(C)c1ccc([N+](=O)[O-])c(F)c1    ZINC000201381183
O=[N+]([O-])c1cc2ocnc2cc1Cl    ZINC000000170458
O=C=Nc1cccc([N+](=O)[O-])c1Cl    ZINC000147144671
O=C=Nc1ccc(Cl)c([N+](=O)[O-])c1    ZINC000000164871
N#CSc1cccc([N+](=O)[O-])c1F    ZINC000604221696
N#CSc1ccc([N+](=O)[O-])c(F)c1    ZINC000604221508
O=[N+]([O-])c1cc(N=C=S)ccc1F    ZINC000015443773
N#CSc1cccc(F)c1[N+](=O)[O-]    ZINC000604221667
O=[N+]([O-])c1c2n[nH]nc2ccc1Cl    ZINC000038338980
[N-]=[N+]=Nc1ccc(Cl)c([N+](=O)[O-])c1    ZINC000086033120
O=[N+]([O-])c1cc2oc(O)nc2cc1F    ZINC000034408563
O=[N+]([O-])c1cc2c(cc1Cl)CCN2    ZINC000498050932
O=[N+]([O-])c1cc2c(cc1Cl)NCC2    ZINC000142044547
N#CCc1cc(F)cc([N+](=O)[O-])c1F    ZINC000238587161
N#CCc1cc(F)c([N+](=O)[O-])c(F)c1    ZINC000260725142
N#CCc1c(F)ccc([N+](=O)[O-])c1F    ZINC000095705276
N#CCc1cc(F)c(F)c([N+](=O)[O-])c1    ZINC000257979232
N#CCc1cc([N+](=O)[O-])c(F)cc1F    ZINC000263623290
CNC(=O)c1ccc([N+](=O)[O-])c(F)c1    ZINC000054415760
O=[N+]([O-])c1cc2c(cc1F)OCCN2    ZINC000095644360
CC(=O)Nc1ccc([N+](=O)[O-])c(F)c1    ZINC000003852490
CNC(=O)c1ccc(F)c([N+](=O)[O-])c1    ZINC000032579461
CC(=O)Nc1ccc(F)c([N+](=O)[O-])c1    ZINC000001595334
CC(C)Nc1ccc(F)c([N+](=O)[O-])c1    ZINC000035224026
O=[N+]([O-])c1c2nonc2ccc1Cl    ZINC000001315397
O=[N+]([O-])c1ccc2nonc2c1Cl    ZINC000008733301
CC(=O)c1ccc(Cl)c([N+](=O)[O-])c1    ZINC000000155344
CC(=O)c1cccc(Cl)c1[N+](=O)[O-]    ZINC000144827938
N=C(N)c1ccc(Cl)c([N+](=O)[O-])c1    ZINC000199562089
N#CNc1cc(F)cc(F)c1[N+](=O)[O-]    ZINC001168631287
O=C(CO)c1ccc(F)c([N+](=O)[O-])c1    ZINC000204766355
Cc1cc(F)c([N+](=O)[O-])cc1C(=O)O    ZINC000071790215
O=C(O)Cc1ccc([N+](=O)[O-])c(F)c1    ZINC000002243162
O=C(O)Cc1ccc(F)c([N+](=O)[O-])c1    ZINC000038283550
Cc1cc(C(=O)O)cc([N+](=O)[O-])c1F    ZINC000063056389
COC(=O)c1cccc([N+](=O)[O-])c1F    ZINC000047202387
Cc1cc(C(=O)O)c(F)c([N+](=O)[O-])c1    ZINC000215586718
O=C(O)Cc1cccc(F)c1[N+](=O)[O-]    ZINC000077031555
COC(=O)c1ccc([N+](=O)[O-])c(F)c1    ZINC000008729894
CC(=O)Oc1ccc([N+](=O)[O-])c(F)c1    ZINC000146731928
COc1cc([N+](=O)[O-])c(F)cc1C=O    ZINC000140148528
Cc1c(C(=O)O)ccc(F)c1[N+](=O)[O-]    ZINC000071614360
CC(=O)c1cc([N+](=O)[O-])c(F)cc1O    ZINC000142739128
COC(=O)c1ccc(F)c([N+](=O)[O-])c1    ZINC000003124826
COC(=O)c1cccc(F)c1[N+](=O)[O-]    ZINC000047202389
NC(=O)c1cc([N+](=O)[O-])c(F)cc1N    ZINC000238611889
CC(C)Oc1cccc([N+](=O)[O-])c1F    ZINC000146899241
CCCOc1ccc(F)c([N+](=O)[O-])c1    ZINC000238261071
CC(C)Oc1ccc(F)c([N+](=O)[O-])c1    ZINC000238154486
CC(C)Oc1ccc([N+](=O)[O-])c(F)c1    ZINC000034085343
CCCOc1cccc([N+](=O)[O-])c1F    ZINC000261494367
CC(C)Oc1cccc(F)c1[N+](=O)[O-]    ZINC000054268913
CCOc1ccc(C)c(F)c1[N+](=O)[O-]    ZINC000261493879
CCCOc1ccc([N+](=O)[O-])c(F)c1    ZINC000082254394
C[N+](C)(C)c1ccc(F)c([N+](=O)[O-])c1    ZINC000001725108
N#Cc1c(F)ccc([N+](=O)[O-])c1Cl    ZINC000000159420
N#Cc1cc(F)c([N+](=O)[O-])cc1Cl    ZINC000238577156
N#Cc1cc(F)c(Cl)c([N+](=O)[O-])c1    ZINC000149145792
N#Cc1cc([N+](=O)[O-])c(Cl)cc1F    ZINC000116941738
O=CNc1ccc(Cl)c([N+](=O)[O-])c1    ZINC000002168021
NC(=O)c1ccc(Cl)c([N+](=O)[O-])c1    ZINC000000036608
NC(=O)c1cccc(Cl)c1[N+](=O)[O-]    ZINC000039271605
NC(=O)c1ccc([N+](=O)[O-])c(Cl)c1    ZINC000057351646
O=[N+]([O-])c1cccc(C=NO)c1Cl    ZINC000256081510
O=[N+]([O-])c1cc(C=NO)ccc1Cl    ZINC000252370085
O=[N+]([O-])c1cc(/C=N\O)ccc1Cl    ZINC000002531035
NC(=O)c1cccc([N+](=O)[O-])c1Cl    ZINC000039169123
O=[N+]([O-])c1cc(/C=N/O)ccc1Cl    ZINC000100097597
Cc1cc(F)c([N+](=O)[O-])cc1[N+](=O)[O-]    ZINC000002557665
Nc1cc([N+](=O)[O-])c(F)cc1C(=O)O    ZINC000039084857
Cc1c([N+](=O)[O-])ccc(F)c1[N+](=O)[O-]    ZINC000034155812
Nc1cc(F)c([N+](=O)[O-])cc1C(=O)O    ZINC000074942615
CCNc1ccc(Cl)c([N+](=O)[O-])c1    ZINC000035229022
CN(C)c1ccc([N+](=O)[O-])c(Cl)c1    ZINC000007023208
O=[N+]([O-])c1cc(NCCO)ccc1F    ZINC000174931570
CNc1cc(F)c([N+](=O)[O-])cc1CO    ZINC000865398077
O=[N+]([O-])c1c(F)cccc1NCCO    ZINC000037420782
O=C(O)c1cccc(Cl)c1[N+](=O)[O-]    ZINC000002037605
O=C(O)c1ccc(Cl)c([N+](=O)[O-])c1    ZINC000000032337
O=Cc1c(O)ccc([N+](=O)[O-])c1Cl    ZINC000078210667
O=C(O)c1ccc([N+](=O)[O-])c(Cl)c1    ZINC000002382624
O=C(O)c1cccc([N+](=O)[O-])c1Cl    ZINC000000156414
O=[N+]([O-])c1cc2c(cc1Cl)OCO2    ZINC000095094122
O=Cc1c(O)ccc(Cl)c1[N+](=O)[O-]    ZINC000095935330
O=[N+]([O-])c1cc(B(O)O)ccc1Cl    ZINC000169744886
Nc1cc(F)c([N+](=O)[O-])cc1[N+](=O)[O-]    ZINC000004329314
CCOc1cccc(Cl)c1[N+](=O)[O-]    ZINC000101965978
COc1ccc([N+](=O)[O-])c(Cl)c1C    ZINC000143937974
CCOc1ccc(Cl)c([N+](=O)[O-])c1    ZINC000001679218
CCOc1ccc([N+](=O)[O-])c(Cl)c1    ZINC000038951231
CC(=O)c1cc(F)c([N+](=O)[O-])c(F)c1    ZINC000263623275
CC(=O)c1cc(F)cc(F)c1[N+](=O)[O-]    ZINC000263622789
CC(=O)c1cc(F)c(F)c([N+](=O)[O-])c1    ZINC000258134489
CSCc1ccc([N+](=O)[O-])c(F)c1    ZINC000087226076
NNCc1ccc(Cl)c([N+](=O)[O-])c1    ZINC000199544892
N=C(N)c1c(F)ccc([N+](=O)[O-])c1F    ZINC000084193961
N=CNc1cc(F)cc(F)c1[N+](=O)[O-]    ZINC001167868692
COc1cc([N+](=O)[O-])c(F)cc1CO    ZINC000575440200
O=[N+]([O-])c1ccc(OCCO)cc1F    ZINC000043472799
COc1cc(F)c([N+](=O)[O-])cc1OC    ZINC000032234961
COCOc1cccc([N+](=O)[O-])c1F    ZINC000261493567
COCOc1ccc(F)c([N+](=O)[O-])c1    ZINC000200333891
O=[N+]([O-])c1ccc([N+](=O)[O-])c(Cl)c1    ZINC000004427538
O=[N+]([O-])c1ccc(Cl)c([N+](=O)[O-])c1    ZINC000001540301
O=[N+]([O-])c1cccc([N+](=O)[O-])c1Cl    ZINC000001577556
O=[N+]([O-])c1cc(O)cc([N+](=O)[O-])c1F    ZINC000085477390
COc1cc([N+](=O)[O-])c(Cl)cc1N    ZINC000004280666
COc1cc(Cl)c([N+](=O)[O-])cc1N    ZINC000090527194
NC(=O)c1cc(F)c([N+](=O)[O-])c(F)c1    ZINC000095080235
NC(=O)c1cc([N+](=O)[O-])c(F)cc1F    ZINC000037404483
NC(=O)c1cc(F)cc(F)c1[N+](=O)[O-]    ZINC000263624629
NC(=O)c1c(F)ccc([N+](=O)[O-])c1F    ZINC000000159398
O=C(Cl)c1cccc([N+](=O)[O-])c1F    ZINC000067800082
O=C(Cl)c1cccc(F)c1[N+](=O)[O-]    ZINC000067801574
O=C(Cl)c1ccc([N+](=O)[O-])c(F)c1    ZINC000002243158
O=C(Cl)c1ccc(F)c([N+](=O)[O-])c1    ZINC000014989310
O=Cc1cc([N+](=O)[O-])c(F)cc1Cl    ZINC000034090395
CSc1ccc(Cl)c([N+](=O)[O-])c1    ZINC000002003735
O=C(O)c1cc(F)c([N+](=O)[O-])c(F)c1    ZINC000040442437
O=C(O)c1cc(F)cc([N+](=O)[O-])c1F    ZINC000034613227
O=C(O)c1cc(F)c([N+](=O)[O-])cc1F    ZINC000002580679
O=C(O)c1cc([N+](=O)[O-])c(F)cc1F    ZINC000002527709
O=C(O)c1cc(F)cc(F)c1[N+](=O)[O-]    ZINC000002523066
O=C(O)c1ccc([N+](=O)[O-])c(F)c1F    ZINC000096028572
O=C(O)c1c(F)ccc([N+](=O)[O-])c1F    ZINC000000265814
O=C(O)c1cc(F)c(F)c([N+](=O)[O-])c1    ZINC000037594078
NNc1cc(Cl)c([N+](=O)[O-])cc1O    ZINC000199561982
O=[N+]([O-])c1cc(B(O)O)c(F)cc1F    ZINC000169745054
O=[N+]([O-])c1c(F)cc(F)cc1B(O)O    ZINC000169745645
O=[N+]([O-])c1ccc(F)c(B(O)O)c1F    ZINC000169744774
O=[N+]([O-])c1c(F)ccc(B(O)O)c1F    ZINC000307424580
O=[N+]([O-])c1cc(B(O)O)cc(F)c1F    ZINC000169747440
CCOc1c(F)ccc([N+](=O)[O-])c1F    ZINC000261494290
CCOc1cc(F)cc(F)c1[N+](=O)[O-]    ZINC000263623965
CCOc1ccc([N+](=O)[O-])c(F)c1F    ZINC000261494361
CCOc1cc(F)cc([N+](=O)[O-])c1F    ZINC000263623091
O=[N+]([O-])c1ccc(OCCF)cc1F    ZINC000085502283
CCOc1cc(F)c(F)c([N+](=O)[O-])c1    ZINC000263623252
COc1c(F)c(C)cc([N+](=O)[O-])c1F    ZINC000261493848
CCOc1cc([N+](=O)[O-])c(F)cc1F    ZINC000261494133
CCOc1cc(F)c([N+](=O)[O-])c(F)c1    ZINC000263623449
CCOc1ccc(F)c([N+](=O)[O-])c1F    ZINC000261493741
CCOc1cc(F)c([N+](=O)[O-])cc1F    ZINC000145203161
O=[N+]([O-])c1cc([N+](=O)[O-])c(F)cc1F    ZINC000001706147
O=[N+]([O-])c1cc(F)cc([N+](=O)[O-])c1F    ZINC000064220105
O=[N+]([O-])c1ccc(F)c([N+](=O)[O-])c1F    ZINC000001736007
NCc1cc(F)c(Cl)c([N+](=O)[O-])c1    ZINC000149145350
Cc1c(N)c(Cl)cc([N+](=O)[O-])c1F    ZINC000306599899
COc1c(F)cc(N)c([N+](=O)[O-])c1F    ZINC000936069367
COc1c(N)cc(F)c([N+](=O)[O-])c1F    ZINC001772575841
Cc1cc(Cl)c([N+](=O)[O-])c(Cl)c1    ZINC000034406374
O=[N+]([O-])c1cc(CCl)ccc1Cl    ZINC000002515937
Cc1cc([N+](=O)[O-])c(Cl)cc1Cl    ZINC000001698453
Cc1ccc(Cl)c([N+](=O)[O-])c1Cl    ZINC000005781227
Cc1cc(Cl)c(Cl)c([N+](=O)[O-])c1    ZINC000064220104
Cc1cc(Cl)c([N+](=O)[O-])cc1Cl    ZINC000001698452
Cc1c(Cl)ccc([N+](=O)[O-])c1Cl    ZINC000000122186
Cc1cc(Cl)cc(Cl)c1[N+](=O)[O-]    ZINC000066325751
O=[N+]([O-])c1cc([SH](=O)=O)ccc1F    ZINC000064220271
O=[N+]([O-])c1cc([S@@](=O)O)ccc1F    ZINC000163110032
COc1cc([N+](=O)[O-])c(F)cc1Cl    ZINC000000170104
COc1cc([N+](=O)[O-])c(Cl)cc1F    ZINC000167215616
COc1cc(Cl)cc([N+](=O)[O-])c1F    ZINC000261494028
COc1ccc(F)c([N+](=O)[O-])c1Cl    ZINC000261493588
COc1c(Cl)ccc(F)c1[N+](=O)[O-]    ZINC001772575822
COc1ccc(Cl)c([N+](=O)[O-])c1F    ZINC000261493774
COc1cc(F)c([N+](=O)[O-])cc1Cl    ZINC000147532950
O=Cc1cc([N+](=O)[O-])c(F)c(F)c1F    ZINC000521399266
Nc1ccc([N+](=O)[O-])c(Cl)c1Cl    ZINC000021304566
Nc1cc(Cl)c([N+](=O)[O-])c(Cl)c1    ZINC000004013164
Nc1cc(Cl)c(Cl)c([N+](=O)[O-])c1    ZINC000263623773
Nc1cc(Cl)cc(Cl)c1[N+](=O)[O-]    ZINC000004127895
Nc1cc([N+](=O)[O-])c(Cl)cc1Cl    ZINC000002144609
Nc1c(Cl)ccc([N+](=O)[O-])c1Cl    ZINC000059470396
Nc1ccc(Cl)c(Cl)c1[N+](=O)[O-]    ZINC000006091749
Nc1cc(Cl)c([N+](=O)[O-])cc1Cl    ZINC000004283592
Nc1c(Cl)ccc(Cl)c1[N+](=O)[O-]    ZINC000005426614
CNc1cc(F)c(F)c(F)c1[N+](=O)[O-]    ZINC000071790132
Cc1ccc2ccc(F)c([N+](=O)[O-])c2n1    ZINC000085399515
N#CC1(c2cccc([N+](=O)[O-])c2F)CC1    ZINC000261494268
Cc1ccnc2c1ccc(F)c2[N+](=O)[O-]    ZINC000085399519
O=[N+]([O-])c1cc(-n2cccc2)ccc1F    ZINC000149142107
Cc1ccc2c(ccc(F)c2[N+](=O)[O-])n1    ZINC000003844205
Cc1cc(F)c([N+](=O)[O-])c2cccnc12    ZINC000085399655
O=[N+]([O-])c1c(Cl)ccc(O)c1Cl    ZINC000012359093
O=[N+]([O-])c1cc(O)c(Cl)cc1Cl    ZINC000002598116
O=[N+]([O-])c1c(O)ccc(Cl)c1Cl    ZINC000144827566
O=[N+]([O-])c1ccc(O)c(Cl)c1Cl    ZINC000032914721
O=[N+]([O-])c1cc(Cl)c(O)cc1Cl    ZINC000005783838
O=[N+]([O-])c1cc(C(F)F)ccc1Cl    ZINC000095935166
O=[N+]([O-])c1c(F)cc(CCl)cc1F    ZINC000263623734
O=[N+]([O-])c1cc(CCl)cc(F)c1F    ZINC000263624190
O=[N+]([O-])c1cc(F)cc(CCl)c1F    ZINC000095930278
O=[N+]([O-])c1cc2ccccc2cc1Cl    ZINC000071256654
COc1cc(F)c(F)c(F)c1[N+](=O)[O-]    ZINC000015442567
O=[N+]([O-])c1ccc(OC(F)F)cc1F    ZINC000047203269
O=[N+]([O-])c1c(F)cccc1OC(F)F    ZINC000047203262
O=[N+]([O-])c1cccc(OC(F)F)c1F    ZINC000047203263
O=[N+]([O-])c1cc(OC(F)F)ccc1F    ZINC000047203271
Nc1c(F)c(N)c([N+](=O)[O-])c(F)c1F    ZINC000019910277
NN(F)c1ccc(F)c(F)c1[N+](=O)[O-]    ZINC000064219850
O=[N+]([O-])c1cc(-c2c[nH]cn2)ccc1F    ZINC000003888458
O=[N+]([O-])c1c(F)cccc1-n1cccn1    ZINC000054269749
O=[N+]([O-])c1c(Cl)ccc2cccnc21    ZINC000000332655
O=[N+]([O-])c1c(Cl)ccc2cnccc21    ZINC000082767290
N#C/C=C/c1ccc(Cl)c([N+](=O)[O-])c1    ZINC000043559242
O=[N+]([O-])c1c(Cl)ccc2ncccc21    ZINC000011535642
O=[N+]([O-])c1cc2ncccc2cc1Cl    ZINC000082049610
O=[N+]([O-])c1cc2cccnc2cc1Cl    ZINC000001671643
O=[N+]([O-])c1c(Cl)ccc2ccncc21    ZINC000039382224
O=[N+]([O-])c1ccc2ncccc2c1Cl    ZINC000001671642
O=[N+]([O-])c1cc([B-](F)(F)F)ccc1F    ZINC000170009981
O=c1ccc2c(ccc(F)c2[N+](=O)[O-])[nH]1    ZINC000085399965
N#CCC(=O)c1ccc(F)c([N+](=O)[O-])c1    ZINC000228942220
Nc1ncnc2cc(F)c([N+](=O)[O-])cc12    ZINC000113223917
O=[N+]([O-])c1cc(-n2cnnc2)ccc1F    ZINC000070461541
CC#CCNc1ccc(F)c([N+](=O)[O-])c1    ZINC000182298692
C#CCCNc1ccc(F)c([N+](=O)[O-])c1    ZINC000308922294
O=[N+]([O-])c1cc(F)cc(Cl)c1Cl    ZINC000263625238
O=[N+]([O-])c1cc(Cl)c(Cl)cc1F    ZINC000000056754
O=[N+]([O-])c1cc(Cl)cc(Cl)c1F    ZINC000140957573
O=[N+]([O-])c1cc(F)c(Cl)cc1Cl    ZINC000002577562
O=[N+]([O-])c1c(Cl)cc(F)cc1Cl    ZINC000220842262
O=[N+]([O-])c1ccc(F)c(Cl)c1Cl    ZINC000016159085
O=[N+]([O-])c1cc(Cl)c(F)cc1Cl    ZINC000037593969
O=[N+]([O-])c1ccc(Cl)c(F)c1Cl    ZINC000001706144
O=[N+]([O-])c1c(F)ccc(Cl)c1Cl    ZINC000141092189
O=[N+]([O-])c1cc2nccnc2cc1Cl    ZINC000000155712
O=[N+]([O-])c1c(F)cc(C(F)F)cc1F    ZINC000263624831
O=[N+]([O-])c1c(F)cccc1C(F)(F)F    ZINC000059234949
O=[N+]([O-])c1cc(C(F)F)c(F)cc1F    ZINC000263624800
O=[N+]([O-])c1c(F)cc(F)cc1C(F)F    ZINC000263623428
O=[N+]([O-])c1cc(F)cc(C(F)F)c1F    ZINC000263624139
O=[N+]([O-])c1ccc(C(F)(F)F)cc1F    ZINC000002513204
O=[N+]([O-])c1cccc(C(F)(F)F)c1F    ZINC000016159326
O=[N+]([O-])c1ccc(F)c(C(F)F)c1F    ZINC000095147690
O=[N+]([O-])c1cc(C(F)F)cc(F)c1F    ZINC000263625411
O=[N+]([O-])c1cc(C(F)(F)F)ccc1F    ZINC000000056533
O=c1nc2cc(F)c([N+](=O)[O-])cc2c[nH]1    ZINC000080810210
O=c1cnc2cc(F)c([N+](=O)[O-])cc2[nH]1    ZINC000040448562
O=c1[nH]cnc2cc(F)c([N+](=O)[O-])cc12    ZINC000003888591
O=c1[nH]cnc2c1ccc(F)c2[N+](=O)[O-]    ZINC000034502954
O=[N+]([O-])c1cc(-n2cnnn2)ccc1F    ZINC000004508843
O=[N+]([O-])c1cc(-c2nnn[nH]2)ccc1F    ZINC000033296079
CC#CCOc1ccc([N+](=O)[O-])c(F)c1    ZINC000085502282
C#C[C@H](C)Oc1cccc([N+](=O)[O-])c1F    ZINC001225794653
C#C[C@H](C)Oc1ccc(F)c([N+](=O)[O-])c1    ZINC001225382396
C#C[C@@H](C)Oc1ccc(F)c([N+](=O)[O-])c1    ZINC001225382248
C#C[C@H](C)Oc1ccc([N+](=O)[O-])c(F)c1    ZINC001225912929
C#C[C@@H](C)Oc1ccc([N+](=O)[O-])c(F)c1    ZINC001225912928
C#C[C@@H](C)Oc1cccc(F)c1[N+](=O)[O-]    ZINC000235253340
C#C[C@@H](C)Oc1cccc([N+](=O)[O-])c1F    ZINC001225794652
C#C[C@H](C)Oc1cccc(F)c1[N+](=O)[O-]    ZINC000235564827
C#CCCOc1ccc([N+](=O)[O-])c(F)c1    ZINC000082494165
N#CCCNc1cccc(F)c1[N+](=O)[O-]    ZINC000308947125
Nc1c(F)c(F)c([N+](=O)[O-])c(F)c1F    ZINC000037637090
Nc1c(F)c(F)c(F)c(F)c1[N+](=O)[O-]    ZINC000005510640
O=C1Nc2cc(F)c([N+](=O)[O-])cc2C1=O    ZINC000036379519
C#CCNc1ccc(Cl)c([N+](=O)[O-])c1    ZINC000070184745
O=C1CCc2cc(F)c([N+](=O)[O-])cc2N1    ZINC000020283194
O=C1NCCc2cc(F)c([N+](=O)[O-])cc21    ZINC000034415545
O=C1CCc2cc([N+](=O)[O-])c(F)cc2N1    ZINC000032625169
O=[N+]([O-])c1c(F)cccc1NC1CCC1    ZINC000052211542
O=[N+]([O-])c1c(F)cccc1NCC1CC1    ZINC000037420505
O=[N+]([O-])c1cc(NCC2CC2)ccc1F    ZINC000037060821
C=C[C@H](C)Nc1cccc(F)c1[N+](=O)[O-]    ZINC000129283650
O=[N+]([O-])c1c(F)cccc1N1CCCC1    ZINC000048567872
C=CCCNc1ccc(F)c([N+](=O)[O-])c1    ZINC000157129271
C=C(C)CNc1ccc(F)c([N+](=O)[O-])c1    ZINC000308827022
C=C[C@@H](C)Nc1cccc(F)c1[N+](=O)[O-]    ZINC000129283879
O=[N+]([O-])c1c(F)cc(F)c(F)c1Cl    ZINC000142558152
O=[N+]([O-])c1c(F)c(F)c(O)c(F)c1F    ZINC000032238139
Cc1nc2cc(Cl)c([N+](=O)[O-])cc2[nH]1    ZINC000034295842
O=C(O)/C=C/c1ccc(F)c([N+](=O)[O-])c1    ZINC000002386142
O=[N+]([O-])c1cc(OC2CCC2)ccc1F    ZINC000238581620
C=C[C@@H](C)Oc1cccc([N+](=O)[O-])c1F    ZINC001225794206
O=[N+]([O-])c1c(F)cccc1OC1CCC1    ZINC000054269276
C=C[C@@H](C)Oc1ccc([N+](=O)[O-])c(F)c1    ZINC000087543401
C=C[C@@H](C)Oc1ccc(F)c([N+](=O)[O-])c1    ZINC001225382719
O=[N+]([O-])c1ccc(OC2CCC2)cc1F    ZINC000238640164
O=[N+]([O-])c1ccc(OCC2CC2)cc1F    ZINC000087543405
C=C[C@H](C)Oc1cccc([N+](=O)[O-])c1F    ZINC001225794207
C=C[C@H](C)Oc1ccc(F)c([N+](=O)[O-])c1    ZINC001225382722
C=C(C)COc1ccc([N+](=O)[O-])c(F)c1    ZINC000067015546
C=CCCOc1ccc([N+](=O)[O-])c(F)c1    ZINC000082821901
C=C[C@H](C)Oc1cccc(F)c1[N+](=O)[O-]    ZINC000706049235
C=C[C@H](C)Oc1ccc([N+](=O)[O-])c(F)c1    ZINC000087543399
C=C[C@@H](C)Oc1cccc(F)c1[N+](=O)[O-]    ZINC000706049234
O=[N+]([O-])c1cccc(OC2CCC2)c1F    ZINC000238607592
CC(C)=NNc1cccc(F)c1[N+](=O)[O-]    ZINC000790311288
O=C1Cc2cc([N+](=O)[O-])c(Cl)cc2N1    ZINC000012480641
Cc1nc2cc(Cl)c([N+](=O)[O-])cc2o1    ZINC000000170461
N#CCOc1cccc(Cl)c1[N+](=O)[O-]    ZINC000814774658
N#CCOc1ccc(Cl)c([N+](=O)[O-])c1    ZINC000307249206
Cn1nnc2ccc(Cl)c([N+](=O)[O-])c21    ZINC000218256002
Nc1n[nH]c2ccc([N+](=O)[O-])c(Cl)c12    ZINC000225972003
Cn1nnc2c1ccc(Cl)c2[N+](=O)[O-]    ZINC000218255916
Cn1nc2ccc(Cl)c([N+](=O)[O-])c2n1    ZINC000218256841
O=C1COc2cc(F)c([N+](=O)[O-])cc2N1    ZINC000034136083
C=CCNc1ccc(Cl)c([N+](=O)[O-])c1    ZINC000041571857
O=[N+]([O-])c1cc2c(cc1Cl)CNCC2    ZINC000097062498
C#CCNc1cc(F)cc(F)c1[N+](=O)[O-]    ZINC000123418617
CCNC(=O)c1ccc(F)c([N+](=O)[O-])c1    ZINC000037248056
CCC(=O)Nc1ccc(F)c([N+](=O)[O-])c1    ZINC000005500978
O=[N+]([O-])c1c(F)cccc1N1CC(O)C1    ZINC000070838729
CC(=O)Nc1cc(F)c([N+](=O)[O-])cc1C    ZINC000042684365
CCOC(=N)c1ccc(F)c([N+](=O)[O-])c1    ZINC000228967904
CN(C)C(=O)c1ccc(F)c([N+](=O)[O-])c1    ZINC000032579624
CN(C)C(=O)c1ccc([N+](=O)[O-])c(F)c1    ZINC000054415941
CC(=O)Nc1c(C)ccc(F)c1[N+](=O)[O-]    ZINC000085476917
CC(C)CNc1cccc(F)c1[N+](=O)[O-]    ZINC000037420471
CCCCNc1ccc(F)c([N+](=O)[O-])c1    ZINC000037060830
CC[C@H](C)Nc1cccc(F)c1[N+](=O)[O-]    ZINC000037420463
CCCN(C)c1cccc(F)c1[N+](=O)[O-]    ZINC000050197840
CC[C@@H](C)Nc1cccc(F)c1[N+](=O)[O-]    ZINC000037420460
CC(C)CNc1ccc(F)c([N+](=O)[O-])c1    ZINC000037060662
CCCCNc1cccc(F)c1[N+](=O)[O-]    ZINC000037420589
O=C1OCc2ccc(Cl)c([N+](=O)[O-])c21    ZINC000004294169
O=[N+]([O-])c1c(F)c(F)c(F)c(F)c1F    ZINC000001845591
Nc1nc2cc(Cl)c([N+](=O)[O-])cc2o1    ZINC000071981120
O=[N+]([O-])c1cc2nc(O)[nH]c2cc1Cl    ZINC000034319767
O=C(O)C(=O)c1ccc(F)c([N+](=O)[O-])c1    ZINC000218432314
O=C(O)C(=O)c1cccc([N+](=O)[O-])c1F    ZINC000725262013
O=C(O)C(=O)c1cccc(F)c1[N+](=O)[O-]    ZINC000725262078
O=C(O)C(=O)c1ccc([N+](=O)[O-])c(F)c1    ZINC000725261768
C=CCOc1cccc(Cl)c1[N+](=O)[O-]    ZINC000079741050
C=CCOc1ccc([N+](=O)[O-])c(Cl)c1    ZINC000082238984
O=[N+]([O-])c1cc(OC2CC2)ccc1Cl    ZINC000095735433
O=[N+]([O-])c1ccc(OC2CC2)cc1Cl    ZINC000095735640
C=CCOc1ccc(Cl)c([N+](=O)[O-])c1    ZINC000389371534
CCC(=O)c1ccc(Cl)c([N+](=O)[O-])c1    ZINC000026896928
O=[N+]([O-])c1c(Cl)cccc1OC1CC1    ZINC000095735489
O=[N+]([O-])c1cccc(OC2CC2)c1Cl    ZINC000095735690
N#CCNc1cc(F)cc(F)c1[N+](=O)[O-]    ZINC001163183802
O=C(O)CCc1ccc(F)c([N+](=O)[O-])c1    ZINC000034452360
COC(=O)Cc1cccc(F)c1[N+](=O)[O-]    ZINC000095093451
COC(=O)Cc1ccc([N+](=O)[O-])c(F)c1    ZINC000038867285
COC(=O)c1cc(C)c(F)c([N+](=O)[O-])c1    ZINC000063056391
COC(=O)Cc1ccc(F)c([N+](=O)[O-])c1    ZINC000095932370
O=[N+]([O-])c1c(F)cccc1OC1COC1    ZINC000071791968
COC(=O)c1cc([N+](=O)[O-])c(F)cc1C    ZINC000064370276
CCC(=O)Oc1ccc([N+](=O)[O-])c(F)c1    ZINC000921291012
CCC(=O)c1cc([N+](=O)[O-])c(F)cc1O    ZINC000196768639
CC(=O)OCc1ccc([N+](=O)[O-])c(F)c1    ZINC000781987333
COC(=O)c1ccc(F)c([N+](=O)[O-])c1C    ZINC000114059919
CCOC(=O)c1cccc([N+](=O)[O-])c1F    ZINC000047202855
O=[N+]([O-])c1cc(OC2COC2)ccc1F    ZINC001225382799
CC(=O)COc1ccc([N+](=O)[O-])c(F)c1    ZINC000043473303
CCOC(=O)c1ccc([N+](=O)[O-])c(F)c1    ZINC000008698535
O=[N+]([O-])c1cccc(OC2COC2)c1F    ZINC001225794980
COC(=O)c1cc(C)cc([N+](=O)[O-])c1F    ZINC000079387499
CCOC(=O)c1ccc(F)c([N+](=O)[O-])c1    ZINC000002585983
O=[N+]([O-])c1ccc(OC2COC2)cc1F    ZINC001225912744
O=C(O)CCc1ccc([N+](=O)[O-])c(F)c1    ZINC000034543976
COC(=O)c1ccc([N+](=O)[O-])c(F)c1C    ZINC000396114281
CNC(=O)c1cc([N+](=O)[O-])c(F)cc1N    ZINC000389640926
CC(=O)NNc1ccc(F)c([N+](=O)[O-])c1    ZINC000771591978
CC(=O)NNc1cccc(F)c1[N+](=O)[O-]    ZINC000790586320
NC(=O)CNc1ccc(F)c([N+](=O)[O-])c1    ZINC000009836389
NNC(=O)Cc1cccc(F)c1[N+](=O)[O-]    ZINC001580358638
CC(C)(C)c1ccc(Cl)c([N+](=O)[O-])c1    ZINC000021992134
CCCCOc1ccc(F)c([N+](=O)[O-])c1    ZINC000261493846
CC[C@H](C)Oc1ccc(F)c([N+](=O)[O-])c1    ZINC001225382531
CC[C@H](C)Oc1cccc(F)c1[N+](=O)[O-]    ZINC000054269000
CC(C)COc1ccc([N+](=O)[O-])c(F)c1    ZINC000067009870
CC[C@@H](C)Oc1ccc(F)c([N+](=O)[O-])c1    ZINC001225382530
CC[C@H](C)Oc1ccc([N+](=O)[O-])c(F)c1    ZINC000087543389
CC[C@@H](C)Oc1cccc([N+](=O)[O-])c1F    ZINC001225794639
CCCCOc1ccc([N+](=O)[O-])c(F)c1    ZINC000082254389
CC[C@H](C)Oc1cccc([N+](=O)[O-])c1F    ZINC001225794640
CC[C@@H](C)Oc1cccc(F)c1[N+](=O)[O-]    ZINC000054268997
CCCCOc1cccc([N+](=O)[O-])c1F    ZINC000261494295
CC(C)COc1cccc(F)c1[N+](=O)[O-]    ZINC000054268910
CC(C)COc1cccc([N+](=O)[O-])c1F    ZINC000261493397
CC[C@@H](C)Oc1ccc([N+](=O)[O-])c(F)c1    ZINC000087543386
O=[N+]([O-])c1c2ncsc2ccc1Cl    ZINC000032627289
N#CSc1ccc(Cl)c([N+](=O)[O-])c1    ZINC000034925596
O=[N+]([O-])c1cc(N=C=S)ccc1Cl    ZINC000000164808
O=[N+]([O-])c1cc2scnc2cc1Cl    ZINC000045237177
O=[N+]([O-])c1cc2oc(O)nc2cc1Cl    ZINC000001681253
O=c1[nH]c2cc([N+](=O)[O-])c(Cl)cc2o1    ZINC000022203691
CC(=O)Nc1cccc([N+](=O)[O-])c1Cl    ZINC000140917512
CNC(=O)c1cccc(Cl)c1[N+](=O)[O-]    ZINC000131866851
CNC(=O)c1cccc([N+](=O)[O-])c1Cl    ZINC000158745574
NC(=O)Cc1ccc([N+](=O)[O-])c(Cl)c1    ZINC000001420572
CON=Cc1ccc(Cl)c([N+](=O)[O-])c1    ZINC000254439203
CO/N=C/c1ccc(Cl)c([N+](=O)[O-])c1    ZINC000003087448
NC(=O)Cc1ccc(Cl)c([N+](=O)[O-])c1    ZINC000002566112
CC(=O)Nc1ccc([N+](=O)[O-])c(Cl)c1    ZINC000004127893
CNC(=O)c1ccc(Cl)c([N+](=O)[O-])c1    ZINC000000305102
CC(=O)Nc1cccc(Cl)c1[N+](=O)[O-]    ZINC000004127813
CNC(=O)c1ccc([N+](=O)[O-])c(Cl)c1    ZINC000135059364
CC(=O)Nc1ccc(Cl)c([N+](=O)[O-])c1    ZINC000003183567
O=[N+]([O-])c1cc2c(cc1Cl)NCCO2    ZINC000040564749
O=C(O)CNc1cccc(F)c1[N+](=O)[O-]    ZINC000037418960
COC(=O)c1c(N)ccc([N+](=O)[O-])c1F    ZINC000169801150
COC(=O)c1cc([N+](=O)[O-])c(F)cc1N    ZINC000393741062
NC(=O)COc1ccc([N+](=O)[O-])c(F)c1    ZINC000043639488
CC(C)Nc1ccc(Cl)c([N+](=O)[O-])c1    ZINC000035224130
CN(CCO)c1cccc(F)c1[N+](=O)[O-]    ZINC000040453013
CON(C)Cc1ccc([N+](=O)[O-])c(F)c1    ZINC000801510135
C[C@H](O)CNc1cccc(F)c1[N+](=O)[O-]    ZINC000037420887
C[C@@H](CO)Nc1cccc(F)c1[N+](=O)[O-]    ZINC000037420891
COCCNc1cccc(F)c1[N+](=O)[O-]    ZINC000037420457
C[C@@H](O)CNc1cccc(F)c1[N+](=O)[O-]    ZINC000037420890
CCNc1cc(F)c([N+](=O)[O-])cc1CO    ZINC000865400893
COCCNc1ccc(F)c([N+](=O)[O-])c1    ZINC000196544660
C[C@H](CO)Nc1cccc(F)c1[N+](=O)[O-]    ZINC000037420894
O=[N+]([O-])c1c(F)cccc1NCCCO    ZINC000037420785
O=[N+]([O-])c1cc2nsnc2cc1Cl    ZINC000148540873
O=[N+]([O-])c1c2nsnc2ccc1Cl    ZINC000001736330
O=[N+]([O-])c1cc2c(cc1Cl)no[n+]2[O-]    ZINC000002026132
O=[N+]([O-])c1c2no[n+]([O-])c2ccc1Cl    ZINC000002831226
COC(=O)c1cccc([N+](=O)[O-])c1Cl    ZINC000034431484
COC(=O)c1cccc(Cl)c1[N+](=O)[O-]    ZINC000002525469
Cc1cc(C(=O)O)cc([N+](=O)[O-])c1Cl    ZINC000132173670
CC(=O)c1cc([N+](=O)[O-])c(Cl)cc1O    ZINC000585672426
COC(=O)c1ccc([N+](=O)[O-])c(Cl)c1    ZINC000057351640
Cc1cc([N+](=O)[O-])c(Cl)cc1C(=O)O    ZINC000095835599
COC(=O)c1ccc(Cl)c([N+](=O)[O-])c1    ZINC000000152974
O=C(O)Cc1cccc(Cl)c1[N+](=O)[O-]    ZINC000002573850
CC(=O)Oc1ccc(Cl)c([N+](=O)[O-])c1    ZINC000000162393
O=C(O)Cc1ccc(Cl)c([N+](=O)[O-])c1    ZINC000004202340
Cc1ccc(C(=O)O)c([N+](=O)[O-])c1Cl    ZINC000005542990
O=[N+]([O-])c1cc2c(cc1Cl)OCCO2    ZINC000004844067
O=C(CO)c1ccc(Cl)c([N+](=O)[O-])c1    ZINC000144887421
Cc1cc(Cl)c([N+](=O)[O-])cc1C(=O)O    ZINC000034520872
CC(=O)Oc1ccc([N+](=O)[O-])c(Cl)c1    ZINC000081150314
N/C(=N\O)c1ccc(Cl)c([N+](=O)[O-])c1    ZINC000012649255
NNC(=O)c1ccc(Cl)c([N+](=O)[O-])c1    ZINC000002566101
NC(=O)Nc1cccc([N+](=O)[O-])c1Cl    ZINC000306396827
NC(=O)Nc1ccc(Cl)c([N+](=O)[O-])c1    ZINC000075985280
NC(=O)Nc1ccc([N+](=O)[O-])c(Cl)c1    ZINC000092756486
O=C(O)COc1ccc([N+](=O)[O-])c(F)c1    ZINC000035359202
COC(=O)Oc1ccc([N+](=O)[O-])c(F)c1    ZINC000141893941
COc1cc(F)c([N+](=O)[O-])cc1C(=O)O    ZINC000071864128
COC(=O)c1ccc(F)c([N+](=O)[O-])c1O    ZINC000066325735
CCCOc1ccc(Cl)c([N+](=O)[O-])c1    ZINC000146429876
CC(C)Oc1ccc(Cl)c([N+](=O)[O-])c1    ZINC000142086842
CCCOc1ccc([N+](=O)[O-])c(Cl)c1    ZINC000039019090
CC(C)Oc1ccc([N+](=O)[O-])c(Cl)c1    ZINC000087543422
CCCOc1cccc(Cl)c1[N+](=O)[O-]    ZINC000132689448
CC(C)Oc1cccc(Cl)c1[N+](=O)[O-]    ZINC000132688804
CC(C)Oc1cccc([N+](=O)[O-])c1Cl    ZINC000040435316
O=[N+]([O-])c1cc(F)c(OC2CC2)cc1F    ZINC000238607792
O=[N+]([O-])c1c(F)cc(F)cc1OC1CC1    ZINC001228612710
O=[N+]([O-])c1cc(OC2CC2)c(F)cc1F    ZINC001226181647
O=[N+]([O-])c1ccc(OC2CC2)c(F)c1F    ZINC001233764592
O=[N+]([O-])c1c(F)cc(OC2CC2)cc1F    ZINC001233755368
COCCOc1cccc(F)c1[N+](=O)[O-]    ZINC000054268909
O=[N+]([O-])c1ccc(OCCCO)cc1F    ZINC000043472810
COCCOc1ccc(F)c([N+](=O)[O-])c1    ZINC000205257723
CCOCOc1ccc([N+](=O)[O-])c(F)c1    ZINC000087543394
C[C@H](O)COc1ccc([N+](=O)[O-])c(F)c1    ZINC000083676478
C[C@@H](O)COc1ccc([N+](=O)[O-])c(F)c1    ZINC000083676480
COCCOc1ccc([N+](=O)[O-])c(F)c1    ZINC000067014829
N#Cc1c(Cl)ccc([N+](=O)[O-])c1Cl    ZINC000000157087
O=[N+]([O-])c1cc2nc(Cl)oc2cc1F    ZINC000258329878
Cc1c([N+](=O)[O-])ccc(Cl)c1[N+](=O)[O-]    ZINC000033800490
O=C(NO)c1ccc([N+](=O)[O-])c(Cl)c1    ZINC000606284795
O=C(NO)c1ccc(Cl)c([N+](=O)[O-])c1    ZINC000016384542
Cc1cc([N+](=O)[O-])cc([N+](=O)[O-])c1Cl    ZINC000001610679
Cc1cc([N+](=O)[O-])c(Cl)c([N+](=O)[O-])c1    ZINC000001686606
Nc1cc([N+](=O)[O-])c(Cl)cc1C(=O)O    ZINC000071250943
O=C(NO)c1cccc(Cl)c1[N+](=O)[O-]    ZINC000606284843
Cc1cc(Cl)c([N+](=O)[O-])cc1[N+](=O)[O-]    ZINC000001708339
COc1cc(F)c([N+](=O)[O-])cc1[N+](=O)[O-]    ZINC000142975578
O=[N+]([O-])c1cc(NCCO)ccc1Cl    ZINC000041571861
NCCOc1ccc(Cl)c([N+](=O)[O-])c1    ZINC000083348767
CC(=O)Nc1cc([N+](=O)[O-])c(F)cc1F    ZINC000000152679
CC(=O)Nc1c(F)ccc([N+](=O)[O-])c1F    ZINC000000163324
CCCNc1cc(F)cc(F)c1[N+](=O)[O-]    ZINC000123415260
O=C(O)c1c(O)ccc([N+](=O)[O-])c1Cl    ZINC000536954071
O=C(O)c1cc([N+](=O)[O-])c(Cl)cc1O    ZINC000045957396
Nc1cc(Cl)c([N+](=O)[O-])cc1[N+](=O)[O-]    ZINC000004721727
CSCc1ccc(Cl)c([N+](=O)[O-])c1    ZINC000038063454
COc1ccc(Cl)c([N+](=O)[O-])c1OC    ZINC000001508003
O=[N+]([O-])c1c(Cl)cccc1OCCO    ZINC000163122496
O=[N+]([O-])c1cc(OCCO)ccc1Cl    ZINC000140052663
COc1ccc([N+](=O)[O-])c(Cl)c1OC    ZINC000095494780
COc1cc(Cl)c([N+](=O)[O-])cc1OC    ZINC000035186582
COC(=O)c1cc([N+](=O)[O-])c(F)cc1F    ZINC000035333516
COC(=O)c1cc(F)cc(F)c1[N+](=O)[O-]    ZINC000047202352
COC(=O)c1cc(F)c(F)c([N+](=O)[O-])c1    ZINC000260164968
COC(=O)c1cc(F)c([N+](=O)[O-])cc1F    ZINC000008729783
COC(=O)c1cc(F)cc([N+](=O)[O-])c1F    ZINC000035333532
COC(=O)c1c(F)ccc(F)c1[N+](=O)[O-]    ZINC000328578050
O=C(O)Cc1cc(F)c([N+](=O)[O-])cc1F    ZINC000145705602
COC(=O)c1c(F)ccc([N+](=O)[O-])c1F    ZINC000035333564
O=C(O)Cc1c(F)ccc([N+](=O)[O-])c1F    ZINC000036420915
Cc1cc([N+](=O)[O-])c(F)c(C(=O)O)c1F    ZINC000238853264
O=C(O)Cc1cc(F)cc([N+](=O)[O-])c1F    ZINC000263624068
O=C(O)Cc1cc(F)c(F)c([N+](=O)[O-])c1    ZINC000258231985
CSCOc1ccc([N+](=O)[O-])c(F)c1    ZINC000292660279
O=[N+]([O-])c1cc2c3c(cccc3c1F)CC2    ZINC000085391074
CCCOc1c(F)ccc([N+](=O)[O-])c1F    ZINC000261494470
CC(C)Oc1cc([N+](=O)[O-])c(F)cc1F    ZINC000261494436
CCCOc1ccc([N+](=O)[O-])c(F)c1F    ZINC000261494366
CCCOc1cc(F)c([N+](=O)[O-])cc1F    ZINC000145414288
O=[N+]([O-])c1ccc(OCCCF)cc1F    ZINC000088027779
CC(C)Oc1ccc([N+](=O)[O-])c(F)c1F    ZINC000205251297
CC(C)Oc1cc(F)cc(F)c1[N+](=O)[O-]    ZINC001228610696
CCCOc1cc([N+](=O)[O-])c(F)cc1F    ZINC000261493401
CC(C)Oc1cc(F)c([N+](=O)[O-])cc1F    ZINC000205258008
CC(C)Oc1cc(F)c([N+](=O)[O-])c(F)c1    ZINC000205256696
CC(C)Oc1c(F)ccc([N+](=O)[O-])c1F    ZINC000261493666
O=[N+]([O-])c1cc([N+](=O)[O-])c(Cl)cc1O    ZINC000003172332
O=[N+]([O-])c1cc(O)c(Cl)c([N+](=O)[O-])c1    ZINC000032622829
Cc1c([N+](=O)[O-])c(F)cc(F)c1[N+](=O)[O-]    ZINC000098086056
Cc1c(F)c([N+](=O)[O-])cc([N+](=O)[O-])c1F    ZINC000034214758
O=[N+]([O-])c1ccc(-c2cccnc2)cc1F    ZINC000047213527
O=[N+]([O-])c1c(F)cccc1Br    ZINC000016159789
O=[N+]([O-])c1cccc(Br)c1F    ZINC000002547857
O=[N+]([O-])c1cc(Br)ccc1F    ZINC000002582087
O=[N+]([O-])c1ccc(Br)cc1F    ZINC000002387727
O=Cc1c(Cl)ccc([N+](=O)[O-])c1Cl    ZINC000000163527
O=Cc1ccc([N+](=O)[O-])c(Cl)c1Cl    ZINC000060022842
O=C(Cl)c1cccc(Cl)c1[N+](=O)[O-]    ZINC000036533184
O=C(Cl)c1ccc([N+](=O)[O-])c(Cl)c1    ZINC000057351644
O=C(Cl)c1ccc(Cl)c([N+](=O)[O-])c1    ZINC000004261967
O=Cc1cc(Cl)c(Cl)c([N+](=O)[O-])c1    ZINC000226233967
O=Cc1ccc(Cl)c(Cl)c1[N+](=O)[O-]    ZINC000263623917
O=Cc1cc([N+](=O)[O-])c(Cl)cc1Cl    ZINC000002546062
O=Cc1ccc(Cl)c([N+](=O)[O-])c1Cl    ZINC000146030340
O=Cc1cc(Cl)cc(Cl)c1[N+](=O)[O-]    ZINC000003845780
O=C(O)c1cc(Cl)cc([N+](=O)[O-])c1F    ZINC000035333702
O=C(O)c1cc(Cl)c(F)c([N+](=O)[O-])c1    ZINC000093097596
O=C(O)c1c(F)ccc(Cl)c1[N+](=O)[O-]    ZINC000247289611
O=C(O)c1cc([N+](=O)[O-])c(F)cc1Cl    ZINC000004362878
O=C(O)c1cc(F)c([N+](=O)[O-])cc1Cl    ZINC000135741484
O=C(O)c1c(F)ccc([N+](=O)[O-])c1Cl    ZINC000044225378
O=C(O)c1cc(F)cc([N+](=O)[O-])c1Cl    ZINC000307425082
O=C(O)c1cc([N+](=O)[O-])c(Cl)cc1F    ZINC000002527710
CCc1cc([N+](=O)[O-])c(Cl)cc1Cl    ZINC000002166227
O=[N+]([O-])c1cc(B(O)O)cc(Cl)c1F    ZINC000169745456
O=[N+]([O-])c1c(F)c(B(O)O)ccc1Cl    ZINC001772572496
CS(=O)(=O)c1cccc(F)c1[N+](=O)[O-]    ZINC000088611735
CS(=O)(=O)c1ccc([N+](=O)[O-])c(F)c1    ZINC000042684383
CS(=O)(=O)c1ccc(F)c([N+](=O)[O-])c1    ZINC000000153767
CCOc1ccc(F)c([N+](=O)[O-])c1Cl    ZINC000261493742
O=[N+]([O-])c1c(Cl)cccc1OCCF    ZINC000814773587
O=[N+]([O-])c1cc(OCCF)ccc1Cl    ZINC000308450889
CCOc1ccc([N+](=O)[O-])c(F)c1Cl    ZINC000261494092
CCOc1c(Cl)ccc([N+](=O)[O-])c1F    ZINC000261494242
CCOc1cc(F)c([N+](=O)[O-])cc1Cl    ZINC000285153103
C#CC(C#C)Oc1cccc([N+](=O)[O-])c1F    ZINC001225797190
C#CC(C#C)Oc1ccc(F)c([N+](=O)[O-])c1    ZINC001225385060
C#CC(C#C)Oc1cccc(F)c1[N+](=O)[O-]    ZINC001225671836
C#CC(C#C)Oc1ccc([N+](=O)[O-])c(F)c1    ZINC001225915249
O=[N+]([O-])c1ccc(OCCO)c(F)c1F    ZINC000295693732
O=[N+]([O-])c1cc(OCCO)c(F)cc1F    ZINC001327566957
O=[N+]([O-])c1cc([N+](=O)[O-])c(Cl)cc1F    ZINC000001706143
NS(=O)(=O)c1ccc(F)c([N+](=O)[O-])c1    ZINC000021993883
NS(=O)(=O)c1cccc([N+](=O)[O-])c1F    ZINC000116883856
NS(=O)(=O)c1ccc([N+](=O)[O-])c(F)c1    ZINC000115412659
NS(=O)(=O)c1cccc(F)c1[N+](=O)[O-]    ZINC000042267758
O=Cc1ccnc2c1ccc(F)c2[N+](=O)[O-]    ZINC000085399982
O=Cc1ccc2c(ccc(F)c2[N+](=O)[O-])n1    ZINC000085399738
O=Cc1ccc2ccc(F)c([N+](=O)[O-])c2n1    ZINC000085399744
O=[N+]([O-])c1c(F)cccc1NCC(F)F    ZINC000098000846
Cc1ccc2c(n1)c(C)cc(F)c2[N+](=O)[O-]    ZINC000085399657
O=[N+]([O-])c1cc([SH](=O)=O)ccc1Cl    ZINC000012504599
O=[N+]([O-])c1cc([S@](=O)O)ccc1Cl    ZINC000025665582
O=[N+]([O-])c1ccc(Cl)c(CO)c1Cl    ZINC000000163529
O=[N+]([O-])c1c(Cl)cc(Cl)cc1CO    ZINC000204792145
COc1cc(Cl)cc(Cl)c1[N+](=O)[O-]    ZINC000034217567
COc1cc(Cl)c([N+](=O)[O-])cc1Cl    ZINC000034129879
COc1ccc([N+](=O)[O-])c(Cl)c1Cl    ZINC000034124589
COc1ccc(Cl)c(Cl)c1[N+](=O)[O-]    ZINC000059595264
COc1cc([N+](=O)[O-])c(Cl)cc1Cl    ZINC000059470807
COc1cc(Cl)cc([N+](=O)[O-])c1Cl    ZINC000059595260
COc1cc(Cl)c([N+](=O)[O-])c(Cl)c1    ZINC000001512456
COc1cc(Cl)c(Cl)c([N+](=O)[O-])c1    ZINC000059595373
O=C(Cl)c1cc(F)c(F)c([N+](=O)[O-])c1    ZINC000263623715
O=C(Cl)c1cc([N+](=O)[O-])c(F)cc1F    ZINC000079387399
O=C(Cl)c1cc(F)c([N+](=O)[O-])cc1F    ZINC000067800094
O=C(Cl)c1c(F)ccc([N+](=O)[O-])c1F    ZINC000002381234
O=[N+]([O-])c1cc(S(=O)(=O)O)ccc1F    ZINC000001769040
O=[N+]([O-])c1ccc(S(=O)(=O)O)cc1F    ZINC000022116091
O=C(O)c1c(F)c(F)cc([N+](=O)[O-])c1F    ZINC000034615211
O=C(O)c1cc(F)c(F)c([N+](=O)[O-])c1F    ZINC000016158127
O=C(O)c1cc([N+](=O)[O-])c(F)c(F)c1F    ZINC000016159648
O=[N+]([O-])c1cc(B(O)O)c(F)c(F)c1F    ZINC000725273051
O=[N+]([O-])c1c(F)cccc1OCC(F)F    ZINC000130621750
O=[N+]([O-])c1ccc(OCCF)c(F)c1F    ZINC000829883173
O=[N+]([O-])c1cc(OCCF)c(F)cc1F    ZINC001329533138
O=[N+]([O-])c1ccc(Cn2ccnc2)cc1F    ZINC000087226013
Nc1cccn1-c1cccc([N+](=O)[O-])c1F    ZINC001210382484
O=[N+]([O-])c1ccc(Cn2cccn2)cc1F    ZINC000087226009
Nc1cccn1-c1ccc(F)c([N+](=O)[O-])c1    ZINC001211191265
O=[N+]([O-])c1c(F)cc(F)c([N+](=O)[O-])c1F    ZINC000001706141
Cc1ccc2c(ccc(Cl)c2[N+](=O)[O-])n1    ZINC000034590061
Cc1ccc2ccc(Cl)c([N+](=O)[O-])c2n1    ZINC000085391194
O=[N+]([O-])c1cc(-n2cccc2)ccc1Cl    ZINC000001519691
Cc1cc2ncccc2c([N+](=O)[O-])c1Cl    ZINC000002583529
Cc1cc(Cl)c([N+](=O)[O-])c2cccnc12    ZINC000096029319
Nc1cc([N+](=O)[O-])c(F)cc1OC(F)F    ZINC000575623972
O=[N+]([O-])c1cccc(Nc2ccoc2)c1F    ZINC001210381313
O=[N+]([O-])c1cc(Nc2ccco2)ccc1F    ZINC001211191087
O=[N+]([O-])c1cccc(Nc2ccco2)c1F    ZINC001210380755
O=[N+]([O-])c1cc(Nc2ccoc2)ccc1F    ZINC001211191080
Nc1cncn1-c1ccc(F)c([N+](=O)[O-])c1    ZINC001211191102
O=[N+]([O-])c1ccc(Cn2ccnn2)cc1F    ZINC000699034997
Nc1cnn(-c2ccc(F)c([N+](=O)[O-])c2)c1    ZINC001211189042
Nc1cnn(-c2cccc([N+](=O)[O-])c2F)c1    ZINC001210378184
Nc1ccnn1-c1ccc(F)c([N+](=O)[O-])c1    ZINC001211188649
Nc1ccnn1-c1cccc([N+](=O)[O-])c1F    ZINC001210379299
O=[N+]([O-])c1ccc(Cn2cncn2)cc1F    ZINC000087226011
Nc1cncn1-c1cccc([N+](=O)[O-])c1F    ZINC001210380498
O=[N+]([O-])c1c(F)cccc1NC1CC=CC1    ZINC000131101455
O=[N+]([O-])c1c(F)cccc1N1C[C@@H]2C[C@@H]2C1    ZINC000380299484
C#CCCCNc1ccc(F)c([N+](=O)[O-])c1    ZINC000270944762
O=[N+]([O-])c1c(F)cccc1N[C@@H]1C=CCC1    ZINC000698265739
C#CCCCNc1cccc(F)c1[N+](=O)[O-]    ZINC000172778705
O=[N+]([O-])c1c(F)cccc1N[C@H]1C=CCC1    ZINC000698265740
O=[N+]([O-])c1c(F)cccc1N1CC=CCC1    ZINC000707089606
C#CCN(C)Cc1ccc([N+](=O)[O-])c(F)c1    ZINC000282352465
O=[N+]([O-])c1c(F)cccc1N1C[C@@H]2C[C@H]2C1    ZINC000380299485
O=[N+]([O-])c1c(F)cccc1N1C[C@H]2C[C@@H]2C1    ZINC000380299482
C#C[C@@H](C)N(C)c1cccc(F)c1[N+](=O)[O-]    ZINC000491623603
C#C[C@H](C)N(C)c1cccc(F)c1[N+](=O)[O-]    ZINC000491623606
O=[N+]([O-])c1cc(S(=O)(=O)F)ccc1F    ZINC000100503119
O=[N+]([O-])c1ccc(S(=O)(=O)F)cc1F    ZINC000675065904
O=[N+]([O-])c1cccc(OC(F)F)c1Cl    ZINC000095215601
O=[N+]([O-])c1c(Cl)cccc1OC(F)F    ZINC000002529892
O=[N+]([O-])c1cccc(SC(F)F)c1F    ZINC000604221613
O=[N+]([O-])c1ccc(SC(F)F)cc1F    ZINC000604221710
O=[N+]([O-])c1c(F)cccc1SC(F)F    ZINC000604221515
O=[N+]([O-])c1cc(-c2ccn[nH]2)ccc1Cl    ZINC000003883111
O=[N+]([O-])c1cc(-c2c[nH]cn2)ccc1Cl    ZINC000148561717
Cc1cc([N+](=O)[O-])c(F)c(C(F)(F)F)c1    ZINC000079387502
Cc1c(C(F)(F)F)ccc(F)c1[N+](=O)[O-]    ZINC000396125465
C#CCOC(=O)c1ccc([N+](=O)[O-])c(F)c1    ZINC000731516821
Cc1nnc(-c2cccc([N+](=O)[O-])c2F)o1    ZINC000394638218
O=[N+]([O-])c1cccc(Nc2ccon2)c1F    ZINC001210378526
O=[N+]([O-])c1cccc(Nc2cnoc2)c1F    ZINC001210379398
O=[N+]([O-])c1cc(Nc2ncco2)ccc1F    ZINC001211189571
O=[N+]([O-])c1cc(Nc2cnoc2)ccc1F    ZINC001211190326
Cc1nnc(-c2ccc([N+](=O)[O-])c(F)c2)o1    ZINC000382674746
O=[N+]([O-])c1cccc(Nc2ncco2)c1F    ZINC001210378670
O=[N+]([O-])c1cc(Nc2ccon2)ccc1F    ZINC001211188036
O=[N+]([O-])c1cccc(Nc2ccno2)c1F    ZINC001210379366
O=[N+]([O-])c1cc(Nc2ccno2)ccc1F    ZINC001211189922
Cc1nnc(-c2ccc(F)c([N+](=O)[O-])c2)o1    ZINC000220875777
C#CC(=O)NNc1cccc(F)c1[N+](=O)[O-]    ZINC000791150910
Cc1nnc(-c2cccc(F)c2[N+](=O)[O-])o1    ZINC001253463287
Cn1nnc(-c2ccc(F)c([N+](=O)[O-])c2)n1    ZINC000217473412
Nc1nc(N)c2cc([N+](=O)[O-])c(F)cc2n1    ZINC000004114651
C#CC[C@@H](C)Oc1ccc([N+](=O)[O-])c(F)c1    ZINC001225912442
O=[N+]([O-])c1cccc(O[C@H]2C=CCC2)c1F    ZINC001225796499
C#C[C@H](CC)Oc1cccc([N+](=O)[O-])c1F    ZINC001225794634
C#C[C@@H](CC)Oc1cccc([N+](=O)[O-])c1F    ZINC001225794635
O=[N+]([O-])c1cc(OC2CC=CC2)ccc1F    ZINC001225382081
C#CC[C@@H](C)Oc1cccc(F)c1[N+](=O)[O-]    ZINC000709357214
CC#CCCOc1ccc([N+](=O)[O-])c(F)c1    ZINC000154864925
C#C[C@H](CC)Oc1ccc([N+](=O)[O-])c(F)c1    ZINC001225913582
O=[N+]([O-])c1ccc(OC2CC=CC2)cc1F    ZINC001225912963
O=[N+]([O-])c1ccc(O[C@H]2C=CCC2)cc1F    ZINC001225915717
C#CCCCOc1ccc([N+](=O)[O-])c(F)c1    ZINC000161037242
O=[N+]([O-])c1cc(O[C@@H]2C=CCC2)ccc1F    ZINC001225386175
C#CC[C@H](C)Oc1cccc([N+](=O)[O-])c1F    ZINC001225797226
C#C[C@H](CC)Oc1cccc(F)c1[N+](=O)[O-]    ZINC001225666203
C=CC(C=C)Oc1ccc(F)c([N+](=O)[O-])c1    ZINC001225381498
C=CC(C=C)Oc1ccc([N+](=O)[O-])c(F)c1    ZINC001225916134
C#CC[C@@H](C)Oc1cccc([N+](=O)[O-])c1F    ZINC001225797224
C#C[C@@H](CC)Oc1ccc(F)c([N+](=O)[O-])c1    ZINC001225383138
O=[N+]([O-])c1c(F)cccc1O[C@H]1C=CCC1    ZINC001225668334
C#CC[C@@H](C)Oc1ccc(F)c([N+](=O)[O-])c1    ZINC001225382725
C=CC(C=C)Oc1cccc([N+](=O)[O-])c1F    ZINC001225796785
C#CC[C@H](C)Oc1cccc(F)c1[N+](=O)[O-]    ZINC000709357216
C#CC[C@H](C)Oc1ccc([N+](=O)[O-])c(F)c1    ZINC001225912443
C#C[C@H](CC)Oc1ccc(F)c([N+](=O)[O-])c1    ZINC001225383136
C#C[C@@H](CC)Oc1ccc([N+](=O)[O-])c(F)c1    ZINC001225913583
C=CC(C=C)Oc1cccc(F)c1[N+](=O)[O-]    ZINC001225665701
O=[N+]([O-])c1cccc(OC2CC=CC2)c1F    ZINC001225794302
C#CC[C@H](C)Oc1ccc(F)c([N+](=O)[O-])c1    ZINC001225382726
O=[N+]([O-])c1c(F)cccc1O[C@@H]1C=CCC1    ZINC001225668333
O=[N+]([O-])c1ccc(O[C@@H]2C=CCC2)cc1F    ZINC001225915716
O=[N+]([O-])c1c(F)cccc1OC1CC=CC1    ZINC001225664483
O=[N+]([O-])c1cccc(O[C@@H]2C=CCC2)c1F    ZINC001225796494
O=[N+]([O-])c1cc(O[C@H]2C=CCC2)ccc1F    ZINC001225386178
C#C[C@@H](CC)Oc1cccc(F)c1[N+](=O)[O-]    ZINC001225666209
C[C@H](C#N)CNc1cccc(F)c1[N+](=O)[O-]    ZINC000302041233
CN(CCC#N)c1cccc(F)c1[N+](=O)[O-]    ZINC000037419031
O=[N+]([O-])c1c(F)cccc1NN=CC1CC1    ZINC000790306688
C[C@@H](C#N)CNc1cccc(F)c1[N+](=O)[O-]    ZINC000302041234
N#CCCCNc1cccc(F)c1[N+](=O)[O-]    ZINC000273412342
CN(CC#N)Cc1ccc([N+](=O)[O-])c(F)c1    ZINC000094773924
O=[N+]([O-])c1cc([B-](F)(F)F)ccc1Cl    ZINC000169975891
N#CCC(=O)c1ccc(Cl)c([N+](=O)[O-])c1    ZINC000228943937
O=[N+]([O-])c1ccc(-c2cscn2)cc1F    ZINC000669381040
O=[N+]([O-])c1cc(-n2cnnc2)ccc1Cl    ZINC000070461540
Nc1cc(C(F)(F)F)cc([N+](=O)[O-])c1F    ZINC000396123513
N#CCOC(=O)c1ccc([N+](=O)[O-])c(F)c1    ZINC000728154384
O=[N+]([O-])c1cccc(Nc2nnco2)c1F    ZINC001210378568
O=[N+]([O-])c1cc(Nc2nnco2)ccc1F    ZINC001211189192
C#CCCNc1ccc(Cl)c([N+](=O)[O-])c1    ZINC000308947757
CC#CCNc1ccc(Cl)c([N+](=O)[O-])c1    ZINC000182298870
CC(=O)N1CCc2c1ccc([N+](=O)[O-])c2F    ZINC000115296064
O=C(Nc1ccc(F)c([N+](=O)[O-])c1)C1CC1    ZINC000000476873
C#CCNc1cc(OC)cc(F)c1[N+](=O)[O-]    ZINC000159502866
N#CCCCOc1ccc([N+](=O)[O-])c(F)c1    ZINC000043472863
O=C(NC1CC1)c1cccc([N+](=O)[O-])c1F    ZINC000261493845
O=C(NC1CC1)c1ccc(F)c([N+](=O)[O-])c1    ZINC000007135446
CC/C=C\CNc1cccc(F)c1[N+](=O)[O-]    ZINC000384714884
CC/C=C/CNc1cccc(F)c1[N+](=O)[O-]    ZINC000384714885
CC(C)=CCNc1ccc(F)c([N+](=O)[O-])c1    ZINC000309530400
C=CCN(C)Cc1ccc([N+](=O)[O-])c(F)c1    ZINC000282617987
C[C@H]1CCCN1c1cccc(F)c1[N+](=O)[O-]    ZINC000054269509
CN(CC1CC1)c1cccc(F)c1[N+](=O)[O-]    ZINC000048805718
CN(c1cccc(F)c1[N+](=O)[O-])C1CCC1    ZINC000129639456
C=C(C)CCNc1cccc(F)c1[N+](=O)[O-]    ZINC000387316293
O=[N+]([O-])c1c(F)cccc1NC1CCCC1    ZINC000037420477
C=C(C)CN(C)c1cccc(F)c1[N+](=O)[O-]    ZINC000302049338
C[C@@H]1CCN(c2cccc(F)c2[N+](=O)[O-])C1    ZINC000054269515
C=CCCCNc1ccc(F)c([N+](=O)[O-])c1    ZINC000077241412
C[C@@H](Nc1cccc(F)c1[N+](=O)[O-])C1CC1    ZINC000037420921
O=[N+]([O-])c1c(F)cccc1NCCC1CC1    ZINC000083911209
C[C@H]1CCN(c2cccc(F)c2[N+](=O)[O-])C1    ZINC000054269516
CC(C)=CCNc1cccc(F)c1[N+](=O)[O-]    ZINC000232643272
C[C@H](Nc1cccc(F)c1[N+](=O)[O-])C1CC1    ZINC000037420919
C=C(CC)CNc1cccc(F)c1[N+](=O)[O-]    ZINC000313507935
C=C(C)CCNc1ccc(F)c([N+](=O)[O-])c1    ZINC000288766018
O=[N+]([O-])c1c(F)cccc1NCC1CCC1    ZINC000037420841
O=[N+]([O-])c1c(F)cccc1N1CCCCC1    ZINC000048567848
C[C@@H]1CCCN1c1cccc(F)c1[N+](=O)[O-]    ZINC000054269507
O=[N+]([O-])c1cc(NCCC2CC2)ccc1F    ZINC000310041183
O=[N+]([O-])c1ccc(CN2CCCC2)cc1F    ZINC000087225956
CC1(CNc2cccc(F)c2[N+](=O)[O-])CC1    ZINC000224429701
C=C(CC)CNc1ccc(F)c([N+](=O)[O-])c1    ZINC000309783284
C=CCCN(C)c1cccc(F)c1[N+](=O)[O-]    ZINC000276359960
CN(Cc1ccc([N+](=O)[O-])c(F)c1)C1CC1    ZINC000087225976
O=[N+]([O-])c1cc(NCC2CCC2)ccc1F    ZINC000087584545
O=[N+]([O-])c1cc(Cl)c(Cl)cc1Cl    ZINC000001682071
O=[N+]([O-])c1ccc(Cl)c(Cl)c1Cl    ZINC000000164647
O=[N+]([O-])c1cc(Cl)cc(Cl)c1Cl    ZINC000033947778
O=[N+]([O-])c1c(Cl)cc(Cl)cc1Cl    ZINC000000057636
O=[N+]([O-])c1cccc(C(F)(F)F)c1Cl    ZINC000033506511
O=[N+]([O-])c1c(Cl)cccc1C(F)(F)F    ZINC000002564417
O=[N+]([O-])c1ccc(C(F)(F)F)cc1Cl    ZINC000002564418
O=[N+]([O-])c1cc(C(F)(F)F)ccc1Cl    ZINC000000057135
O=c1[nH]cnc2cc(Cl)c([N+](=O)[O-])cc12    ZINC000012505219
O=[N+]([O-])c1cc(OC(F)(F)F)ccc1F    ZINC000034295773
O=[N+]([O-])c1cccc(OC(F)(F)F)c1F    ZINC000085477136
O=[N+]([O-])c1ccc(OC(F)(F)F)cc1F    ZINC000034303432
O=[N+]([O-])c1cc(F)c(OC(F)F)cc1F    ZINC000098210249
O=[N+]([O-])c1c(F)cccc1OC(F)(F)F    ZINC000095215664
O=[N+]([O-])c1cc(-n2cnnn2)ccc1Cl    ZINC000000983838
O=c1[nH]c2cc(F)c([N+](=O)[O-])cc2[nH]c1=O    ZINC000034062426
O=c1[nH]c(O)nc2cc(F)c([N+](=O)[O-])cc12    ZINC000026899391
C#C[C@@H](C)Oc1ccc([N+](=O)[O-])c(Cl)c1    ZINC001228754939
C#CCCOc1cccc(Cl)c1[N+](=O)[O-]    ZINC000236052668
C#C[C@@H](C)Oc1cccc(Cl)c1[N+](=O)[O-]    ZINC000235251459
CC#CCOc1ccc([N+](=O)[O-])c(Cl)c1    ZINC000078964751
C#C[C@H](C)Oc1ccc(Cl)c([N+](=O)[O-])c1    ZINC000071780266
CC#CCOc1ccc(Cl)c([N+](=O)[O-])c1    ZINC000307354204
C#C[C@H](C)Oc1ccc([N+](=O)[O-])c(Cl)c1    ZINC001228754948
C#CCCOc1ccc(Cl)c([N+](=O)[O-])c1    ZINC000309069139
C#C[C@@H](C)Oc1cccc([N+](=O)[O-])c1Cl    ZINC001225785621
CC#CCOc1cccc(Cl)c1[N+](=O)[O-]    ZINC000814774558
C#C[C@@H](C)Oc1ccc(Cl)c([N+](=O)[O-])c1    ZINC000071780267
O=C(c1ccc(Cl)c([N+](=O)[O-])c1)C1CC1    ZINC000003860756
C#C[C@H](C)Oc1cccc(Cl)c1[N+](=O)[O-]    ZINC000235562544
C#C[C@H](C)Oc1cccc([N+](=O)[O-])c1Cl    ZINC001225785622
O=c1[nH]nnn1-c1ccc(F)c([N+](=O)[O-])c1    ZINC000117611589
O=C1CC(Oc2ccc(F)c([N+](=O)[O-])c2)C1    ZINC001225383826
O=C1CC(Oc2cccc(F)c2[N+](=O)[O-])C1    ZINC001225667963
O=C1CC(Oc2ccc([N+](=O)[O-])c(F)c2)C1    ZINC000085506371
O=C1CC(Oc2cccc([N+](=O)[O-])c2F)C1    ZINC001225796924
C=CCOC(=O)c1ccc([N+](=O)[O-])c(F)c1    ZINC000731517432
Cn1c2cc(F)c([N+](=O)[O-])cc2n(C)c1=O    ZINC000216718680
O=[N+]([O-])c1c(F)cccc1NN=C1COC1    ZINC000814919564
O=[N+]([O-])c1c(F)cccc1OC1CCCC1    ZINC000054268889
C=C[C@H](CC)Oc1cccc([N+](=O)[O-])c1F    ZINC001225793810
C[C@H](Oc1ccc(F)c([N+](=O)[O-])c1)C1CC1    ZINC001225382104
C=CC[C@@H](C)Oc1cccc([N+](=O)[O-])c1F    ZINC001225793608
O=[N+]([O-])c1cc(OC2CCCC2)ccc1F    ZINC000261494112
CC(C)=CCOc1ccc([N+](=O)[O-])c(F)c1    ZINC000087543395
C[C@H](Oc1ccc([N+](=O)[O-])c(F)c1)C1CC1    ZINC001225913585
C[C@@H](Oc1ccc([N+](=O)[O-])c(F)c1)C1CC1    ZINC001225913584
C=C[C@@H](CC)Oc1cccc([N+](=O)[O-])c1F    ZINC001225793811
C=CCCCOc1ccc([N+](=O)[O-])c(F)c1    ZINC000083748226
C=C[C@H](CC)Oc1cccc(F)c1[N+](=O)[O-]    ZINC001225666486
O=[N+]([O-])c1ccc(OCC2CCC2)cc1F    ZINC000085502281
C=CC[C@@H](C)Oc1ccc(F)c([N+](=O)[O-])c1    ZINC001225382089
C=C[C@@H](CC)Oc1cccc(F)c1[N+](=O)[O-]    ZINC001225666489
C[C@H](Oc1cccc([N+](=O)[O-])c1F)C1CC1    ZINC001225794065
C=C[C@H](CC)Oc1ccc(F)c([N+](=O)[O-])c1    ZINC001225382732
O=[N+]([O-])c1ccc(OCCC2CC2)cc1F    ZINC000087543392
C=CC[C@@H](C)Oc1cccc(F)c1[N+](=O)[O-]    ZINC001225663656
C=C[C@@H](CC)Oc1ccc(F)c([N+](=O)[O-])c1    ZINC001225382734
C[C@@H](Oc1cccc(F)c1[N+](=O)[O-])C1CC1    ZINC000719032679
C=C[C@H](CC)Oc1ccc([N+](=O)[O-])c(F)c1    ZINC001225911746
C=C(CC)COc1ccc([N+](=O)[O-])c(F)c1    ZINC000087543408
O=[N+]([O-])c1cccc(OC2CCCC2)c1F    ZINC000687764061
C=CC[C@@H](C)Oc1ccc([N+](=O)[O-])c(F)c1    ZINC000715748584
C[C@@H](Oc1ccc(F)c([N+](=O)[O-])c1)C1CC1    ZINC001225382103
C=C[C@@H](CC)Oc1ccc([N+](=O)[O-])c(F)c1    ZINC001225911748
O=[N+]([O-])c1ccc(OC2CCCC2)cc1F    ZINC000087543403
C[C@H](Oc1cccc(F)c1[N+](=O)[O-])C1CC1    ZINC000719032681
C=C(C)CCOc1ccc([N+](=O)[O-])c(F)c1    ZINC000168000520
C[C@@H](Oc1cccc([N+](=O)[O-])c1F)C1CC1    ZINC001225794064
N[C@@H]1CCN(c2cccc(F)c2[N+](=O)[O-])C1    ZINC000050244280
O=[N+]([O-])c1c(F)cccc1N1CCNCC1    ZINC000037418900
CCC(C)=NNc1cccc(F)c1[N+](=O)[O-]    ZINC000790307244
CCCC=NNc1cccc(F)c1[N+](=O)[O-]    ZINC000790310335
CC(C)C=NNc1cccc(F)c1[N+](=O)[O-]    ZINC000790310440
CCC(C)=NNc1ccc(F)c([N+](=O)[O-])c1    ZINC000769823242
N[C@H]1CCN(c2cccc(F)c2[N+](=O)[O-])C1    ZINC000050244279
O=C1NC(=O)c2cc([N+](=O)[O-])c(Cl)cc21    ZINC000004284696
O=[N+]([O-])c1c(F)ccc2cnc(Cl)cc21    ZINC000725326776
CCc1nc2cc(Cl)c([N+](=O)[O-])cc2o1    ZINC000000170462
NC(=O)/C=C\c1ccc(Cl)c([N+](=O)[O-])c1    ZINC000144373894
NC(=O)/C=C/c1ccc(Cl)c([N+](=O)[O-])c1    ZINC000044258658
C=C(C)CNc1ccc(Cl)c([N+](=O)[O-])c1    ZINC000041571867
C=CCCNc1ccc(Cl)c([N+](=O)[O-])c1    ZINC000077241448
O=[N+]([O-])c1cc(NCC2CC2)ccc1Cl    ZINC000037061107
CN1CC(Oc2ccc(F)c([N+](=O)[O-])c2)C1    ZINC001225381073
O=[N+]([O-])c1c(F)cccc1N[C@H]1CCOC1    ZINC000087788012
CCCC(=O)Nc1ccc(F)c([N+](=O)[O-])c1    ZINC000005501731
O=[N+]([O-])c1cc(CO)c(N2CCC2)cc1F    ZINC000865426187
CC(C)NC(=O)c1ccc(F)c([N+](=O)[O-])c1    ZINC000037247987
O=[N+]([O-])c1cc(CO)c(NC2CC2)cc1F    ZINC000865401449
CCNC(=O)Cc1cccc(F)c1[N+](=O)[O-]    ZINC000864417095
O=[N+]([O-])c1ccc(N2CCOCC2)cc1F    ZINC000090367468
CN1CC(Oc2cccc([N+](=O)[O-])c2F)C1    ZINC001225794157
O=[N+]([O-])c1c(F)cccc1N[C@@H]1CCOC1    ZINC000087788011
O=[N+]([O-])c1c(F)cccc1O[C@H]1CCNC1    ZINC000051868536
O=[N+]([O-])c1ccc(OCC2CNC2)cc1F    ZINC000304547691
O=[N+]([O-])c1ccc(O[C@H]2CCNC2)cc1F    ZINC000051783920
CC(C)C(=O)Nc1ccc(F)c([N+](=O)[O-])c1    ZINC000000437450
O=[N+]([O-])c1c(F)cccc1N1CC[C@H](O)C1    ZINC000061707354
O=[N+]([O-])c1c(F)cccc1N1CC[C@@H](O)C1    ZINC000061707355
CN1CC(Oc2cccc(F)c2[N+](=O)[O-])C1    ZINC001225663302
O=[N+]([O-])c1c(F)cccc1O[C@@H]1CCNC1    ZINC000051868534
CN1CC(Oc2ccc([N+](=O)[O-])c(F)c2)C1    ZINC001225912907
O=[N+]([O-])c1c(F)cccc1N1CCOCC1    ZINC000048567884
O=[N+]([O-])c1cc(O[C@H]2CCNC2)ccc1F    ZINC001218178035
CN(C)C(=O)Cc1cccc(F)c1[N+](=O)[O-]    ZINC000864732892
O=[N+]([O-])c1c(F)cccc1N[C@@H]1CC[C@H]1O    ZINC000393469317
O=[N+]([O-])c1c(F)cccc1N[C@H]1C[C@@H](O)C1    ZINC000295346238
O=[N+]([O-])c1c(F)cccc1N[C@H]1C[C@H](O)C1    ZINC000853984009
O=[N+]([O-])c1cccc(O[C@H]2CCNC2)c1F    ZINC001218177430
CCN(CC)Cc1ccc([N+](=O)[O-])c(F)c1    ZINC000087225957
CCCCCNc1ccc(F)c([N+](=O)[O-])c1    ZINC000037060571
CCCN(CC)c1cccc(F)c1[N+](=O)[O-]    ZINC000054269426
CCC[C@@H](C)Nc1cccc(F)c1[N+](=O)[O-]    ZINC000037420544
CCC[C@H](C)Nc1cccc(F)c1[N+](=O)[O-]    ZINC000037420547
CC(C)CCNc1cccc(F)c1[N+](=O)[O-]    ZINC000037420622
CC(C)(C)CNc1cccc(F)c1[N+](=O)[O-]    ZINC000040494123
CCCCCNc1cccc(F)c1[N+](=O)[O-]    ZINC000037420601
CCC(CC)Nc1cccc(F)c1[N+](=O)[O-]    ZINC000037420482
CCCCN(C)c1cccc(F)c1[N+](=O)[O-]    ZINC000048802010
CC[C@@H](C)CNc1ccc(F)c([N+](=O)[O-])c1    ZINC000037060591
CC[C@H](C)CNc1ccc(F)c([N+](=O)[O-])c1    ZINC000037060592
CC(C)CCNc1ccc(F)c([N+](=O)[O-])c1    ZINC000037060670
CCCN(C)Cc1ccc([N+](=O)[O-])c(F)c1    ZINC000087225983
CC(C)CN(C)c1cccc(F)c1[N+](=O)[O-]    ZINC000050164786
O=[N+]([O-])c1cc(F)c(Cl)c(F)c1Cl    ZINC000095944485
O=[N+]([O-])c1cc(Cl)c(F)c(Cl)c1F    ZINC000002243307
N#Cc1cc([N+](=O)[O-])cc([N+](=O)[O-])c1Cl    ZINC000004181867
N#Cc1cc([N+](=O)[O-])c(Cl)c([N+](=O)[O-])c1    ZINC000001620979
O=[N+]([O-])c1cc2c(Cl)ncnc2cc1F    ZINC000026899395
O=C(O)/C=C\c1ccc(Cl)c([N+](=O)[O-])c1    ZINC000032255197
O=C(O)/C=C/c1ccc(Cl)c([N+](=O)[O-])c1    ZINC000000056679
O=[N+]([O-])c1cc(C(F)(F)F)c(F)cc1F    ZINC000091252363
O=[N+]([O-])c1ccc(F)c(C(F)(F)F)c1F    ZINC000034610472
O=[N+]([O-])c1c(F)cc(F)cc1C(F)(F)F    ZINC000263624935
O=[N+]([O-])c1cc(C(F)(F)F)cc(F)c1F    ZINC000002560317
O=[N+]([O-])c1cc(F)cc(C(F)(F)F)c1F    ZINC000085650633
O=CN/N=C/c1ccc(Cl)c([N+](=O)[O-])c1    ZINC000001710928
O=CN/N=C\c1ccc(Cl)c([N+](=O)[O-])c1    ZINC000031686901
O=CNN=Cc1ccc(Cl)c([N+](=O)[O-])c1    ZINC000016922401
Cc1cc2nc(N)oc2c([N+](=O)[O-])c1Cl    ZINC000097757452
O=[N+]([O-])c1ccc(OC2CCC2)cc1Cl    ZINC000814265080
C=C(C)COc1ccc([N+](=O)[O-])c(Cl)c1    ZINC000082238982
C=CCCOc1ccc(Cl)c([N+](=O)[O-])c1    ZINC000309097060
O=[N+]([O-])c1c(Cl)cccc1OC1CCC1    ZINC000163123563
CC(=O)[C@H](C)c1ccc([N+](=O)[O-])c(Cl)c1    ZINC000169800363
C=CCCOc1cccc(Cl)c1[N+](=O)[O-]    ZINC000163122776
C=C(C)COc1ccc(Cl)c([N+](=O)[O-])c1    ZINC000389705061
C=CCCOc1ccc([N+](=O)[O-])c(Cl)c1    ZINC000082821900
C=C(C)COc1cccc(Cl)c1[N+](=O)[O-]    ZINC000814775421
CCCC(=O)c1ccc(Cl)c([N+](=O)[O-])c1    ZINC000168407363
O=[N+]([O-])c1cc(OC2CCC2)ccc1Cl    ZINC001229961939
C=C[C@H](C)Oc1cccc(Cl)c1[N+](=O)[O-]    ZINC000706056979
O=[N+]([O-])c1cccc(OC2CCC2)c1Cl    ZINC001225786117
O=[N+]([O-])c1cc(OCC2CC2)ccc1Cl    ZINC000308986818
C=C[C@@H](C)Oc1ccc(Cl)c([N+](=O)[O-])c1    ZINC000379895663
O=[N+]([O-])c1c(Cl)cccc1OCC1CC1    ZINC000163122372
C=C[C@H](C)Oc1cccc([N+](=O)[O-])c1Cl    ZINC001225786704
C=C[C@@H](C)Oc1cccc([N+](=O)[O-])c1Cl    ZINC001225786703
CC(=O)[C@@H](C)c1ccc([N+](=O)[O-])c(Cl)c1    ZINC000169800361
C=C[C@H](C)Oc1ccc([N+](=O)[O-])c(Cl)c1    ZINC000087543434
C=C[C@@H](C)Oc1cccc(Cl)c1[N+](=O)[O-]    ZINC000706056978
C=C[C@@H](C)Oc1ccc([N+](=O)[O-])c(Cl)c1    ZINC000087543437
O=[N+]([O-])c1ccc(OCC2CC2)cc1Cl    ZINC000087543441
CC1(C)Cc2cc([N+](=O)[O-])c(Cl)cc2O1    ZINC000071778350
Cc1ccc([N+](=O)[O-])c(Cl)c1OC1CC1    ZINC001226989843
C=C[C@H](C)Oc1ccc(Cl)c([N+](=O)[O-])c1    ZINC000379895666
C#C[C@H](C)Oc1cc([N+](=O)[O-])c(F)cc1F    ZINC001226190032
C#C[C@@H](C)Oc1cc([N+](=O)[O-])c(F)cc1F    ZINC001226180089
C#C[C@@H](C)Oc1cc(F)c([N+](=O)[O-])cc1F    ZINC001233597970
C#C[C@@H](C)Oc1cc(F)cc(F)c1[N+](=O)[O-]    ZINC001228609933
C#C[C@@H](C)Oc1ccc([N+](=O)[O-])c(F)c1F    ZINC001233765473
C#C[C@@H](C)Oc1cc(F)c([N+](=O)[O-])c(F)c1    ZINC001233750065
C#C[C@H](C)Oc1ccc([N+](=O)[O-])c(F)c1F    ZINC001233765472
C#C[C@H](C)Oc1cc(F)cc(F)c1[N+](=O)[O-]    ZINC001228609813
C#C[C@H](C)Oc1cc(F)c([N+](=O)[O-])c(F)c1    ZINC001233750064
C#C[C@H](C)Oc1cc(F)c([N+](=O)[O-])cc1F    ZINC001233597969
CCCOC(=O)c1ccc([N+](=O)[O-])c(F)c1    ZINC000082404060
CCOC(=O)Cc1ccc([N+](=O)[O-])c(F)c1    ZINC000118895454
COC(=O)CCc1ccc(F)c([N+](=O)[O-])c1    ZINC000149850100
O=[N+]([O-])c1c(F)cccc1OC1CC(O)C1    ZINC001218255109
CC(C)C(=O)c1cc([N+](=O)[O-])c(F)cc1O    ZINC000196768623
O=[N+]([O-])c1cc(OC2CC(O)C2)ccc1F    ZINC001218256062
O=[N+]([O-])c1ccc(O[C@@H]2CCOC2)cc1F    ZINC000087543382
CCC(=O)OCc1ccc([N+](=O)[O-])c(F)c1    ZINC000782023009
O=[N+]([O-])c1ccc(O[C@H]2C[C@@H](O)C2)cc1F    ZINC001218412731
O=[N+]([O-])c1c(F)cccc1OC[C@H]1CCO1    ZINC001225664106
O=[N+]([O-])c1c(F)cccc1O[C@H]1C[C@H](O)C1    ZINC001218359659
CC(=O)[C@H](C)Oc1ccc(F)c([N+](=O)[O-])c1    ZINC001225381472
O=[N+]([O-])c1ccc(OC[C@H]2CCO2)cc1F    ZINC001225912417
O=[N+]([O-])c1cccc(O[C@H]2C[C@H](O)C2)c1F    ZINC001218360156
O=[N+]([O-])c1c(F)cccc1O[C@@H]1CCOC1    ZINC000082453645
CCOC(=O)Cc1ccc(F)c([N+](=O)[O-])c1    ZINC000098213415
CCOC(=O)c1ccc(F)c([N+](=O)[O-])c1C    ZINC000396111976
CC(=O)[C@@H](C)Oc1ccc([N+](=O)[O-])c(F)c1    ZINC000043473299
O=[N+]([O-])c1cccc(O[C@@H]2CCOC2)c1F    ZINC001225794174
O=[N+]([O-])c1ccc(OC2CC(O)C2)cc1F    ZINC000085511043
CC(C)OC(=O)c1ccc([N+](=O)[O-])c(F)c1    ZINC000082404059
O=[N+]([O-])c1cccc(OC2CC(O)C2)c1F    ZINC001218256540
O=[N+]([O-])c1cccc(O[C@H]2C[C@@H](O)C2)c1F    ZINC001218412991
O=[N+]([O-])c1c(F)cccc1O[C@H]1C[C@@H](O)C1    ZINC001218412538
CC(=O)[C@H](C)Oc1cccc(F)c1[N+](=O)[O-]    ZINC001225667961
O=[N+]([O-])c1cc(OC[C@H]2CCO2)ccc1F    ZINC001225383243
CC1(c2ccc(F)c([N+](=O)[O-])c2)OCCO1    ZINC000170614008
CC(=O)[C@@H](C)Oc1cccc([N+](=O)[O-])c1F    ZINC001225794428
O=[N+]([O-])c1cc(O[C@H]2C[C@@H](O)C2)ccc1F    ZINC001218413998
CCC(=O)COc1ccc([N+](=O)[O-])c(F)c1    ZINC000050181648
CC(=O)[C@@H](C)Oc1cccc(F)c1[N+](=O)[O-]    ZINC001225667958
O=[N+]([O-])c1ccc(OC[C@@H]2CCO2)cc1F    ZINC001225912418
CC(=O)[C@@H](C)Oc1ccc(F)c([N+](=O)[O-])c1    ZINC001225381470
O=[N+]([O-])c1cc(O[C@@H]2CCOC2)ccc1F    ZINC001225381115
CC(=O)[C@H](C)Oc1ccc([N+](=O)[O-])c(F)c1    ZINC000043473297
O=[N+]([O-])c1cccc(OC[C@H]2CCO2)c1F    ZINC001225794285
CCOC(=O)c1cc(C)c(F)c([N+](=O)[O-])c1    ZINC000063056393
CCOC(=O)c1cc([N+](=O)[O-])c(F)cc1C    ZINC000159876617
CC(=O)[C@H](C)Oc1cccc([N+](=O)[O-])c1F    ZINC001225794429
O=[N+]([O-])c1ccc(O[C@H]2C[C@H](O)C2)cc1F    ZINC001218360601
O=[N+]([O-])c1c(F)cccc1OC[C@@H]1CCO1    ZINC001225664107
O=[N+]([O-])c1cc(O[C@H]2C[C@H](O)C2)ccc1F    ZINC001218361638
O=[N+]([O-])c1cc(OC[C@@H]2CCO2)ccc1F    ZINC001225383244
O=[N+]([O-])c1cccc(OC[C@@H]2CCO2)c1F    ZINC001225794286
CN(C)C(=O)c1cc([N+](=O)[O-])c(F)cc1N    ZINC000309251476
CCC(=O)NNc1cccc(F)c1[N+](=O)[O-]    ZINC000791069507
CCNC(=O)Nc1ccc(F)c([N+](=O)[O-])c1    ZINC000215174263
CN(CC(N)=O)c1cccc(F)c1[N+](=O)[O-]    ZINC000054269450
CCC(=O)NNc1ccc(F)c([N+](=O)[O-])c1    ZINC000771592957
CCNC(=O)c1cc([N+](=O)[O-])c(F)cc1N    ZINC000309270848
CCCCCOc1ccc([N+](=O)[O-])c(F)c1    ZINC000082254388
CC(C)[C@H](C)Oc1cccc([N+](=O)[O-])c1F    ZINC001225793848
CC(C)[C@H](C)Oc1ccc(F)c([N+](=O)[O-])c1    ZINC001225382768
CC(C)[C@H](C)Oc1cccc(F)c1[N+](=O)[O-]    ZINC000087469188
CCC[C@H](C)Oc1ccc(F)c([N+](=O)[O-])c1    ZINC001225381512
CC(C)[C@@H](C)Oc1ccc([N+](=O)[O-])c(F)c1    ZINC000319927883
CCC(CC)Oc1ccc([N+](=O)[O-])c(F)c1    ZINC000087543397
CC(C)[C@H](C)Oc1ccc([N+](=O)[O-])c(F)c1    ZINC000319927886
CC(C)CCOc1ccc([N+](=O)[O-])c(F)c1    ZINC000082254391
CC(C)[C@@H](C)Oc1ccc(F)c([N+](=O)[O-])c1    ZINC001225382766
CCC(CC)Oc1cccc(F)c1[N+](=O)[O-]    ZINC000067800669
CCC[C@H](C)Oc1ccc([N+](=O)[O-])c(F)c1    ZINC000233342333
CCC[C@H](C)Oc1cccc(F)c1[N+](=O)[O-]    ZINC000230441541
CC(C)[C@@H](C)Oc1cccc(F)c1[N+](=O)[O-]    ZINC000087469187
CCC[C@H](C)Oc1cccc([N+](=O)[O-])c1F    ZINC001225793730
CCC[C@@H](C)Oc1cccc(F)c1[N+](=O)[O-]    ZINC000230441535
CCC(CC)Oc1cccc([N+](=O)[O-])c1F    ZINC001225793787
CC(C)(C)COc1cccc(F)c1[N+](=O)[O-]    ZINC000067800670
CCC[C@@H](C)Oc1ccc([N+](=O)[O-])c(F)c1    ZINC000233281620
CCC(CC)Oc1ccc(F)c([N+](=O)[O-])c1    ZINC001225382843
CCC[C@@H](C)Oc1ccc(F)c([N+](=O)[O-])c1    ZINC001225381511
CC(C)[C@@H](C)Oc1cccc([N+](=O)[O-])c1F    ZINC001225793847
CCC[C@@H](C)Oc1cccc([N+](=O)[O-])c1F    ZINC001225793729
CN(C)CCNc1cccc(F)c1[N+](=O)[O-]    ZINC000037420491
Cc1nc2c(ccc(Cl)c2[N+](=O)[O-])s1    ZINC000000285058
Cc1nc2cc(Cl)c([N+](=O)[O-])cc2s1    ZINC000000226162
O=C1COc2cc([N+](=O)[O-])c(Cl)cc2N1    ZINC000004349949
Cn1c(=O)oc2cc([N+](=O)[O-])c(Cl)cc21    ZINC000001582857
CC(=O)Nc1cc([N+](=O)[O-])c(Cl)cc1C    ZINC000118687383
CON=C(C)c1ccc(Cl)c([N+](=O)[O-])c1    ZINC000767477875
CC(=O)Nc1ccc([N+](=O)[O-])c(Cl)c1C    ZINC000224079820
CCNC(=O)c1cccc(Cl)c1[N+](=O)[O-]    ZINC000060249476
CN(C)C(=O)c1ccc([N+](=O)[O-])c(Cl)c1    ZINC000135059418
CCC(=O)Nc1ccc(Cl)c([N+](=O)[O-])c1    ZINC000000485161
CCC(=O)Nc1cccc([N+](=O)[O-])c1Cl    ZINC000389409354
CCNC(=O)c1cccc([N+](=O)[O-])c1Cl    ZINC000164060218
CCC(=O)Nc1ccc([N+](=O)[O-])c(Cl)c1    ZINC000068010216
CCON=Cc1ccc(Cl)c([N+](=O)[O-])c1    ZINC000767462411
CC(=O)Nc1c(C)ccc(Cl)c1[N+](=O)[O-]    ZINC000004114400
CN(C)C(=O)c1cccc([N+](=O)[O-])c1Cl    ZINC000164060332
CN(C)C(=O)c1ccc(Cl)c([N+](=O)[O-])c1    ZINC000001640871
CCOC(=N)c1ccc(Cl)c([N+](=O)[O-])c1    ZINC000090460605
CCNC(=O)c1ccc([N+](=O)[O-])c(Cl)c1    ZINC000135059391
CCNC(=O)c1ccc(Cl)c([N+](=O)[O-])c1    ZINC000005456494
CN(C)C(=O)c1cccc(Cl)c1[N+](=O)[O-]    ZINC000131866640
CC(=O)Nc1cc(Cl)c([N+](=O)[O-])cc1C    ZINC000004086510
O=[N+]([O-])c1c(F)cccc1N1CCSC1    ZINC000169725318
C[C@H](Nc1cccc(F)c1[N+](=O)[O-])C(=O)O    ZINC000037418938
CON(C)C(=O)c1ccc([N+](=O)[O-])c(F)c1    ZINC000054416345
CNC(=O)COc1ccc([N+](=O)[O-])c(F)c1    ZINC000049486138
C[C@@H](Nc1cccc(F)c1[N+](=O)[O-])C(=O)O    ZINC000037418940
COCC(=O)Nc1ccc(F)c([N+](=O)[O-])c1    ZINC000000303991
CCOC(=O)Nc1ccc(F)c([N+](=O)[O-])c1    ZINC000000476376
N[C@H](CC(=O)O)c1ccc(F)c([N+](=O)[O-])c1    ZINC000044216842
CCOC(=O)c1cc([N+](=O)[O-])c(F)cc1N    ZINC000381150080
CC(=O)NOCc1ccc([N+](=O)[O-])c(F)c1    ZINC000820705286
CN(CC(=O)O)c1cccc(F)c1[N+](=O)[O-]    ZINC000037418950
O=C(O)CCNc1cccc(F)c1[N+](=O)[O-]    ZINC000037418912
COC(=O)CNc1ccc(F)c([N+](=O)[O-])c1    ZINC000073049293
CON(C)C(=O)c1cccc([N+](=O)[O-])c1F    ZINC000169800322
N[C@@H](CC(=O)O)c1ccc(F)c([N+](=O)[O-])c1    ZINC000044216845
CCCCNc1ccc(Cl)c([N+](=O)[O-])c1    ZINC000037061116
CCCNCc1ccc([N+](=O)[O-])c(Cl)c1    ZINC000187619153
CCN(C)Cc1ccc(Cl)c([N+](=O)[O-])c1    ZINC000037078789
CC(C)CNc1ccc(Cl)c([N+](=O)[O-])c1    ZINC000037060947
CC(C)NCc1ccc([N+](=O)[O-])c(Cl)c1    ZINC000187638013
O=[N+]([O-])c1c(F)cccc1N1CC[C@H](F)C1    ZINC000689900060
C=C(C)CNc1cc(F)cc(F)c1[N+](=O)[O-]    ZINC000167623103
CC/C=C/Nc1cc(F)cc(F)c1[N+](=O)[O-]    ZINC001170767775
O=[N+]([O-])c1c(F)cccc1N1CC[C@@H](F)C1    ZINC000689900056
CC(C)(O)CNc1cccc(F)c1[N+](=O)[O-]    ZINC000082686947
COCCCNc1cccc(F)c1[N+](=O)[O-]    ZINC000037420827
O=[N+]([O-])c1c(F)cccc1NCCCCO    ZINC000236506285
C[C@H](CO)N(C)c1cccc(F)c1[N+](=O)[O-]    ZINC000158997702
CO[C@@H](C)CNc1cccc(F)c1[N+](=O)[O-]    ZINC000224348070
C[C@@H](CO)CNc1cccc(F)c1[N+](=O)[O-]    ZINC000088394254
COCCN(C)c1cccc(F)c1[N+](=O)[O-]    ZINC000048805743
C[C@@H](O)CN(C)c1cccc(F)c1[N+](=O)[O-]    ZINC000051820950
COC[C@@H](C)Nc1cccc(F)c1[N+](=O)[O-]    ZINC000037420576
COC[C@H](C)Nc1cccc(F)c1[N+](=O)[O-]    ZINC000037420573
CC[C@H](O)CNc1cccc(F)c1[N+](=O)[O-]    ZINC000229995556
C[C@H](O)CCNc1ccc(F)c([N+](=O)[O-])c1    ZINC000849312048
CC[C@@H](CO)Nc1cccc(F)c1[N+](=O)[O-]    ZINC000037420873
CCOCCNc1cccc(F)c1[N+](=O)[O-]    ZINC000037420977
CN(CCO)Cc1ccc([N+](=O)[O-])c(F)c1    ZINC000087226002
C[C@@H](O)CCNc1ccc(F)c([N+](=O)[O-])c1    ZINC000849312047
CC[C@H](CO)Nc1cccc(F)c1[N+](=O)[O-]    ZINC000037420876
C[C@H](CO)CNc1cccc(F)c1[N+](=O)[O-]    ZINC000088394252
CO[C@H](C)CNc1cccc(F)c1[N+](=O)[O-]    ZINC000224348122
CNCCCOc1ccc([N+](=O)[O-])c(F)c1    ZINC000043473350
C[C@@H](CCO)Nc1cccc(F)c1[N+](=O)[O-]    ZINC000077226207
C[C@H](O)CN(C)c1cccc(F)c1[N+](=O)[O-]    ZINC000051820949
C[C@H](O)CCNc1cccc(F)c1[N+](=O)[O-]    ZINC000078771549
CC[C@@H](O)CNc1cccc(F)c1[N+](=O)[O-]    ZINC000229995551
C[C@H](CCO)Nc1cccc(F)c1[N+](=O)[O-]    ZINC000077226208
CCN(CCO)c1cccc(F)c1[N+](=O)[O-]    ZINC000040453201
Nc1nc2cc([N+](=O)[O-])c(Cl)cc2s1    ZINC000020154420
O=Cc1ccc([N+](=O)[O-])c(Cl)c1C(=O)O    ZINC000536954895
CCC(=O)Oc1ccc([N+](=O)[O-])c(Cl)c1    ZINC000249699636
C[C@H](C(=O)O)c1ccc(Cl)c([N+](=O)[O-])c1    ZINC000034623967
CCOC(=O)c1ccc([N+](=O)[O-])c(Cl)c1    ZINC000057351642
COC(=O)Cc1ccc(Cl)c([N+](=O)[O-])c1    ZINC000016124141
CC(=O)COc1cccc(Cl)c1[N+](=O)[O-]    ZINC000814774786
CC(=O)OCc1ccc(Cl)c([N+](=O)[O-])c1    ZINC000116757658
COc1cc(Cl)c([N+](=O)[O-])cc1C(C)=O    ZINC000214728135
O=[N+]([O-])c1c(Cl)cccc1OC1COC1    ZINC000165465858
C[C@@H](C(=O)O)c1ccc(Cl)c([N+](=O)[O-])c1    ZINC000034623969
CCOC(=O)c1cccc([N+](=O)[O-])c1Cl    ZINC000095627762
O=[N+]([O-])c1ccc(OC2COC2)cc1Cl    ZINC001228757906
O=[N+]([O-])c1cc(OC2COC2)ccc1Cl    ZINC001229962407
COC(=O)c1cc(C)c(Cl)c([N+](=O)[O-])c1    ZINC000132174397
O=[N+]([O-])c1cccc(OC2COC2)c1Cl    ZINC001225785656
CCOC(=O)c1cccc(Cl)c1[N+](=O)[O-]    ZINC000095883455
CCOC(=O)c1ccc(Cl)c([N+](=O)[O-])c1    ZINC000001081483
CC(=O)Oc1cc([N+](=O)[O-])c(Cl)cc1C    ZINC000118295842
CC(=O)COc1ccc(Cl)c([N+](=O)[O-])c1    ZINC000059512702
COC(=O)c1cc([N+](=O)[O-])c(Cl)cc1C    ZINC000039120349
O=C(O)/C=C/c1cc(F)cc(F)c1[N+](=O)[O-]    ZINC000263623273
O=C(O)/C=C/c1cc(F)c([N+](=O)[O-])cc1F    ZINC000263624464
O=C(O)/C=C/c1cc(F)cc([N+](=O)[O-])c1F    ZINC000263624057
O=C(O)/C=C/c1cc([N+](=O)[O-])c(F)cc1F    ZINC000263623725
O=C(O)/C=C/c1cc(F)c([N+](=O)[O-])c(F)c1    ZINC000263623082
O=C(O)/C=C/c1cc(F)c(F)c([N+](=O)[O-])c1    ZINC000263623124
CNC(=O)Nc1cccc([N+](=O)[O-])c1Cl    ZINC000308780807
CNC(=O)Nc1ccc([N+](=O)[O-])c(Cl)c1    ZINC000092604405
CNC(=O)Nc1ccc(Cl)c([N+](=O)[O-])c1    ZINC000048473531
COC(=O)COc1ccc([N+](=O)[O-])c(F)c1    ZINC000043472677
COC(=O)c1cc(OC)c(F)c([N+](=O)[O-])c1    ZINC000261508818
COC(=O)c1cc([N+](=O)[O-])c(F)cc1OC    ZINC000034081210
COC(=O)c1c(F)c([N+](=O)[O-])ccc1OC    ZINC000261508244
C[C@H](O)C(=O)Oc1ccc(F)c([N+](=O)[O-])c1    ZINC001225383125
C[C@H](O)C(=O)Oc1ccc([N+](=O)[O-])c(F)c1    ZINC001225912454
C[C@H](O)C(=O)Oc1cccc(F)c1[N+](=O)[O-]    ZINC001225665344
C[C@H](O)C(=O)Oc1cccc([N+](=O)[O-])c1F    ZINC001225794185
O=C(OCCO)c1ccc([N+](=O)[O-])c(F)c1    ZINC000728155323
CONC(=O)c1cc([N+](=O)[O-])c(F)cc1N    ZINC000309287513
O=C(CO)NNc1cccc(F)c1[N+](=O)[O-]    ZINC000791147646
CC[C@H](C)Oc1ccc([N+](=O)[O-])c(Cl)c1    ZINC000087543418
CC[C@@H](C)Oc1ccc(Cl)c([N+](=O)[O-])c1    ZINC000379962203
CC[C@H](C)Oc1cccc(Cl)c1[N+](=O)[O-]    ZINC000132689818
CC(C)COc1cccc(Cl)c1[N+](=O)[O-]    ZINC000132688604
CCCCOc1ccc([N+](=O)[O-])c(Cl)c1    ZINC000044460310
CCCCOc1ccc(Cl)c([N+](=O)[O-])c1    ZINC000166568294
CCCCOc1cccc(Cl)c1[N+](=O)[O-]    ZINC000163123037
CC[C@@H](C)Oc1cccc([N+](=O)[O-])c1Cl    ZINC000226151215
CC[C@H](C)Oc1cccc([N+](=O)[O-])c1Cl    ZINC000226151224
CC(C)COc1ccc(Cl)c([N+](=O)[O-])c1    ZINC000261493508
CC[C@@H](C)Oc1cccc(Cl)c1[N+](=O)[O-]    ZINC000132689626
CC[C@H](C)Oc1ccc(Cl)c([N+](=O)[O-])c1    ZINC000379962211
CC(C)COc1ccc([N+](=O)[O-])c(Cl)c1    ZINC000082238975
Cc1ccc([N+](=O)[O-])c(Cl)c1OC(C)C    ZINC001226988717
CC[C@@H](C)Oc1ccc([N+](=O)[O-])c(Cl)c1    ZINC000087543417
O=[N+]([O-])c1cc2c(cc1F)-c1ccccc1C2    ZINC000004760464
C=C[C@@H](C)Oc1cc(F)cc(F)c1[N+](=O)[O-]    ZINC001228609758
O=[N+]([O-])c1cc(F)c(OC2CCC2)cc1F    ZINC000687764286
O=[N+]([O-])c1c(F)cc(F)cc1OC1CCC1    ZINC001228609791
C=C[C@@H](C)Oc1ccc([N+](=O)[O-])c(F)c1F    ZINC001233765323
O=[N+]([O-])c1ccc(OC2CCC2)c(F)c1F    ZINC001233764929
O=[N+]([O-])c1c(F)cc(OC2CCC2)cc1F    ZINC001233751971
O=[N+]([O-])c1cc(OC2CCC2)c(F)cc1F    ZINC001226190059
C=C[C@H](C)Oc1cc([N+](=O)[O-])c(F)cc1F    ZINC001226188835
O=[N+]([O-])c1cc(OCC2CC2)c(F)cc1F    ZINC001330283125
C=C[C@@H](C)Oc1cc(F)c([N+](=O)[O-])cc1F    ZINC001233597738
C=C[C@H](C)Oc1cc(F)c([N+](=O)[O-])c(F)c1    ZINC001233750874
C=C[C@H](C)Oc1cc(F)c([N+](=O)[O-])cc1F    ZINC001233597730
C=C[C@H](C)Oc1ccc([N+](=O)[O-])c(F)c1F    ZINC001233765322
O=[N+]([O-])c1ccc(OCC2CC2)c(F)c1F    ZINC000295684228
C=C[C@@H](C)Oc1cc([N+](=O)[O-])c(F)cc1F    ZINC001226188837
C=C[C@H](C)Oc1cc(F)cc(F)c1[N+](=O)[O-]    ZINC001228609757
C=C[C@@H](C)Oc1cc(F)c([N+](=O)[O-])c(F)c1    ZINC001233750875
CO[C@H](C)COc1ccc([N+](=O)[O-])c(F)c1    ZINC000164022273
C[C@@H](O)CCOc1ccc([N+](=O)[O-])c(F)c1    ZINC000134054766
CO[C@@H](C)COc1ccc([N+](=O)[O-])c(F)c1    ZINC000164022155
CC[C@@H](O)COc1ccc([N+](=O)[O-])c(F)c1    ZINC000043472817
COC[C@H](C)Oc1ccc([N+](=O)[O-])c(F)c1    ZINC000086500077
CC[C@H](O)COc1ccc([N+](=O)[O-])c(F)c1    ZINC000043472816
CC(C)(O)COc1ccc([N+](=O)[O-])c(F)c1    ZINC000043472842
COC[C@H](C)Oc1cccc([N+](=O)[O-])c1F    ZINC001225794145
COc1ccc([N+](=O)[O-])c(F)c1OC(C)C    ZINC000261494007
CCCOCOc1ccc([N+](=O)[O-])c(F)c1    ZINC000709719520
COC[C@H](C)Oc1cccc(F)c1[N+](=O)[O-]    ZINC000069736148
COCCCOc1ccc([N+](=O)[O-])c(F)c1    ZINC000082254387
COC[C@H](C)Oc1ccc(F)c([N+](=O)[O-])c1    ZINC001225383171
CO[C@H](C)COc1cccc(F)c1[N+](=O)[O-]    ZINC001225665620
COCCCOc1cccc(F)c1[N+](=O)[O-]    ZINC000054269003
CO[C@H](C)COc1ccc(F)c([N+](=O)[O-])c1    ZINC001225381510
CCOCCOc1ccc([N+](=O)[O-])c(F)c1    ZINC000067009860
CO[C@H](C)COc1cccc([N+](=O)[O-])c1F    ZINC001225794033
C[C@H](O)CCOc1ccc([N+](=O)[O-])c(F)c1    ZINC000134054572
NCCNc1cc(F)c([N+](=O)[O-])cc1CO    ZINC001580312468
O=[N+]([O-])c1cc2oc(S)nc2cc1Cl    ZINC000033559599
N#CCc1cc(Cl)cc(Cl)c1[N+](=O)[O-]    ZINC000196101426
O=Cc1cc([N+](=O)[O-])c(Cl)c([N+](=O)[O-])c1    ZINC000021304407
N#CCOc1cc(F)c([N+](=O)[O-])cc1Cl    ZINC000306406299
O=C(O)c1cc([N+](=O)[O-])cc([N+](=O)[O-])c1F    ZINC000004557326
O=C(O)c1cc([N+](=O)[O-])c(F)c([N+](=O)[O-])c1    ZINC000002944613
O=C(O)c1cc(F)c([N+](=O)[O-])cc1[N+](=O)[O-]    ZINC000002540295
O=C(O)CNc1ccc(Cl)c([N+](=O)[O-])c1    ZINC000075824469
NC(=O)COc1ccc([N+](=O)[O-])c(Cl)c1    ZINC000049302905
NC(=O)COc1ccc(Cl)c([N+](=O)[O-])c1    ZINC000389658943
N[C@H](C(=O)O)c1ccc(Cl)c([N+](=O)[O-])c1    ZINC000072196413
CONC(=O)c1cccc([N+](=O)[O-])c1Cl    ZINC000234736143
COC(=O)c1cc(N)c(Cl)c([N+](=O)[O-])c1    ZINC000032918962
COC(=O)Nc1ccc(Cl)c([N+](=O)[O-])c1    ZINC000004156389
CONC(=O)c1ccc([N+](=O)[O-])c(Cl)c1    ZINC000154879033
COC(=O)c1cc([N+](=O)[O-])c(Cl)cc1N    ZINC000141130114
COc1cc(Cl)c([N+](=O)[O-])cc1C(N)=O    ZINC000045957434
N[C@@H](C(=O)O)c1ccc(Cl)c([N+](=O)[O-])c1    ZINC000220858399
CONC(=O)c1ccc(Cl)c([N+](=O)[O-])c1    ZINC000219496947
CNc1ccc([N+](=O)[O-])c(Cl)c1C(=O)O    ZINC000536953772
NC(=O)COc1cccc(Cl)c1[N+](=O)[O-]    ZINC000814775997
CONC(=O)c1cccc(Cl)c1[N+](=O)[O-]    ZINC000175330544
O=[N+]([O-])c1cc(NC/C=C\Cl)ccc1F    ZINC000255307567
O=[N+]([O-])c1cc(NC/C=C/Cl)ccc1F    ZINC000131414446
CCOc1cc(F)c([N+](=O)[O-])cc1[N+](=O)[O-]    ZINC000001769046
O=[N+]([O-])CCOc1ccc([N+](=O)[O-])c(F)c1    ZINC000899229912
COCCNc1ccc(Cl)c([N+](=O)[O-])c1    ZINC000165416270
CON(C)Cc1ccc(Cl)c([N+](=O)[O-])c1    ZINC000768708371
O=[N+]([O-])c1ccc(CNCCO)cc1Cl    ZINC000185315601
CCC(=O)Nc1cc([N+](=O)[O-])c(F)cc1F    ZINC000070250272
CCNC(=O)c1cc(F)c([N+](=O)[O-])cc1F    ZINC000128125785
CCOC(=N)c1cc([N+](=O)[O-])c(F)cc1F    ZINC000228969690
CSCCNc1cccc(F)c1[N+](=O)[O-]    ZINC000082687745
C[C@@H](CON)Oc1cccc(F)c1[N+](=O)[O-]    ZINC001225666582
C[C@@H](CON)Oc1ccc(F)c([N+](=O)[O-])c1    ZINC001225384825
C[C@H](CON)Oc1ccc(F)c([N+](=O)[O-])c1    ZINC001225384832
O=[N+]([O-])c1cc(CO)c(NCCO)cc1F    ZINC000865399731
C[C@H](CON)Oc1cccc(F)c1[N+](=O)[O-]    ZINC001225666584
CON(C)c1cc(F)c([N+](=O)[O-])cc1CO    ZINC000865407830
C[C@H](CON)Oc1ccc([N+](=O)[O-])c(F)c1    ZINC001225915274
O=[N+]([O-])c1c(F)cccc1NC(CO)CO    ZINC000083694450
O=[N+]([O-])c1c(F)cccc1NC[C@@H](O)CO    ZINC000085245626
C[C@@H](CON)Oc1ccc([N+](=O)[O-])c(F)c1    ZINC001225915271
O=[N+]([O-])c1c(F)cccc1NC[C@H](O)CO    ZINC000085245623
C[C@H](CON)Oc1cccc([N+](=O)[O-])c1F    ZINC001225795059
C[C@@H](CON)Oc1cccc([N+](=O)[O-])c1F    ZINC001225795058
O=[N+]([O-])c1cc(NCCCCF)ccc1F    ZINC000285333516
CC[C@@H](C)Nc1cc(F)cc(F)c1[N+](=O)[O-]    ZINC000123415865
CC(C)CNc1cc(F)cc(F)c1[N+](=O)[O-]    ZINC000123416505
CC[C@H](C)Nc1cc(F)cc(F)c1[N+](=O)[O-]    ZINC000123416029
O=[N+]([O-])c1cc(Cl)c2nc[nH]c2c1Cl    ZINC000073634810
NC(=S)Nc1ccc(Cl)c([N+](=O)[O-])c1    ZINC000033508065
O=[N+]([O-])c1cc([N+](=O)[O-])c(F)c([N+](=O)[O-])c1    ZINC000100076251
O=C(O)COc1ccc(Cl)c([N+](=O)[O-])c1    ZINC000149372542
O=C(O)COc1cccc(Cl)c1[N+](=O)[O-]    ZINC000163017968
COc1cc(Cl)c([N+](=O)[O-])cc1C(=O)O    ZINC000039311715
COc1cc(C(=O)O)cc([N+](=O)[O-])c1Cl    ZINC000169278691
COC(=O)c1cc(O)c(Cl)c([N+](=O)[O-])c1    ZINC000197271311
COc1ccc([N+](=O)[O-])c(Cl)c1C(=O)O    ZINC000536955512
COC(=O)c1cc([N+](=O)[O-])c(Cl)cc1O    ZINC000040449960
O=C(O)C(=O)c1cc(F)c([N+](=O)[O-])cc1F    ZINC000725262126
O=C(O)CSc1cccc(F)c1[N+](=O)[O-]    ZINC000037652484
O=[N+]([O-])c1ccc(OC/C=C\Cl)cc1F    ZINC000211234688
C=C(Cl)COc1ccc([N+](=O)[O-])c(F)c1    ZINC000067015483
O=C(Cl)CCc1ccc([N+](=O)[O-])c(F)c1    ZINC000098213488
O=[N+]([O-])c1cc(OC2CC2)c(Cl)cc1F    ZINC001226196685
C=CCOc1cc(F)c([N+](=O)[O-])cc1Cl    ZINC000308795519
O=[N+]([O-])c1ccc(OC/C=C/Cl)cc1F    ZINC000082254392
COCCOc1ccc(Cl)c([N+](=O)[O-])c1    ZINC000261493842
C[C@@H](O)COc1cccc(Cl)c1[N+](=O)[O-]    ZINC000840769208
O=[N+]([O-])c1c(Cl)cccc1OCCCO    ZINC000163122912
C[C@H](O)COc1ccc(Cl)c([N+](=O)[O-])c1    ZINC000309089580
C[C@@H](O)COc1ccc(Cl)c([N+](=O)[O-])c1    ZINC000309089581
C[C@@H](O)COc1ccc([N+](=O)[O-])c(Cl)c1    ZINC000083676509
O=[N+]([O-])c1ccc(OCCCO)cc1Cl    ZINC000050469952
CCOCOc1ccc(Cl)c([N+](=O)[O-])c1    ZINC000309028444
COCCOc1ccc([N+](=O)[O-])c(Cl)c1    ZINC000082238980
O=[N+]([O-])c1cc(OCCCO)ccc1Cl    ZINC000288301616
CCOCOc1cccc(Cl)c1[N+](=O)[O-]    ZINC000814774216
C[C@H](O)COc1cccc(Cl)c1[N+](=O)[O-]    ZINC000840769207
COCCOc1cccc(Cl)c1[N+](=O)[O-]    ZINC000132688423
C[C@H](O)COc1ccc([N+](=O)[O-])c(Cl)c1    ZINC000083676508
O=[N+]([O-])c1c(F)cc(F)cc1OC1COC1    ZINC001228609979
O=[N+]([O-])c1ccc(OC2COC2)c(F)c1F    ZINC001233765469
CCOC(=O)c1cc(F)c([N+](=O)[O-])c(F)c1    ZINC000263623907
COC(=O)Cc1cc(F)cc(F)c1[N+](=O)[O-]    ZINC000263623815
COC(=O)Cc1cc(F)c([N+](=O)[O-])cc1F    ZINC000263624333
O=[N+]([O-])c1c(F)cc(OC2COC2)cc1F    ZINC001233750616
CCOC(=O)c1c(F)ccc([N+](=O)[O-])c1F    ZINC000035333443
O=C(OCCF)c1ccc([N+](=O)[O-])c(F)c1    ZINC000744942982
CCOC(=O)c1cc([N+](=O)[O-])c(F)cc1F    ZINC000035186050
CCOC(=O)c1cc(F)c(F)c([N+](=O)[O-])c1    ZINC000260033441
CCOC(=O)c1cc(F)cc([N+](=O)[O-])c1F    ZINC000035333399
O=[N+]([O-])c1cc(OC2COC2)c(F)cc1F    ZINC001226190061
O=[N+]([O-])c1cc(F)c(OC2COC2)cc1F    ZINC001233598324
CCC(=O)Oc1cc([N+](=O)[O-])c(F)cc1F    ZINC000012336322
COC(=O)Cc1cc(F)cc([N+](=O)[O-])c1F    ZINC000263624648
CCOC(=O)c1cc(F)c([N+](=O)[O-])cc1F    ZINC000047202806
COC(=O)Cc1cc(F)c(F)c([N+](=O)[O-])c1    ZINC000260138930
C[C@@H](CS)Oc1ccc([N+](=O)[O-])c(F)c1    ZINC001225916449
C[C@H](CS)Oc1cccc([N+](=O)[O-])c1F    ZINC001225797368
O=[N+]([O-])c1ccc(CSCCO)cc1F    ZINC000087226019
C[C@@H](CS)Oc1cccc(F)c1[N+](=O)[O-]    ZINC001225670762
C[C@H](CS)Oc1cccc(F)c1[N+](=O)[O-]    ZINC001225670764
C[C@H](CS)Oc1ccc(F)c([N+](=O)[O-])c1    ZINC001225385856
CCSCOc1ccc([N+](=O)[O-])c(F)c1    ZINC000814745173
C[C@@H](CS)Oc1ccc(F)c([N+](=O)[O-])c1    ZINC001225385556
C[C@H](CS)Oc1ccc([N+](=O)[O-])c(F)c1    ZINC001225916453
C[C@@H](CS)Oc1cccc([N+](=O)[O-])c1F    ZINC001225797367
NC(=O)CNc1cc(F)cc(F)c1[N+](=O)[O-]    ZINC000123417024
CC(C)COc1ccc([N+](=O)[O-])c(F)c1F    ZINC000295703084
CC[C@H](C)Oc1ccc([N+](=O)[O-])c(F)c1F    ZINC001233765754
CC[C@@H](C)Oc1cc(F)cc(F)c1[N+](=O)[O-]    ZINC001228610103
CCCCOc1c(F)ccc([N+](=O)[O-])c1F    ZINC000261493896
CCCCOc1ccc([N+](=O)[O-])c(F)c1F    ZINC000261494538
CC[C@@H](C)Oc1cc(F)c([N+](=O)[O-])c(F)c1    ZINC001233751263
O=[N+]([O-])c1ccc(OCCCCF)cc1F    ZINC000285035477
CC[C@H](C)Oc1cc(F)c([N+](=O)[O-])cc1F    ZINC001233596516
CC(C)COc1c(F)ccc([N+](=O)[O-])c1F    ZINC000261494346
CCCCOc1cc([N+](=O)[O-])c(F)cc1F    ZINC000261493748
CC(C)COc1cc([N+](=O)[O-])c(F)cc1F    ZINC001328046557
CC[C@H](C)Oc1cc(F)c([N+](=O)[O-])c(F)c1    ZINC001233751262
CC[C@@H](C)Oc1ccc([N+](=O)[O-])c(F)c1F    ZINC001233765756
CC[C@@H](C)Oc1cc(F)c([N+](=O)[O-])cc1F    ZINC001233596517
CC[C@H](C)Oc1cc([N+](=O)[O-])c(F)cc1F    ZINC001226190807
CC[C@H](C)Oc1cc(F)cc(F)c1[N+](=O)[O-]    ZINC001228610102
CC[C@@H](C)Oc1cc([N+](=O)[O-])c(F)cc1F    ZINC001226190808
CCCCOc1cc(F)c([N+](=O)[O-])cc1F    ZINC000261493573
O=[N+]([O-])c1cc(Cl)c2n[nH]nc2c1Cl    ZINC000073634811
Cc1cc([N+](=O)[O-])c(O)c([N+](=O)[O-])c1Cl    ZINC000074937728
COc1cc([N+](=O)[O-])c(Cl)c([N+](=O)[O-])c1    ZINC000003132788
Cc1c(O)c([N+](=O)[O-])cc([N+](=O)[O-])c1Cl    ZINC000390824103
NNc1cc(Cl)c([N+](=O)[O-])cc1[N+](=O)[O-]    ZINC000033844118
CC(=O)Nc1c(F)ccc([N+](=O)[O-])c1Cl    ZINC000000152752
O=C(CCl)Nc1ccc(F)c([N+](=O)[O-])c1    ZINC000002141546
CC(=O)Nc1cc([N+](=O)[O-])c(Cl)cc1F    ZINC000034090390
N#CC(C#N)=CNc1ccc(F)c([N+](=O)[O-])c1    ZINC000015240646
O=[N+]([O-])c1ccc(CNCCF)cc1Cl    ZINC000308926224
O=[N+]([O-])c1c(F)cccc1N1CC(F)(F)C1    ZINC000169725316
O=[N+]([O-])c1cccc(Nc2ccccc2)c1F    ZINC001210380327
O=[N+]([O-])c1cc(Nc2ccccc2)ccc1F    ZINC000139021918
O=[N+]([O-])c1c(Cl)cc2nonc2c1Cl    ZINC000004834533
O=[N+]([O-])c1c2nonc2c(Cl)cc1Cl    ZINC000001304802
Cc1cc(Br)cc([N+](=O)[O-])c1F    ZINC000085477206
Cc1ccc(Br)c([N+](=O)[O-])c1F    ZINC000261493720
Cc1cc(Br)cc(F)c1[N+](=O)[O-]    ZINC000095627775
O=[N+]([O-])c1cccc(CBr)c1F    ZINC000075629445
Cc1c(F)c([N+](=O)[O-])ccc1Br    ZINC000097756618
Cc1cc(F)c([N+](=O)[O-])cc1Br    ZINC000034117563
Cc1cc([N+](=O)[O-])c(F)cc1Br    ZINC000074937849
O=[N+]([O-])c1c(F)cccc1CBr    ZINC000114927818
Cc1ccc(F)c([N+](=O)[O-])c1Br    ZINC000098095819
O=[N+]([O-])c1ccc(CBr)cc1F    ZINC000002243160
Cc1cc(Br)c(F)c([N+](=O)[O-])c1    ZINC000096024733
O=[N+]([O-])c1cc(CBr)ccc1F    ZINC000002529908
Cc1c(Br)ccc(F)c1[N+](=O)[O-]    ZINC000095698482
CC(=O)c1cc(Cl)c([N+](=O)[O-])cc1Cl    ZINC000263625121
CC(=O)c1cc(Cl)cc(Cl)c1[N+](=O)[O-]    ZINC000263622767
CC(=O)c1c(Cl)ccc([N+](=O)[O-])c1Cl    ZINC000038589835
CC(=O)c1ccc([N+](=O)[O-])c(Cl)c1Cl    ZINC000263623216
CC(=O)c1cc(Cl)c(Cl)c([N+](=O)[O-])c1    ZINC000081174171
CC(=O)c1c(Cl)ccc(Cl)c1[N+](=O)[O-]    ZINC000263624555
COC(=O)c1cc(F)cc([N+](=O)[O-])c1Cl    ZINC000575712943
Cc1c(F)c([N+](=O)[O-])cc(C(=O)O)c1Cl    ZINC000038976859
COC(=O)c1cc([N+](=O)[O-])c(F)cc1Cl    ZINC000035333554
COC(=O)c1cc(F)c([N+](=O)[O-])cc1Cl    ZINC000228981969
COC(=O)c1c(F)ccc(Cl)c1[N+](=O)[O-]    ZINC000575713360
COC(=O)c1cc([N+](=O)[O-])c(Cl)cc1F    ZINC000035333507
COC(=O)c1cc(Cl)c(F)c([N+](=O)[O-])c1    ZINC000168980887
CSCOc1ccc(Cl)c([N+](=O)[O-])c1    ZINC000292670899
CSCOc1cccc(Cl)c1[N+](=O)[O-]    ZINC000292694875
N#CC(C#N)=Cc1ccc([N+](=O)[O-])c(Cl)c1    ZINC000035681070
N#CC(C#N)=Cc1ccc(Cl)c([N+](=O)[O-])c1    ZINC000000096129
O=C(O)[C@@H](O)c1cc([N+](=O)[O-])c(F)cc1F    ZINC000263623379
O=C(O)[C@H](O)c1cc(F)cc(F)c1[N+](=O)[O-]    ZINC000263623547
O=C(O)[C@H](O)c1cc(F)c([N+](=O)[O-])cc1F    ZINC000263622781
O=C(O)[C@@H](O)c1cc(F)c(F)c([N+](=O)[O-])c1    ZINC000258065209
O=C(O)[C@@H](O)c1cc(F)cc(F)c1[N+](=O)[O-]    ZINC000263623548
O=C(O)[C@@H](O)c1cc(F)c([N+](=O)[O-])cc1F    ZINC000263622782
O=C(O)[C@H](O)c1cc([N+](=O)[O-])c(F)cc1F    ZINC000263623378
O=C(O)[C@H](O)c1cc(F)c(F)c([N+](=O)[O-])c1    ZINC000258065207
O=C(O)[C@@H](O)c1cc(F)cc([N+](=O)[O-])c1F    ZINC000263623401
O=C(O)[C@H](O)c1cc(F)cc([N+](=O)[O-])c1F    ZINC000263623400
O=C(O)[C@@H](O)c1cc(F)c([N+](=O)[O-])c(F)c1    ZINC000263623527
O=C(O)[C@H](O)c1cc(F)c([N+](=O)[O-])c(F)c1    ZINC000263623526
Cc1cc(S(C)(=O)=O)cc([N+](=O)[O-])c1F    ZINC000015443644
CS(=O)(=O)Cc1ccc([N+](=O)[O-])c(F)c1    ZINC000115903928
Cc1cc(F)c([N+](=O)[O-])cc1S(C)(=O)=O    ZINC000000154136
O=[N+]([O-])c1cc2c3c(cccc3c1Cl)CC2    ZINC000000337334
C[C@H](CCl)Oc1ccc(F)c([N+](=O)[O-])c1    ZINC001225381030
CCCOc1c(Cl)ccc([N+](=O)[O-])c1F    ZINC000261494420
O=[N+]([O-])c1c(Cl)cccc1OCCCF    ZINC000292746209
C[C@H](CCl)Oc1cccc(F)c1[N+](=O)[O-]    ZINC001225666698
C[C@@H](CCl)Oc1ccc([N+](=O)[O-])c(F)c1    ZINC001225912382
CC(C)Oc1cc(Cl)cc([N+](=O)[O-])c1F    ZINC000261493556
C[C@@H](CCl)Oc1cccc([N+](=O)[O-])c1F    ZINC001225794684
CC(C)Oc1c(F)c([N+](=O)[O-])ccc1Cl    ZINC000261494158
C[C@H](CCl)Oc1cccc([N+](=O)[O-])c1F    ZINC001225794685
O=[N+]([O-])c1cc(OCCCF)ccc1Cl    ZINC000288335153
C[C@@H](CCl)Oc1cccc(F)c1[N+](=O)[O-]    ZINC001225666696
CCCOc1cc(F)c([N+](=O)[O-])cc1Cl    ZINC000379778176
CC(C)Oc1cc([N+](=O)[O-])c(F)cc1Cl    ZINC000039398160
C[C@@H](CCl)Oc1ccc(F)c([N+](=O)[O-])c1    ZINC001225381029
C[C@H](CCl)Oc1ccc([N+](=O)[O-])c(F)c1    ZINC001225912383
N#CNc1ncnc2cc(F)c([N+](=O)[O-])cc21    ZINC001168625598
O=[N+]([O-])c1ccc(-c2cccc(O)c2)cc1F    ZINC000725270297
O=[N+]([O-])c1cc(OCCCO)c(F)cc1F    ZINC001346829744
C[C@H](O)COc1ccc([N+](=O)[O-])c(F)c1F    ZINC000829882657
COC(OC)c1c(F)ccc([N+](=O)[O-])c1F    ZINC000095933604
CCOCOc1cc([N+](=O)[O-])c(F)cc1F    ZINC001346826776
O=[N+]([O-])c1ccc(OCCCO)c(F)c1F    ZINC000295692230
COCCOc1cc([N+](=O)[O-])c(F)cc1F    ZINC001330282827
CCOCOc1ccc([N+](=O)[O-])c(F)c1F    ZINC000829884466
COCCOc1ccc([N+](=O)[O-])c(F)c1F    ZINC000296027262
C[C@@H](O)COc1ccc([N+](=O)[O-])c(F)c1F    ZINC000829882656
O=[N+]([O-])c1cccc(Nc2ccccn2)c1F    ZINC001210378243
O=[N+]([O-])c1cc(Nc2ccccn2)ccc1F    ZINC001211189511
O=[N+]([O-])c1cccc(Nc2cccnc2)c1F    ZINC001210379320
O=[N+]([O-])c1cc(Nc2cccnc2)ccc1F    ZINC001211189604
O=[N+]([O-])c1cccc(N=c2cc[nH]cc2)c1F    ZINC001210378407
O=[N+]([O-])c1cc(N=c2cc[nH]cc2)ccc1F    ZINC001211189038
Nc1c(Br)ccc(F)c1[N+](=O)[O-]    ZINC000306516279
Nc1cc(Br)cc([N+](=O)[O-])c1F    ZINC000071790079
Nc1cc([N+](=O)[O-])c(F)cc1Br    ZINC000074934294
Nc1ccc(Br)c(F)c1[N+](=O)[O-]    ZINC000016125715
Nc1cc(Br)c(F)c([N+](=O)[O-])c1    ZINC000085476968
Nc1cc(F)c([N+](=O)[O-])cc1Br    ZINC000091302140
Nc1cc(Br)cc(F)c1[N+](=O)[O-]    ZINC000095080345
NC(=O)c1cc(Cl)c([N+](=O)[O-])cc1Cl    ZINC000263624344
NC(=O)c1cc([N+](=O)[O-])c(Cl)cc1Cl    ZINC000196298285
NC(=O)c1c(Cl)ccc(Cl)c1[N+](=O)[O-]    ZINC000247714429
NC(=O)c1cc(Cl)c([N+](=O)[O-])c(Cl)c1    ZINC000263623471
NC(=O)c1cc(Cl)cc(Cl)c1[N+](=O)[O-]    ZINC000307392141
NC(=O)c1ccc(Cl)c(Cl)c1[N+](=O)[O-]    ZINC000263623484
NC(=O)c1cc(Cl)c(Cl)c([N+](=O)[O-])c1    ZINC000037247687
NC(=O)c1ccc([N+](=O)[O-])c(Cl)c1Cl    ZINC000263624380
CN(C)c1cc(Cl)c(Cl)c([N+](=O)[O-])c1    ZINC000071404324
Cc1cc(S(N)(=O)=O)cc([N+](=O)[O-])c1F    ZINC000148427523
Cc1cc(F)c([N+](=O)[O-])cc1S(N)(=O)=O    ZINC000087226256
CS(=O)(=O)Nc1ccc(F)c([N+](=O)[O-])c1    ZINC000001022045
CNS(=O)(=O)c1ccc(F)c([N+](=O)[O-])c1    ZINC000007374491
CNS(=O)(=O)c1cccc(F)c1[N+](=O)[O-]    ZINC000162334895
CC(=O)Nc1c(F)cc(F)c(F)c1[N+](=O)[O-]    ZINC000004783293
O=C(Nc1ccc(F)c([N+](=O)[O-])c1)C(F)F    ZINC000217627977
CC(=O)Nc1cc(F)c(F)c(F)c1[N+](=O)[O-]    ZINC000261508625
Cc1cc(F)c([N+](=O)[O-])c2ccc(C=O)nc12    ZINC000085399790
O=[N+]([O-])c1cc(Nc2ccnnc2)ccc1F    ZINC001211190689
O=[N+]([O-])c1cccc(Nc2cncnc2)c1F    ZINC001210378980
O=[N+]([O-])c1cc(Nc2cnccn2)ccc1F    ZINC001211189606
O=[N+]([O-])c1cccc(Nc2ncccn2)c1F    ZINC001210378718
O=[N+]([O-])c1cc(Nc2ncccn2)ccc1F    ZINC001211187998
O=[N+]([O-])c1cccc(Nc2ccnnc2)c1F    ZINC001210378231
O=[N+]([O-])c1cccc(Nc2ccncn2)c1F    ZINC001210379308
O=[N+]([O-])c1cc(Nc2cccnn2)ccc1F    ZINC001211187994
O=[N+]([O-])c1cccc(Nc2cccnn2)c1F    ZINC001210378922
O=[N+]([O-])c1cc(Nc2cncnc2)ccc1F    ZINC001211188035
O=[N+]([O-])c1cccc(Nc2cnccn2)c1F    ZINC001210378575
O=[N+]([O-])c1cc(Nc2ccncn2)ccc1F    ZINC001211189507
CC(F)(F)CNc1cccc(F)c1[N+](=O)[O-]    ZINC000378862208
O=[N+]([O-])c1c(F)cccc1NCCC(F)F    ZINC000381571267
N#CC1(c2cccc([N+](=O)[O-])c2F)CCCC1    ZINC000261493622
O=[N+]([O-])c1c(F)cccc1N1C[C@H]2C=C[C@H]1C2    ZINC000882948563
O=[N+]([O-])c1cc(Br)ccc1Cl    ZINC000000332360
O=[N+]([O-])c1ccc(Br)cc1Cl    ZINC000096191028
O=[N+]([O-])c1cccc(Br)c1Cl    ZINC000040448411
O=[N+]([O-])c1c(Cl)cccc1Br    ZINC000036532661
O=[N+]([O-])c1cc(O)c(Br)cc1F    ZINC000016159351
O=[N+]([O-])c1c(F)c(O)ccc1Br    ZINC000306199376
O=[N+]([O-])c1c(O)cc(Br)cc1F    ZINC000169800508
O=[N+]([O-])c1c(O)ccc(Br)c1F    ZINC000071654836
O=[N+]([O-])c1ccc(O)c(Br)c1F    ZINC000095917787
O=[N+]([O-])c1cc(Br)c(O)cc1F    ZINC000082237864
O=[N+]([O-])c1c(O)c(Br)ccc1F    ZINC000091297292
O=C(O)c1cc(Cl)c(Cl)c([N+](=O)[O-])c1    ZINC000003319047
O=C(O)c1c(Cl)ccc([N+](=O)[O-])c1Cl    ZINC000000056774
O=C(O)c1cc([N+](=O)[O-])c(Cl)cc1Cl    ZINC000000300832
O=C(O)c1cc(Cl)cc([N+](=O)[O-])c1Cl    ZINC000000056966
O=C(O)c1cc(Cl)cc(Cl)c1[N+](=O)[O-]    ZINC000005567098
O=[N+]([O-])c1cc(B(O)O)c(Cl)cc1Cl    ZINC000169746882
O=[N+]([O-])c1ccc(Cl)c(B(O)O)c1Cl    ZINC000169745647
CS(=O)(=O)c1ccc(Cl)c([N+](=O)[O-])c1    ZINC000001509333
CS(=O)(=O)c1ccc([N+](=O)[O-])c(Cl)c1    ZINC000034146899
CCOc1ccc([N+](=O)[O-])c(Cl)c1Cl    ZINC000034146907
O=C(CCl)c1cc(F)c([N+](=O)[O-])c(F)c1    ZINC000263624728
O=C(CCl)c1cc(F)c(F)c([N+](=O)[O-])c1    ZINC000263624640
O=C(CCl)c1cc([N+](=O)[O-])c(F)cc1F    ZINC000263624786
O=C(CCl)c1cc(F)c([N+](=O)[O-])cc1F    ZINC000263623722
O=C(CCl)c1cc(F)cc(F)c1[N+](=O)[O-]    ZINC000263624152
CS(=O)(=O)Oc1ccc([N+](=O)[O-])c(F)c1    ZINC000094992617
CS(=O)(=O)Oc1ccc(F)c([N+](=O)[O-])c1    ZINC000575442717
C#CC(C#C)Oc1ccc(Cl)c([N+](=O)[O-])c1    ZINC001229963621
C#CC(C#C)Oc1cccc(Cl)c1[N+](=O)[O-]    ZINC001230915575
C#CC(C#C)Oc1ccc([N+](=O)[O-])c(Cl)c1    ZINC001228758931
C#CC(C#C)Oc1cccc([N+](=O)[O-])c1Cl    ZINC001225789648
O=[N+]([O-])c1cc(Cl)c(OCCO)cc1F    ZINC000285333417
NS(=O)(=O)Nc1ccc(F)c([N+](=O)[O-])c1    ZINC000128954470
Cc1c(F)c(F)c([N+](=O)[O-])c(C(=O)O)c1F    ZINC000002540017
COC(=O)c1cc([N+](=O)[O-])c(F)c(F)c1F    ZINC000090513185
CSCOc1ccc([N+](=O)[O-])c(F)c1F    ZINC000295945154
CSCOc1cc([N+](=O)[O-])c(F)cc1F    ZINC001346829813
O=Cc1ccc(-c2ccc(F)c([N+](=O)[O-])c2)o1    ZINC000001406794
O=[N+]([O-])c1cc(OCCCF)c(F)cc1F    ZINC001327566249
O=[N+]([O-])c1ccc(OCCCF)c(F)c1F    ZINC000829884525
Cc1cnn(Cc2ccc([N+](=O)[O-])c(F)c2)c1    ZINC000094775056
N#CC1(CNc2cccc(F)c2[N+](=O)[O-])CC1    ZINC000797439255
Cc1nccn1Cc1ccc([N+](=O)[O-])c(F)c1    ZINC000094774981
O=[N+]([O-])c1cc(Cl)c(Cl)c([N+](=O)[O-])c1    ZINC000096328695
O=[N+]([O-])c1cc(Cl)cc(Cl)c1[N+](=O)[O-]    ZINC000004529519
O=[N+]([O-])c1c(Cl)ccc(Cl)c1[N+](=O)[O-]    ZINC000004256051
O=[N+]([O-])c1cc(Cl)c([N+](=O)[O-])c(Cl)c1    ZINC000033505928
O=[N+]([O-])c1ccc(Cl)c([N+](=O)[O-])c1Cl    ZINC000033505886
O=[N+]([O-])c1cc(Cl)cc([N+](=O)[O-])c1Cl    ZINC000001694644
O=[N+]([O-])c1cc([N+](=O)[O-])c(Cl)cc1Cl    ZINC000001651867
NS(=O)(=O)c1ccc([N+](=O)[O-])c(Cl)c1    ZINC000028022277
NS(=O)(=O)c1cccc([N+](=O)[O-])c1Cl    ZINC000114002635
NS(=O)(=O)c1ccc(Cl)c([N+](=O)[O-])c1    ZINC000003875662
O=[N+]([O-])c1c(F)cc(F)cc1NCCCl    ZINC001167815767
O=C(O)c1ccc2ccc(F)c([N+](=O)[O-])c2n1    ZINC000085399882
O=C(O)c1ccc2c(ccc(F)c2[N+](=O)[O-])n1    ZINC000085399873
O=C(O)c1ccnc2c1ccc(F)c2[N+](=O)[O-]    ZINC000085399980
O=C1C=CC(=O)N1c1ccc(F)c([N+](=O)[O-])c1    ZINC000008730067
O=[N+]([O-])c1ccc(-c2ccncc2F)cc1F    ZINC000725242631
N#CC1CC(Oc2cccc([N+](=O)[O-])c2F)C1    ZINC001225797192
O=[N+]([O-])c1c(F)cccc1NCc1ccco1    ZINC000037420455
N#CC1CC(Oc2ccc(F)c([N+](=O)[O-])c2)C1    ZINC001225385538
O=[N+]([O-])c1c(F)cccc1NCc1ccoc1    ZINC000134508784
N#CC1(COc2ccc([N+](=O)[O-])c(F)c2)CC1    ZINC000691526448
N#CC1CC(Oc2ccc([N+](=O)[O-])c(F)c2)C1    ZINC001225916228
N#CC1CC(Oc2cccc(F)c2[N+](=O)[O-])C1    ZINC001225667461
Cc1ncn(-c2ccc(F)c([N+](=O)[O-])c2)c1N    ZINC001211191672
Cn1ccnc1Nc1cccc([N+](=O)[O-])c1F    ZINC001210378977
Cn1ccc(Nc2ccc(F)c([N+](=O)[O-])c2)n1    ZINC001211189595
Cn1cncc1Nc1cccc([N+](=O)[O-])c1F    ZINC001210380360
Cn1cnc(Nc2cccc([N+](=O)[O-])c2F)c1    ZINC001210378289
Cn1cc(Nc2cccc([N+](=O)[O-])c2F)cn1    ZINC001210379023
Cc1cnn(-c2ccc(F)c([N+](=O)[O-])c2)c1N    ZINC001211189601
O=[N+]([O-])c1c(F)cccc1NCc1cc[nH]n1    ZINC000041016026
Cn1cncc1Nc1ccc(F)c([N+](=O)[O-])c1    ZINC001211190885
Cn1cnc(Nc2ccc(F)c([N+](=O)[O-])c2)c1    ZINC001211187866
Cn1nccc1Nc1cccc([N+](=O)[O-])c1F    ZINC001210378176
Cn1ccnc1Nc1ccc(F)c([N+](=O)[O-])c1    ZINC001211188678
Cn1nccc1Nc1ccc(F)c([N+](=O)[O-])c1    ZINC001211189536
Cn1cc(Nc2ccc(F)c([N+](=O)[O-])c2)cn1    ZINC001211189550
Cn1ccc(Nc2cccc([N+](=O)[O-])c2F)n1    ZINC001210378961
Cc1ncn(-c2cccc([N+](=O)[O-])c2F)c1N    ZINC001210382447
Cc1cc(N)n(-c2cccc([N+](=O)[O-])c2F)n1    ZINC001210378635
Cc1cnn(-c2cccc([N+](=O)[O-])c2F)c1N    ZINC001210378883
Cc1cc(N)n(-c2ccc(F)c([N+](=O)[O-])c2)n1    ZINC001211189570
O=[N+]([O-])c1c(F)cccc1NCC1=CCCC1    ZINC000702362938
O=[N+]([O-])c1c(F)cccc1N1CC[C@H]2C[C@H]2C1    ZINC000699278304
O=[N+]([O-])c1c(F)cccc1N1CC[C@@H]2C[C@@H]2C1    ZINC000699278305
CC#CCN(C)Cc1ccc([N+](=O)[O-])c(F)c1    ZINC000293292413
O=[N+]([O-])c1cc(NCC2CC=CC2)ccc1F    ZINC000853054757
CC1=CCN(c2cccc(F)c2[N+](=O)[O-])CC1    ZINC000270046974
O=[N+]([O-])c1c(F)cccc1NC/C=C\C1CC1    ZINC000383284114
O=[N+]([O-])c1ccc(CN2C[C@H]3C[C@@H]3C2)cc1F    ZINC000380359061
C#C[C@H](C)N(C)Cc1ccc([N+](=O)[O-])c(F)c1    ZINC000801550489
C#C[C@@H](C)N(C)Cc1ccc([N+](=O)[O-])c(F)c1    ZINC000801550488
O=[N+]([O-])c1ccc(CN2CC=CCC2)cc1F    ZINC000801537660
O=[N+]([O-])c1ccc(CN2C[C@@H]3C[C@@H]3C2)cc1F    ZINC000380359059
O=[N+]([O-])c1c(F)cccc1N1CC[C@@H]2C[C@H]2C1    ZINC000699278302
C=C1CCN(c2cccc(F)c2[N+](=O)[O-])CC1    ZINC000706433191
O=[N+]([O-])c1c(F)cccc1NCC1CC=CC1    ZINC000858682087
O=[N+]([O-])c1c(F)cccc1N1CCC[C@@H]2C[C@H]21    ZINC000804781426
C#CCCCCNc1cccc(F)c1[N+](=O)[O-]    ZINC000130498104
O=[N+]([O-])c1c(F)cccc1N1CCC[C@H]2C[C@@H]21    ZINC000804781424
O=[N+]([O-])c1c(F)cccc1N[C@H]1CC=CCC1    ZINC000080120803
O=[N+]([O-])c1c(F)cccc1NC/C=C/C1CC1    ZINC000383284117
O=[N+]([O-])c1c(F)cccc1N1CC[C@H]2C[C@@H]2C1    ZINC000699278303
O=[N+]([O-])c1c(F)cccc1N1CCC[C@@H]2C[C@@H]21    ZINC000804781423
O=[N+]([O-])c1c(F)cccc1N1CCC[C@H]2C[C@H]21    ZINC000804781422
O=[N+]([O-])c1c(F)cccc1N[C@@H]1CC=CCC1    ZINC000080120809
O=[N+]([O-])c1ccc(CN2C[C@@H]3C[C@H]3C2)cc1F    ZINC000380359065
CC1=CCCN(c2cccc(F)c2[N+](=O)[O-])C1    ZINC000280781799
C#CCN(CC)Cc1ccc([N+](=O)[O-])c(F)c1    ZINC000283285765
C=CCN(c1cccc(F)c1[N+](=O)[O-])C1CC1    ZINC000784369828
O=[N+]([O-])c1cc(NCC2=CCCC2)ccc1F    ZINC000843293115
O=[N+]([O-])c1cc(Br)c(F)cc1F    ZINC000000170148
O=[N+]([O-])c1c(F)cc(Br)cc1F    ZINC000037594155
O=[N+]([O-])c1cc(F)c(Br)cc1F    ZINC000000160132
O=[N+]([O-])c1c(F)cc(F)cc1Br    ZINC000002526713
O=[N+]([O-])c1cc(F)cc(Br)c1F    ZINC000085224596
O=[N+]([O-])c1c(F)ccc(Br)c1F    ZINC000095217841
O=[N+]([O-])c1cc(Br)cc(F)c1F    ZINC000065336834
O=[N+]([O-])c1ccc(Br)c(F)c1F    ZINC000021982380
O=[N+]([O-])c1ccc(F)c(Br)c1F    ZINC000034139432
O=[N+]([O-])c1c(F)ccc(F)c1Br    ZINC000307535408
O=[N+]([O-])c1c(F)c(F)ccc1Br    ZINC000002513895
O=C(Cl)c1cc([N+](=O)[O-])c(F)cc1Cl    ZINC000002540185
O=C(Cl)c1cc([N+](=O)[O-])c(Cl)cc1F    ZINC000142253403
O=[N+]([O-])c1cc(S(=O)(=O)O)ccc1Cl    ZINC000001688383
O=[N+]([O-])c1ccc(S(=O)(=O)O)cc1Cl    ZINC000002170796
O=[N+]([O-])c1cccc(S(=O)(=O)O)c1Cl    ZINC000003209697
O=[N+]([O-])c1cc2c(cc1Cl)OC(F)(F)O2    ZINC000031829497
O=C(O)c1cc(F)c(F)c([N+](=O)[O-])c1Cl    ZINC000035333648
Cc1cc(F)c([N+](=O)[O-])cc1S(=O)(=O)F    ZINC000238855847
O=[N+]([O-])c1cc(Cl)c(OCCF)cc1F    ZINC000389441484
C#CC(C#C)Oc1ccc([N+](=O)[O-])c(F)c1F    ZINC001233771638
C#CC(C#C)Oc1cc(F)cc(F)c1[N+](=O)[O-]    ZINC001228612066
C#CC(C#C)Oc1cc(F)c([N+](=O)[O-])cc1F    ZINC001233601151
C#CC(C#C)Oc1cc([N+](=O)[O-])c(F)cc1F    ZINC001226182208
C#CC(C#C)Oc1cc(F)c([N+](=O)[O-])c(F)c1    ZINC001233754391
Cn1cc(-c2ccc(Cl)c([N+](=O)[O-])c2)cn1    ZINC000953060343
Cc1nc2ccc(Cl)c([N+](=O)[O-])c2nc1C    ZINC000000267139
O=[N+]([O-])c1cc(Cn2cccn2)ccc1Cl    ZINC000037403839
O=[N+]([O-])c1cc(Cn2ccnc2)ccc1Cl    ZINC000034423537
O=C1C=C[C@@H](Oc2cccc(F)c2[N+](=O)[O-])C1    ZINC001225667464
O=C1C=C[C@@H](Oc2ccc(F)c([N+](=O)[O-])c2)C1    ZINC001225385889
O=C1C=C[C@@H](Oc2ccc([N+](=O)[O-])c(F)c2)C1    ZINC001225914995
O=C1C=C[C@H](Oc2ccc(F)c([N+](=O)[O-])c2)C1    ZINC001225385891
O=C1C=C[C@H](Oc2cccc(F)c2[N+](=O)[O-])C1    ZINC001225667465
O=C1C=C[C@H](Oc2cccc([N+](=O)[O-])c2F)C1    ZINC001225795116
C#CCCOC(=O)c1ccc([N+](=O)[O-])c(F)c1    ZINC000765464688
O=C1C=C[C@H](Oc2ccc([N+](=O)[O-])c(F)c2)C1    ZINC001225914997
CC#CCOC(=O)c1ccc([N+](=O)[O-])c(F)c1    ZINC000744942996
O=C1C=C[C@@H](Oc2cccc([N+](=O)[O-])c2F)C1    ZINC001225795115
O=[N+]([O-])c1c(F)cc(F)cc1NC1=CC=C[CH]1    ZINC001171364250
COc1cc(F)c([N+](=O)[O-])c(-n2ccnc2)c1    ZINC000092583356
Cc1nnc(Cc2cccc(F)c2[N+](=O)[O-])o1    ZINC001253409938
Cc1coc(Nc2cccc([N+](=O)[O-])c2F)n1    ZINC001210378499
CC#CC(=O)NNc1cccc(F)c1[N+](=O)[O-]    ZINC000801294223
Cc1cc(Nc2ccc(F)c([N+](=O)[O-])c2)no1    ZINC001211188404
Cc1conc1Nc1ccc(F)c([N+](=O)[O-])c1    ZINC001211189576
Cc1nocc1Nc1cccc([N+](=O)[O-])c1F    ZINC001210380493
Cc1nnc(Cc2ccc(F)c([N+](=O)[O-])c2)o1    ZINC001253409980
C#CCNC(=O)c1cc([N+](=O)[O-])c(F)cc1N    ZINC000791298923
CCc1nnc(-c2cccc([N+](=O)[O-])c2F)o1    ZINC001255132580
Cc1cc(Nc2ccc(F)c([N+](=O)[O-])c2)on1    ZINC001211189181
Cc1conc1Nc1cccc([N+](=O)[O-])c1F    ZINC001210379331
Cc1cc(Nc2cccc([N+](=O)[O-])c2F)no1    ZINC001210378958
Cc1cnc(Nc2ccc(F)c([N+](=O)[O-])c2)o1    ZINC001211189587
Cc1nnc(-c2cc([N+](=O)[O-])c(F)cc2C)o1    ZINC000221474648
Cc1cnc(Nc2cccc([N+](=O)[O-])c2F)o1    ZINC001210378459
CCc1nnc(-c2ccc(F)c([N+](=O)[O-])c2)o1    ZINC001255131530
CCc1nnc(-c2cccc(F)c2[N+](=O)[O-])o1    ZINC001255138233
Cc1nnc(Cc2ccc([N+](=O)[O-])c(F)c2)o1    ZINC001253420957
Cc1coc(Nc2ccc(F)c([N+](=O)[O-])c2)n1    ZINC001211188266
CCc1nnc(-c2ccc([N+](=O)[O-])c(F)c2)o1    ZINC001255132627
Cc1nocc1Nc1ccc(F)c([N+](=O)[O-])c1    ZINC001211191467
Cc1cc(Nc2cccc([N+](=O)[O-])c2F)on1    ZINC001210378934
O=[N+]([O-])c1c(F)cccc1NCc1ccon1    ZINC000093297721
Cn1[nH]cnc1=Nc1ccc(F)c([N+](=O)[O-])c1    ZINC001211187768
Cn1[nH]cnc1=Nc1cccc([N+](=O)[O-])c1F    ZINC001210379022
Nc1cn(-c2cccc([N+](=O)[O-])c2F)nc1N    ZINC001210381718
Cn1cc(Nc2ccc(F)c([N+](=O)[O-])c2)nn1    ZINC001211190193
Cn1cnc(Nc2ccc(F)c([N+](=O)[O-])c2)n1    ZINC001211188217
Nc1cn(-c2ccc(F)c([N+](=O)[O-])c2)nc1N    ZINC001211190785
Cn1cnc(Nc2cccc([N+](=O)[O-])c2F)n1    ZINC001210378571
Cn1cc(Nc2cccc([N+](=O)[O-])c2F)nn1    ZINC001210381701
Cn1ncc(Nc2cccc([N+](=O)[O-])c2F)n1    ZINC001210382946
Cn1ncc(Nc2ccc(F)c([N+](=O)[O-])c2)n1    ZINC001211190287
Cn1nncc1Nc1ccc(F)c([N+](=O)[O-])c1    ZINC001211191065
Cc1nnnn1Cc1ccc([N+](=O)[O-])c(F)c1    ZINC000188324677
Cn1nncc1Nc1cccc([N+](=O)[O-])c1F    ZINC001210382457
C#C[C@@H](CCC)Oc1cccc(F)c1[N+](=O)[O-]    ZINC001225666153
O=[N+]([O-])c1ccc(OC2C[C@H]3C[C@@H]3C2)cc1F    ZINC001225911792
O=[N+]([O-])c1ccc(OCC2CC=CC2)cc1F    ZINC000692088018
O=[N+]([O-])c1ccc(OCC2=CCCC2)cc1F    ZINC000401078240
C=CC[C@@H](C=C)Oc1cccc([N+](=O)[O-])c1F    ZINC001225795961
C#C[C@H](Oc1ccc(F)c([N+](=O)[O-])c1)C(C)C    ZINC001225385506
O=[N+]([O-])c1cc(O[C@@H]2C[C@H]3C[C@H]3C2)ccc1F    ZINC001225382556
O=[N+]([O-])c1c(F)cccc1O[C@@H]1C[C@H]2C[C@H]2C1    ZINC001225666821
C=CC[C@H](C=C)Oc1ccc([N+](=O)[O-])c(F)c1    ZINC001225916170
CC#C[C@H](CC)Oc1ccc(F)c([N+](=O)[O-])c1    ZINC001225384301
C=CC[C@H](C=C)Oc1cccc([N+](=O)[O-])c1F    ZINC001225795964
CC#C[C@H](CC)Oc1cccc(F)c1[N+](=O)[O-]    ZINC001225671334
O=[N+]([O-])c1ccc(OC2C[C@@H]3C[C@H]3C2)cc1F    ZINC001225911794
C#C[C@@H](Oc1cccc([N+](=O)[O-])c1F)C(C)C    ZINC001225797428
O=[N+]([O-])c1cccc(O[C@@H]2C=CCCC2)c1F    ZINC001225793560
O=[N+]([O-])c1c(F)cccc1O[C@@H]1C=CCCC1    ZINC001225667573
CC#C[C@H](CC)Oc1cccc([N+](=O)[O-])c1F    ZINC001225797521
O=[N+]([O-])c1cc(OC2C[C@H]3C[C@@H]3C2)ccc1F    ZINC001225382712
C#C[C@H](Oc1cccc([N+](=O)[O-])c1F)C(C)C    ZINC001225797427
CC#C[C@@H](CC)Oc1cccc([N+](=O)[O-])c1F    ZINC001225797519
O=[N+]([O-])c1c(F)cccc1OC1C[C@@H]2C[C@H]2C1    ZINC001225666823
C#C[C@H](CCC)Oc1cccc(F)c1[N+](=O)[O-]    ZINC001225666149
CCC#C[C@@H](C)Oc1cccc(F)c1[N+](=O)[O-]    ZINC001225666397
O=[N+]([O-])c1c(F)cccc1O[C@H]1C=CCCC1    ZINC001225667580
CC#C[C@@H](CC)Oc1ccc([N+](=O)[O-])c(F)c1    ZINC001225915722
C#CC[C@@H](CC)Oc1cccc([N+](=O)[O-])c1F    ZINC001225796933
CCC#C[C@H](C)Oc1cccc(F)c1[N+](=O)[O-]    ZINC001225666398
C#C[C@@H](CCC)Oc1ccc(F)c([N+](=O)[O-])c1    ZINC001225382750
O=[N+]([O-])c1cccc(OC2C[C@H]3C[C@@H]3C2)c1F    ZINC001225797670
C#CC[C@H](CC)Oc1cccc([N+](=O)[O-])c1F    ZINC001225796934
O=[N+]([O-])c1ccc(O[C@H]2C=CCCC2)cc1F    ZINC000169228150
CCC#C[C@H](C)Oc1ccc(F)c([N+](=O)[O-])c1    ZINC001225381477
C=CC[C@@H](C=C)Oc1cccc(F)c1[N+](=O)[O-]    ZINC000706074661
C#C[C@@H](CCC)Oc1ccc([N+](=O)[O-])c(F)c1    ZINC001225914724
C=CC[C@H](C=C)Oc1cccc(F)c1[N+](=O)[O-]    ZINC000706074692
O=[N+]([O-])c1cc(OC2C[C@@H]3C[C@H]3C2)ccc1F    ZINC001225382713
C#CC[C@@H](CC)Oc1cccc(F)c1[N+](=O)[O-]    ZINC001225667815
O=[N+]([O-])c1cccc(OC2C[C@@H]3C[C@H]3C2)c1F    ZINC001225797671
O=[N+]([O-])c1c(F)cccc1OC1C[C@H]2C[C@@H]2C1    ZINC001225666822
C#CC[C@H](CC)Oc1cccc(F)c1[N+](=O)[O-]    ZINC001225667817
O=[N+]([O-])c1cc(O[C@@H]2C=CCCC2)ccc1F    ZINC001225381994
C#C[C@@H](Oc1ccc([N+](=O)[O-])c(F)c1)C(C)C    ZINC001225915397
C#C[C@H](Oc1cccc(F)c1[N+](=O)[O-])C(C)C    ZINC001225671142
C#CC[C@@H](CC)Oc1ccc([N+](=O)[O-])c(F)c1    ZINC001225915379
O=[N+]([O-])c1cccc(O[C@H]2C=CCCC2)c1F    ZINC001225793562
C#CC[C@H](CC)Oc1ccc([N+](=O)[O-])c(F)c1    ZINC001225915382
O=[N+]([O-])c1ccc(O[C@@H]2C[C@H]3C[C@H]3C2)cc1F    ZINC001225911790
C=CC[C@@H](C=C)Oc1ccc(F)c([N+](=O)[O-])c1    ZINC001225385057
O=[N+]([O-])c1cc(O[C@H]2C=CCCC2)ccc1F    ZINC001225381995
CC#C[C@H](CC)Oc1ccc([N+](=O)[O-])c(F)c1    ZINC001225915723
O=[N+]([O-])c1cccc(O[C@@H]2C[C@H]3C[C@H]3C2)c1F    ZINC001225797669
CC#C[C@@H](CC)Oc1cccc(F)c1[N+](=O)[O-]    ZINC001225671326
C#C[C@@H](Oc1ccc(F)c([N+](=O)[O-])c1)C(C)C    ZINC001225385504
C#C[C@H](Oc1ccc([N+](=O)[O-])c(F)c1)C(C)C    ZINC001225915400
C#C[C@H](CCC)Oc1cccc([N+](=O)[O-])c1F    ZINC001225797659
C#C[C@H](CCC)Oc1ccc(F)c([N+](=O)[O-])c1    ZINC001225382748
C#C[C@@H](CCC)Oc1cccc([N+](=O)[O-])c1F    ZINC001225797660
CCC#C[C@@H](C)Oc1cccc([N+](=O)[O-])c1F    ZINC001225797672
C=CC[C@H](C=C)Oc1ccc(F)c([N+](=O)[O-])c1    ZINC001225385059
C#C[C@H](CCC)Oc1ccc([N+](=O)[O-])c(F)c1    ZINC001225914723
O=[N+]([O-])c1ccc(O[C@@H]2C=CCCC2)cc1F    ZINC000169228241
CCC#C[C@H](C)Oc1ccc([N+](=O)[O-])c(F)c1    ZINC001225913942
C#CC[C@@H](CC)Oc1ccc(F)c([N+](=O)[O-])c1    ZINC001225383664
C=CC[C@@H](C=C)Oc1ccc([N+](=O)[O-])c(F)c1    ZINC001225916169
CCC#C[C@@H](C)Oc1ccc([N+](=O)[O-])c(F)c1    ZINC001225913940
CCC#C[C@H](C)Oc1cccc([N+](=O)[O-])c1F    ZINC001225797673
C#C[C@@H](Oc1cccc(F)c1[N+](=O)[O-])C(C)C    ZINC001225671145
C#CC[C@H](CC)Oc1ccc(F)c([N+](=O)[O-])c1    ZINC001225383667
CCC#C[C@@H](C)Oc1ccc(F)c([N+](=O)[O-])c1    ZINC001225381476
CC#C[C@@H](CC)Oc1ccc(F)c([N+](=O)[O-])c1    ZINC001225384298
N#CCCCCNc1cccc(F)c1[N+](=O)[O-]    ZINC000264248750
C[C@@H]1C[C@@H]1C=NNc1cccc(F)c1[N+](=O)[O-]    ZINC000790311072
C[C@@H](C#N)CN(C)c1cccc(F)c1[N+](=O)[O-]    ZINC000042461206
C[C@H]1C[C@@H]1C=NNc1ccc(F)c([N+](=O)[O-])c1    ZINC000769829770
C[C@H](C#N)CN(C)c1cccc(F)c1[N+](=O)[O-]    ZINC000042461204
C[C@@H]1C[C@@H]1C=NNc1ccc(F)c([N+](=O)[O-])c1    ZINC000769829769
CC(C)(C#N)CNc1cccc(F)c1[N+](=O)[O-]    ZINC000781681750
C[C@@H]1C[C@H]1C=NNc1cccc(F)c1[N+](=O)[O-]    ZINC000790311075
CN(CCC#N)Cc1ccc([N+](=O)[O-])c(F)c1    ZINC000094773915
O=[N+]([O-])c1c(F)cccc1NN=C1CCCC1    ZINC000790308845
C[C@H]1C[C@H]1C=NNc1ccc(F)c([N+](=O)[O-])c1    ZINC000769829772
C[C@H]1C[C@@H]1C=NNc1cccc(F)c1[N+](=O)[O-]    ZINC000790311074
CC1CC(=NNc2cccc(F)c2[N+](=O)[O-])C1    ZINC000814918765
O=[N+]([O-])c1cc(NN=C2CCCC2)ccc1F    ZINC000769823267
C[C@H]1C[C@H]1C=NNc1cccc(F)c1[N+](=O)[O-]    ZINC000790311076
CCN(CC#N)Cc1ccc([N+](=O)[O-])c(F)c1    ZINC000094773925
CC1(C=NNc2cccc(F)c2[N+](=O)[O-])CC1    ZINC000790311249
C[C@@H]1C[C@H]1C=NNc1ccc(F)c([N+](=O)[O-])c1    ZINC000769829771
C[C@H](CC#N)NCc1ccc([N+](=O)[O-])c(F)c1    ZINC000878821497
C[C@@H](CC#N)NCc1ccc([N+](=O)[O-])c(F)c1    ZINC000878821498
NS(=O)(=O)c1ccc(F)c([N+](=O)[O-])c1F    ZINC000229695802
NS(=O)(=O)c1cc(F)c([N+](=O)[O-])c(F)c1    ZINC000263622943
NS(=O)(=O)c1cc(F)c(F)c([N+](=O)[O-])c1    ZINC000263624756
NS(=O)(=O)c1cc([N+](=O)[O-])c(F)cc1F    ZINC000022222615
NS(=O)(=O)c1cc(F)c([N+](=O)[O-])cc1F    ZINC000263623942
C#CCNC(=O)c1cccc([N+](=O)[O-])c1Cl    ZINC000164060619
C#CCON=Cc1ccc(Cl)c([N+](=O)[O-])c1    ZINC000812234491
C#CCNC(=O)c1ccc(Cl)c([N+](=O)[O-])c1    ZINC000018891220
C#CCNC(=O)c1cccc(Cl)c1[N+](=O)[O-]    ZINC000131866243
C#CCNC(=O)c1ccc([N+](=O)[O-])c(Cl)c1    ZINC000135059444
O=[N+]([O-])c1cc(Nc2ccsc2)ccc1F    ZINC001211190683
O=[N+]([O-])c1cccc(Nc2ccsc2)c1F    ZINC001210378583
O=[N+]([O-])c1cccc(Nc2cccs2)c1F    ZINC001210377951
O=[N+]([O-])c1cc(Nc2cccs2)ccc1F    ZINC001211190076
O=[N+]([O-])c1cc(Cn2cncn2)ccc1Cl    ZINC000034423559
Cc1cc([N+](=O)[O-])c(Cl)cc1-n1cnnc1    ZINC000070461692
O=[N+]([O-])c1cc(Cn2ccnn2)ccc1Cl    ZINC000128055827
O=[N+]([O-])c1c(F)cc(F)cc1NCC(F)F    ZINC000123420395
N[C@@H](c1cccc([N+](=O)[O-])c1F)C(F)(F)F    ZINC000309253992
N[C@H](c1cccc([N+](=O)[O-])c1F)C(F)(F)F    ZINC000309253991
O=[N+]([O-])c1ccc(OCc2ccno2)cc1F    ZINC000067015105
C[C@H](C#N)OC(=O)c1ccc([N+](=O)[O-])c(F)c1    ZINC000728154952
C[C@@H](C#N)OC(=O)c1ccc([N+](=O)[O-])c(F)c1    ZINC000728154947
O=[N+]([O-])c1ccc(OCc2ccon2)cc1F    ZINC000115965899
C#CCOC(=O)c1cc([N+](=O)[O-])c(F)cc1N    ZINC000758080483
Cc1nonc1Nc1ccc(F)c([N+](=O)[O-])c1    ZINC001211190088
Cc1nnc(Nc2cccc([N+](=O)[O-])c2F)o1    ZINC001210378620
NC(=O)c1c(N)[nH]c2cc([N+](=O)[O-])c(F)cc21    ZINC000012505444
N#CCNC(=O)c1cc([N+](=O)[O-])c(F)cc1N    ZINC000791343813
N#CCC(=O)NNc1cccc(F)c1[N+](=O)[O-]    ZINC000791147728
Cc1nonc1Nc1cccc([N+](=O)[O-])c1F    ZINC001210378951
Cc1nnc(Nc2ccc(F)c([N+](=O)[O-])c2)o1    ZINC001211188773
C#CCN(C)Cc1ccc(Cl)c([N+](=O)[O-])c1    ZINC000491240879
C#C[C@@H](C)NCc1ccc([N+](=O)[O-])c(Cl)c1    ZINC000381038720
C#C[C@H](C)NCc1ccc([N+](=O)[O-])c(Cl)c1    ZINC000381038721
C#CCCCNc1ccc(Cl)c([N+](=O)[O-])c1    ZINC000310004394
Cn1[nH]nnc1=Nc1cccc([N+](=O)[O-])c1F    ZINC001210379327
Cn1[nH]nnc1=Nc1ccc(F)c([N+](=O)[O-])c1    ZINC001211188260
C/C=C(\C)C(=O)Nc1ccc(F)c([N+](=O)[O-])c1    ZINC000175818159
C[C@@H]1C[C@H]1C(=O)Nc1ccc(F)c([N+](=O)[O-])c1    ZINC000057383202
C#C[C@H](C)Nc1cc(F)c([N+](=O)[O-])cc1CO    ZINC000865685166
O=[N+]([O-])c1c(F)cccc1N1CCO[C@H]2C[C@@H]21    ZINC000368299432
O=[N+]([O-])c1c(F)cccc1N1CCO[C@H]2C[C@H]21    ZINC000368299434
O=C(Nc1ccc(F)c([N+](=O)[O-])c1)C1CCC1    ZINC000008079811
O=[N+]([O-])c1cc(CO)c(N2CC=CC2)cc1F    ZINC000865872479
CN(C)/C=C/C(=O)c1ccc(F)c([N+](=O)[O-])c1    ZINC000078575639
CC#CCNc1cc(F)c([N+](=O)[O-])cc1CO    ZINC000865648611
C#CCN(C)c1cc(OC)cc(F)c1[N+](=O)[O-]    ZINC000302781238
C#C[C@@H](C)Nc1cc(F)c([N+](=O)[O-])cc1CO    ZINC000865685165
O=[N+]([O-])c1ccc(CON=CC2CC2)cc1F    ZINC000853736129
O=[N+]([O-])c1c(F)cccc1N1CCO[C@@H]2C[C@H]21    ZINC000368299431
CCC(=O)N1CCc2c1ccc([N+](=O)[O-])c2F    ZINC001337785250
C[C@H]1C[C@H]1C(=O)Nc1ccc(F)c([N+](=O)[O-])c1    ZINC000057383204
O=C(CC1CC1)Nc1ccc(F)c([N+](=O)[O-])c1    ZINC000298267289
C=CCCC(=O)Nc1ccc(F)c([N+](=O)[O-])c1    ZINC000726497632
O=C(Cc1cccc(F)c1[N+](=O)[O-])N1CCC1    ZINC000864607563
C#CCN(C)c1cc(F)c([N+](=O)[O-])cc1CO    ZINC000865720704
O=[N+]([O-])c1c(F)cccc1N1CCO[C@@H]2C[C@@H]21    ZINC000368299433
CC(C)=CC(=O)Nc1ccc(F)c([N+](=O)[O-])c1    ZINC000022897420
C[C@H]1C[C@@H]1C(=O)Nc1ccc(F)c([N+](=O)[O-])c1    ZINC000057383198
C/C=C(/C)C(=O)Nc1ccc(F)c([N+](=O)[O-])c1    ZINC000255525136
C#CCOCCNc1cccc(F)c1[N+](=O)[O-]    ZINC000302128231
O=C(Cc1cccc(F)c1[N+](=O)[O-])NC1CC1    ZINC000864428045
C=C1CN(c2cc(F)c([N+](=O)[O-])cc2CO)C1    ZINC000882613918
CC1(C)COC(c2ccc(F)c([N+](=O)[O-])c2)=N1    ZINC000000259423
CC1(C(=O)Nc2ccc(F)c([N+](=O)[O-])c2)CC1    ZINC000159223878
C[C@@H]1C[C@@H]1C(=O)Nc1ccc(F)c([N+](=O)[O-])c1    ZINC000057383196
O=[N+]([O-])c1ccc(CON=C2CCC2)cc1F    ZINC000842648718
C#CCCNc1cc(F)c([N+](=O)[O-])cc1CO    ZINC000865539762
C[C@H]1CCCN(c2cccc(F)c2[N+](=O)[O-])C1    ZINC000048567881
O=[N+]([O-])c1c(F)cccc1NCC1CCCC1    ZINC000037420860
C[C@@H]1C[C@H](C)N(c2cccc(F)c2[N+](=O)[O-])C1    ZINC000123452782
C[C@@H]1C[C@@H](C)N(c2cccc(F)c2[N+](=O)[O-])C1    ZINC000123453202
C[C@@H]1CC[C@@H](C)N1c1cccc(F)c1[N+](=O)[O-]    ZINC000301909778
C[C@@H](Nc1cccc(F)c1[N+](=O)[O-])C1CCC1    ZINC000159992163
C[C@H]1CN(c2cccc(F)c2[N+](=O)[O-])C[C@@H]1C    ZINC000090824908
C[C@@H]1CC[C@@H](Nc2cccc(F)c2[N+](=O)[O-])C1    ZINC000133223342
C[C@@H]1CCCN(c2cccc(F)c2[N+](=O)[O-])C1    ZINC000048567878
C=CC[C@@H](CC)Nc1cccc(F)c1[N+](=O)[O-]    ZINC000393785452
C[C@H]1CC[C@H](Nc2cccc(F)c2[N+](=O)[O-])C1    ZINC000133223147
C[C@H]1CCN(Cc2ccc([N+](=O)[O-])c(F)c2)C1    ZINC000094774383
O=[N+]([O-])c1cc(NCC2CCCC2)ccc1F    ZINC000050271736
C[C@H]1CCCN1Cc1ccc([N+](=O)[O-])c(F)c1    ZINC000094774364
C[C@@H]1CCN(Cc2ccc([N+](=O)[O-])c(F)c2)C1    ZINC000094774382
C=CC[C@H](CC)Nc1cccc(F)c1[N+](=O)[O-]    ZINC000393785455
CC[C@H](Nc1cccc(F)c1[N+](=O)[O-])C1CC1    ZINC000324049967
O=[N+]([O-])c1ccc(CN2CCCCC2)cc1F    ZINC000094774153
CC/C=C\CCNc1ccc(F)c([N+](=O)[O-])c1    ZINC000767607414
C[C@H]1CC[C@@H](Nc2cccc(F)c2[N+](=O)[O-])C1    ZINC000133223513
C=C(C)CN(C)Cc1ccc([N+](=O)[O-])c(F)c1    ZINC000801536354
CC[C@@H](Nc1cccc(F)c1[N+](=O)[O-])C1CC1    ZINC000324049968
CN(CC1CCC1)c1cccc(F)c1[N+](=O)[O-]    ZINC000061486840
C[C@H]1C[C@H](C)N(c2cccc(F)c2[N+](=O)[O-])C1    ZINC000123452984
C[C@@H]1CC[C@H](Nc2cccc(F)c2[N+](=O)[O-])C1    ZINC000133222951
O=[N+]([O-])c1c(F)cccc1NCCC1CCC1    ZINC000122973175
C[C@H]1CN(c2cccc(F)c2[N+](=O)[O-])C[C@H]1C    ZINC000090824907
O=[N+]([O-])c1c(F)cccc1NC1CCCCC1    ZINC000037420445
C[C@@H]1CC[C@H](C)N1c1cccc(F)c1[N+](=O)[O-]    ZINC000301909776
C[C@@H]1CCN(c2cccc(F)c2[N+](=O)[O-])[C@H]1C    ZINC000267642371
CC[C@@H]1CCN(c2cccc(F)c2[N+](=O)[O-])C1    ZINC000134989897
C[C@H](CNc1cccc(F)c1[N+](=O)[O-])C1CC1    ZINC000132807469
C[C@H]1CCC[C@@H]1Nc1cccc(F)c1[N+](=O)[O-]    ZINC000109365954
CC1(C)C[C@H]1CNc1cccc(F)c1[N+](=O)[O-]    ZINC000226531063
CCCN(c1cccc(F)c1[N+](=O)[O-])C1CC1    ZINC000054269429
C[C@@H]1CCC[C@H]1Nc1cccc(F)c1[N+](=O)[O-]    ZINC000109365956
CCN(Cc1ccc([N+](=O)[O-])c(F)c1)C1CC1    ZINC000094774237
CN(Cc1ccc([N+](=O)[O-])c(F)c1)C1CCC1    ZINC000143739574
C[C@@H](CNc1cccc(F)c1[N+](=O)[O-])C1CC1    ZINC000132807272
CC1(C)C[C@@H]1CNc1cccc(F)c1[N+](=O)[O-]    ZINC000226531059
CC(C)=CCCNc1cccc(F)c1[N+](=O)[O-]    ZINC000302703149
CC1(CCNc2cccc(F)c2[N+](=O)[O-])CC1    ZINC000698073594
C=C(C)CN(CC)c1cccc(F)c1[N+](=O)[O-]    ZINC000301731277
C[C@H](Nc1cccc(F)c1[N+](=O)[O-])C1CCC1    ZINC000159992050
CC1(C)CC[C@H]1Nc1cccc(F)c1[N+](=O)[O-]    ZINC000310202629
C=CCCN(C)Cc1ccc([N+](=O)[O-])c(F)c1    ZINC000282551935
C[C@H]1CCCCN1c1cccc(F)c1[N+](=O)[O-]    ZINC000054269402
C[C@H]1CCC[C@H]1Nc1cccc(F)c1[N+](=O)[O-]    ZINC000109365959
C[C@@H]1CCCN1Cc1ccc([N+](=O)[O-])c(F)c1    ZINC000094774363
C[C@@H]1CCN(c2cccc(F)c2[N+](=O)[O-])[C@@H]1C    ZINC000267642379
C=CCCCCNc1cccc(F)c1[N+](=O)[O-]    ZINC000302275057
CC1CCN(c2cccc(F)c2[N+](=O)[O-])CC1    ZINC000048567920
O=[N+]([O-])c1c(F)cccc1N1CCCCCC1    ZINC000048567851
CC1(C)CC[C@@H]1Nc1cccc(F)c1[N+](=O)[O-]    ZINC000310202625
CC/C=C/CCNc1ccc(F)c([N+](=O)[O-])c1    ZINC000767607415
C[C@@H]1CCCCN1c1cccc(F)c1[N+](=O)[O-]    ZINC000054269400
CC1(C)CCN(c2cccc(F)c2[N+](=O)[O-])C1    ZINC000078561673
C[C@H]1CC[C@H](C)N1c1cccc(F)c1[N+](=O)[O-]    ZINC000301909777
CN(CCC1CC1)c1cccc(F)c1[N+](=O)[O-]    ZINC000120306184
C[C@@H]1CN(c2cccc(F)c2[N+](=O)[O-])C[C@H]1C    ZINC000090824909
C[C@@H]1[C@@H](C)CCN1c1cccc(F)c1[N+](=O)[O-]    ZINC000267642374
C[C@@H]1CCC[C@@H]1Nc1cccc(F)c1[N+](=O)[O-]    ZINC000109365951
C[C@@H]1C[C@H](C)CN1c1cccc(F)c1[N+](=O)[O-]    ZINC000123453421
C[C@H]1CCN(c2cccc(F)c2[N+](=O)[O-])[C@H]1C    ZINC000267642377
CC[C@H]1CCN(c2cccc(F)c2[N+](=O)[O-])C1    ZINC000134989916
CCC1(CNc2cccc(F)c2[N+](=O)[O-])CC1    ZINC000226807286
Cc1c(Cl)cc([N+](=O)[O-])c(Cl)c1Cl    ZINC000000368221
Cc1c(Cl)c(Cl)cc([N+](=O)[O-])c1Cl    ZINC000001655685
O=[N+]([O-])c1ccc(S(=O)(=O)Cl)cc1F    ZINC000059200948
O=[N+]([O-])c1cc(S(=O)(=O)F)ccc1Cl    ZINC000095850926
O=[N+]([O-])c1cc(S(=O)(=O)Cl)ccc1F    ZINC000095671150
O=[N+]([O-])c1cccc(S(=O)(=O)Cl)c1F    ZINC000104151159
O=[N+]([O-])c1c(F)cccc1S(=O)(=O)Cl    ZINC000100583428
O=C(Cl)c1cc(F)c(F)c(F)c1[N+](=O)[O-]    ZINC000002243155
O=C(Cl)c1cc([N+](=O)[O-])c(F)c(F)c1F    ZINC000071792962
O=C(O)c1c(F)c(F)c(F)c(F)c1[N+](=O)[O-]    ZINC000002389360
Cc1cc(Cl)c([N+](=O)[O-])cc1C(F)(F)F    ZINC000015442411
Cc1cc([N+](=O)[O-])c(Cl)cc1C(F)(F)F    ZINC000228975405
Cc1c(C(F)(F)F)ccc(Cl)c1[N+](=O)[O-]    ZINC000002540192
C#CCOC(=O)c1ccc(Cl)c([N+](=O)[O-])c1    ZINC000058818329
C#CCOC(=O)c1ccc([N+](=O)[O-])c(Cl)c1    ZINC000763720291
C#CCOC(=O)c1cccc(Cl)c1[N+](=O)[O-]    ZINC000750534660
N#CCNC(=O)c1ccc(Cl)c([N+](=O)[O-])c1    ZINC000002070825
Cc1nc(-c2ccc(Cl)c([N+](=O)[O-])c2)no1    ZINC000003882689
N#CCNC(=O)c1cccc([N+](=O)[O-])c1Cl    ZINC000164061163
Cc1nnc(-c2ccc(Cl)c([N+](=O)[O-])c2)o1    ZINC000382685291
Cc1nnc(-c2ccc([N+](=O)[O-])c(Cl)c2)o1    ZINC000382673000
Cc1nnc(-c2cccc(Cl)c2[N+](=O)[O-])o1    ZINC000382676777
N#CCNC(=O)c1cccc(Cl)c1[N+](=O)[O-]    ZINC000131871232
N#CCNC(=O)c1ccc([N+](=O)[O-])c(Cl)c1    ZINC000135067844
CC(=O)Nc1cc(C#N)cc([N+](=O)[O-])c1Cl    ZINC000168694259
N#CCC(=O)Nc1ccc(Cl)c([N+](=O)[O-])c1    ZINC000006224603
Cc1nnc(-c2cccc([N+](=O)[O-])c2Cl)o1    ZINC000382675200
Cc1noc(-c2ccc(Cl)c([N+](=O)[O-])c2)n1    ZINC000022120141
O=[N+]([O-])c1cc(Nc2cnsc2)ccc1F    ZINC001211191210
O=[N+]([O-])c1cccc(Nc2nccs2)c1F    ZINC001210378914
O=[N+]([O-])c1cc(Nc2nccs2)ccc1F    ZINC001211187758
O=[N+]([O-])c1cccc(Nc2cncs2)c1F    ZINC001210377906
O=[N+]([O-])c1cccc(Nc2cnsc2)c1F    ZINC001210382441
O=[N+]([O-])c1cc(Nc2cncs2)ccc1F    ZINC001211189951
O=[N+]([O-])c1cc(Nc2cscn2)ccc1F    ZINC001211190418
O=[N+]([O-])c1cccc(Nc2cscn2)c1F    ZINC001210380579
COc1ccc(C(F)(F)F)c(F)c1[N+](=O)[O-]    ZINC000261494328
O=[N+]([O-])c1c(F)cccc1OCC(F)(F)F    ZINC000054268891
Nc1nc(-c2ccc(Cl)c([N+](=O)[O-])c2)n[nH]1    ZINC000003723299
Cc1cc([N+](=O)[O-])c(Cl)cc1-n1cnnn1    ZINC000001431600
N#CCOC(=O)c1cc([N+](=O)[O-])c(F)cc1N    ZINC000758080550
C#CC[C@@H](C)Oc1ccc([N+](=O)[O-])c(Cl)c1    ZINC001228759270
O=[N+]([O-])c1cccc(O[C@@H]2C=CCC2)c1Cl    ZINC001225787344
C#CC[C@H](C)Oc1cccc([N+](=O)[O-])c1Cl    ZINC001225789694
O=[N+]([O-])c1cc(O[C@H]2C=CCC2)ccc1Cl    ZINC001229964548
CC#CCCOc1ccc(Cl)c([N+](=O)[O-])c1    ZINC000309207605
O=[N+]([O-])c1c(Cl)cccc1OC1CC=CC1    ZINC001230916988
O=[N+]([O-])c1cccc(OC2CC=CC2)c1Cl    ZINC001225785833
O=[N+]([O-])c1c(Cl)cccc1O[C@H]1C=CCC1    ZINC001230914029
C#CC[C@H](C)Oc1ccc(Cl)c([N+](=O)[O-])c1    ZINC001229964801
C#C[C@@H](C)Oc1c(C)ccc([N+](=O)[O-])c1Cl    ZINC001226989938
C#CC[C@@H](C)Oc1ccc(Cl)c([N+](=O)[O-])c1    ZINC001229964798
C#CC[C@@H](C)Oc1cccc([N+](=O)[O-])c1Cl    ZINC001225789693
C#C[C@@H](CC)Oc1ccc(Cl)c([N+](=O)[O-])c1    ZINC001229962147
C#C[C@@H](CC)Oc1cccc([N+](=O)[O-])c1Cl    ZINC001225786220
O=[N+]([O-])c1ccc(O[C@H]2C=CCC2)cc1Cl    ZINC001228759263
O=[N+]([O-])c1ccc(OC2CC=CC2)cc1Cl    ZINC001228757575
C#C[C@H](CC)Oc1cccc([N+](=O)[O-])c1Cl    ZINC001225786218
O=[N+]([O-])c1c(Cl)cccc1O[C@@H]1C=CCC1    ZINC001230914019
C#CC[C@@H](C)Oc1cccc(Cl)c1[N+](=O)[O-]    ZINC000709363811
C#C[C@@H](CC)Oc1ccc([N+](=O)[O-])c(Cl)c1    ZINC001228758824
O=[N+]([O-])c1cc(O[C@@H]2C=CCC2)ccc1Cl    ZINC001229964547
C#CCCCOc1ccc([N+](=O)[O-])c(Cl)c1    ZINC000161036565
C#CC[C@H](C)Oc1ccc([N+](=O)[O-])c(Cl)c1    ZINC001228759271
O=[N+]([O-])c1ccc(O[C@@H]2C=CCC2)cc1Cl    ZINC001228759262
C=CC(C=C)Oc1ccc([N+](=O)[O-])c(Cl)c1    ZINC001228758789
C#C[C@H](CC)Oc1cccc(Cl)c1[N+](=O)[O-]    ZINC001230919323
C#C[C@@H](CC)Oc1cccc(Cl)c1[N+](=O)[O-]    ZINC001230919336
C#C[C@H](C)Oc1c(C)ccc([N+](=O)[O-])c1Cl    ZINC001226989939
C=CC(C=C)Oc1cccc([N+](=O)[O-])c1Cl    ZINC001225789658
C=CC(C=C)Oc1ccc(Cl)c([N+](=O)[O-])c1    ZINC001229962427
O=[N+]([O-])c1cc(OC2CC=CC2)ccc1Cl    ZINC001229962320
C=CC(C=C)Oc1cccc(Cl)c1[N+](=O)[O-]    ZINC001230914837
C#CCCCOc1ccc(Cl)c([N+](=O)[O-])c1    ZINC000309336602
O=[N+]([O-])c1cccc(O[C@H]2C=CCC2)c1Cl    ZINC001225787345
C#CCCCOc1cccc(Cl)c1[N+](=O)[O-]    ZINC000292556173
C#CC[C@H](C)Oc1cccc(Cl)c1[N+](=O)[O-]    ZINC000709363813
C#C[C@H](CC)Oc1ccc(Cl)c([N+](=O)[O-])c1    ZINC001229962146
C#C[C@H](CC)Oc1ccc([N+](=O)[O-])c(Cl)c1    ZINC001228758823
CC#CCCOc1cccc(Cl)c1[N+](=O)[O-]    ZINC000814775151
Nc1nonc1Nc1ccc(F)c([N+](=O)[O-])c1    ZINC001211189924
Nc1nonc1Nc1cccc([N+](=O)[O-])c1F    ZINC001210378379
O=[N+]([O-])c1cc(C=NN2CCC2)ccc1Cl    ZINC000872394059
N#CCCNCc1ccc([N+](=O)[O-])c(Cl)c1    ZINC000381545191
O=[N+]([O-])c1cc(C=NNC2CC2)ccc1Cl    ZINC000758127141
C=CCNN=Cc1ccc(Cl)c([N+](=O)[O-])c1    ZINC000794999470
CCn1c(C)nc2cc(Cl)c([N+](=O)[O-])cc21    ZINC000001726433
CN(CC#N)Cc1ccc(Cl)c([N+](=O)[O-])c1    ZINC000153649125
Nc1cccn1-c1c(F)ccc([N+](=O)[O-])c1F    ZINC001215289137
O=C(OCC1CC1)c1ccc([N+](=O)[O-])c(F)c1    ZINC000111678159
C=CCCOC(=O)c1ccc([N+](=O)[O-])c(F)c1    ZINC000740246096
COCC#CCOc1ccc([N+](=O)[O-])c(F)c1    ZINC000696283389
C=C(C)COC(=O)c1ccc([N+](=O)[O-])c(F)c1    ZINC000731517101
CCOC(=O)/C=C/c1ccc(F)c([N+](=O)[O-])c1    ZINC000146451095
C/C=C\COC(=O)c1ccc([N+](=O)[O-])c(F)c1    ZINC000731519373
C#CCOCCOc1ccc([N+](=O)[O-])c(F)c1    ZINC000853018239
O=C(OCc1ccc([N+](=O)[O-])c(F)c1)C1CC1    ZINC000782022643
C/C=C/COC(=O)c1ccc([N+](=O)[O-])c(F)c1    ZINC000731519374
O=C(NNc1cccc(F)c1[N+](=O)[O-])C1CC1    ZINC000280442961
O=[N+]([O-])c1c(F)cccc1NN=C1CCOC1    ZINC000790305984
O=C(NNc1ccc(F)c([N+](=O)[O-])c1)C1CC1    ZINC000771592297
O=C1CN(c2cccc(F)c2[N+](=O)[O-])CCN1    ZINC000048567926
O=[N+]([O-])c1cc(NN=C2CCOC2)ccc1F    ZINC000769828416
Nc1cc(F)c([N+](=O)[O-])cc1C(=O)NC1CC1    ZINC000283545040
N#CCCNc1cc(F)c([N+](=O)[O-])cc1CO    ZINC000865732393
NC1(C(=O)Nc2ccc(F)c([N+](=O)[O-])c2)CC1    ZINC000088130041
C/C=C\C(=O)NNc1cccc(F)c1[N+](=O)[O-]    ZINC000791148029
O=C(Nc1ccc(F)c([N+](=O)[O-])c1)NC1CC1    ZINC000236153337
C/C=C/C(=O)NNc1cccc(F)c1[N+](=O)[O-]    ZINC000791148027
O=C1C[C@@H](Nc2cccc(F)c2[N+](=O)[O-])CN1    ZINC000225823362
Nc1cc(F)c([N+](=O)[O-])cc1C(=O)N1CCC1    ZINC000283527163
O=C1C[C@H](Nc2cccc(F)c2[N+](=O)[O-])CN1    ZINC000225823377
C=CCNC(=O)c1cc([N+](=O)[O-])c(F)cc1N    ZINC000791293213
C[C@H]1CC[C@@H](Oc2cccc(F)c2[N+](=O)[O-])C1    ZINC000721558410
O=[N+]([O-])c1cccc(OC2CCCCC2)c1F    ZINC001225793756
C[C@H]1CC[C@H](Oc2ccc([N+](=O)[O-])c(F)c2)C1    ZINC001225912415
C=C[C@@H](CCC)Oc1ccc([N+](=O)[O-])c(F)c1    ZINC001225915470
C[C@@H](Oc1cccc(F)c1[N+](=O)[O-])C1CCC1    ZINC000719779589
C[C@H]1CC[C@@H](Oc2ccc(F)c([N+](=O)[O-])c2)C1    ZINC001225383339
C[C@H]1CCC[C@H]1Oc1ccc(F)c([N+](=O)[O-])c1    ZINC001225381960
C[C@H](Oc1cccc([N+](=O)[O-])c1F)C1CCC1    ZINC001225794962
C[C@H]1CCC[C@H]1Oc1ccc([N+](=O)[O-])c(F)c1    ZINC001225913544
C=C[C@@H](CCC)Oc1cccc([N+](=O)[O-])c1F    ZINC001225796781
C[C@H]1CCC[C@H]1Oc1cccc(F)c1[N+](=O)[O-]    ZINC001225663726
C[C@H](Oc1ccc([N+](=O)[O-])c(F)c1)C1CCC1    ZINC001225912132
O=[N+]([O-])c1ccc(OC2CCCCC2)cc1F    ZINC000134159412
C=C[C@H](CCC)Oc1ccc([N+](=O)[O-])c(F)c1    ZINC001225915469
CC/C=C\CCOc1ccc([N+](=O)[O-])c(F)c1    ZINC000767099457
C[C@H]1CCC[C@H]1Oc1cccc([N+](=O)[O-])c1F    ZINC001225794054
C[C@@H]1CC[C@@H](Oc2cccc([N+](=O)[O-])c2F)C1    ZINC001225794388
C=C[C@@H](CCC)Oc1cccc(F)c1[N+](=O)[O-]    ZINC001225666226
O=[N+]([O-])c1cc(OC2CCCCC2)ccc1F    ZINC000725425637
C[C@H]1CC[C@H](Oc2cccc([N+](=O)[O-])c2F)C1    ZINC001225794387
C[C@@H]1CC[C@H](Oc2cccc(F)c2[N+](=O)[O-])C1    ZINC000721558402
C[C@@H]1CC[C@H](Oc2ccc(F)c([N+](=O)[O-])c2)C1    ZINC001225383338
C[C@H]1CC[C@@H](Oc2cccc([N+](=O)[O-])c2F)C1    ZINC001225794386
C[C@H]1CC[C@@H](Oc2ccc([N+](=O)[O-])c(F)c2)C1    ZINC001225912414
C[C@H]1CC[C@H](Oc2ccc(F)c([N+](=O)[O-])c2)C1    ZINC001225383340
C=C[C@@H](CCC)Oc1ccc(F)c([N+](=O)[O-])c1    ZINC001225385332
C=C[C@H](CCC)Oc1cccc(F)c1[N+](=O)[O-]    ZINC001225666223
C[C@H](Oc1ccc(F)c([N+](=O)[O-])c1)C1CCC1    ZINC001225382215
C[C@@H]1CC[C@@H](Oc2ccc([N+](=O)[O-])c(F)c2)C1    ZINC001225912416
C[C@@H]1CC[C@@H](Oc2ccc(F)c([N+](=O)[O-])c2)C1    ZINC001225383341
C[C@H]1CCC[C@@H]1Oc1cccc(F)c1[N+](=O)[O-]    ZINC001225663729
C[C@@H](Oc1ccc(F)c([N+](=O)[O-])c1)C1CCC1    ZINC001225382213
O=[N+]([O-])c1c(F)cccc1OC1CCCCC1    ZINC000054268888
C[C@@H]1CC[C@H](Oc2cccc([N+](=O)[O-])c2F)C1    ZINC001225794385
C[C@@H]1CC[C@@H](Oc2cccc(F)c2[N+](=O)[O-])C1    ZINC000721558423
C[C@H](Oc1cccc(F)c1[N+](=O)[O-])C1CCC1    ZINC000719779590
C[C@@H](Oc1cccc([N+](=O)[O-])c1F)C1CCC1    ZINC001225794961
O=[N+]([O-])c1ccc(OCC2CCCC2)cc1F    ZINC000110049154
CC/C=C/CCOc1ccc([N+](=O)[O-])c(F)c1    ZINC000767099458
C[C@H]1CCC[C@@H]1Oc1ccc([N+](=O)[O-])c(F)c1    ZINC001225913546
C[C@@H](Oc1ccc([N+](=O)[O-])c(F)c1)C1CCC1    ZINC001225912130
C[C@H]1CCC[C@@H]1Oc1cccc([N+](=O)[O-])c1F    ZINC001225794056
C[C@H]1CC[C@H](Oc2cccc(F)c2[N+](=O)[O-])C1    ZINC000721558413
C[C@@H]1CC[C@H](Oc2ccc([N+](=O)[O-])c(F)c2)C1    ZINC001225912413
C[C@H]1CCC[C@@H]1Oc1ccc(F)c([N+](=O)[O-])c1    ZINC001225381961
C=C[C@H](CCC)Oc1cccc([N+](=O)[O-])c1F    ZINC001225796778
C=C[C@H](CCC)Oc1ccc(F)c([N+](=O)[O-])c1    ZINC001225385329
CC[C@@H](C)C=NNc1cccc(F)c1[N+](=O)[O-]    ZINC000790306904
O=[N+]([O-])c1c(F)cccc1NC1CCNCC1    ZINC000037421046
CC(C)(C)C=NNc1cccc(F)c1[N+](=O)[O-]    ZINC000790310457
NC1CCN(c2cccc(F)c2[N+](=O)[O-])CC1    ZINC000037420995
CC(=NNc1cccc(F)c1[N+](=O)[O-])C(C)C    ZINC000790305887
CN(C)C1CN(c2cccc(F)c2[N+](=O)[O-])C1    ZINC000273281055
CCCC(C)=NNc1cccc(F)c1[N+](=O)[O-]    ZINC000790306064
CN1CCN(c2cccc(F)c2[N+](=O)[O-])CC1    ZINC000048567854
CCC(CC)=NNc1ccc(F)c([N+](=O)[O-])c1    ZINC000769830187
CCC(CC)=NNc1cccc(F)c1[N+](=O)[O-]    ZINC000790308927
O=[N+]([O-])c1c(F)cccc1NN1CCCCC1    ZINC000148267498
CC[C@H](C)C=NNc1cccc(F)c1[N+](=O)[O-]    ZINC000790306906
CC(C)CC=NNc1cccc(F)c1[N+](=O)[O-]    ZINC000790307526
CCCCC=NNc1cccc(F)c1[N+](=O)[O-]    ZINC000790308531
CN1CCN(c2ccc(F)c([N+](=O)[O-])c2)CC1    ZINC000036108780
Nc1cc(Cl)c(Cl)c([N+](=O)[O-])c1Cl    ZINC000070461121
Nc1c(Cl)cc(Cl)c([N+](=O)[O-])c1Cl    ZINC000001569102
Nc1c(Cl)cc(Cl)c(Cl)c1[N+](=O)[O-]    ZINC000005510795
O=[N+]([O-])c1c(F)c(F)c(F)c(F)c1[N+](=O)[O-]    ZINC000004644818
Nc1cc(C(F)(F)F)cc(Cl)c1[N+](=O)[O-]    ZINC000396153379
Nc1cc(C(F)(F)F)cc([N+](=O)[O-])c1Cl    ZINC000002540117
N#CCOC(=O)c1ccc([N+](=O)[O-])c(Cl)c1    ZINC000763720271
N#CCOC(=O)c1cccc(Cl)c1[N+](=O)[O-]    ZINC000750536256
N#CCOC(=O)c1ccc(Cl)c([N+](=O)[O-])c1    ZINC000003563854
[N-]=[N+]=NCC(=O)c1ccc(Cl)c([N+](=O)[O-])c1    ZINC000199749362
N=c1nc(O)c2c(ccc([N+](=O)[O-])c2Cl)[nH]1    ZINC000498049408
O=[N+]([O-])c1cccc(Nc2cnns2)c1F    ZINC001210382301
O=[N+]([O-])c1cc(Nc2cnns2)ccc1F    ZINC001211191400
Nc1ccc([N+](=O)[O-])c(F)c1OC(F)(F)F    ZINC000885164203
C=CCNC(=O)c1ccc(Cl)c([N+](=O)[O-])c1    ZINC000019442215
O=C(NC1CC1)c1ccc([N+](=O)[O-])c(Cl)c1    ZINC000135059335
O=C(Nc1ccc([N+](=O)[O-])c(Cl)c1)C1CC1    ZINC000068010176
O=C(Nc1cccc([N+](=O)[O-])c1Cl)C1CC1    ZINC000282864881
C=CCNC(=O)c1ccc([N+](=O)[O-])c(Cl)c1    ZINC000002086328
O=C(NC1CC1)c1ccc(Cl)c([N+](=O)[O-])c1    ZINC000000452709
O=C(NC1CC1)c1cccc(Cl)c1[N+](=O)[O-]    ZINC000131865575
C=CCNC(=O)c1cccc(Cl)c1[N+](=O)[O-]    ZINC000131865355
O=C1CCCN1c1ccc(Cl)c([N+](=O)[O-])c1    ZINC000032627280
O=C(c1cccc([N+](=O)[O-])c1Cl)N1CCC1    ZINC000380574790
O=C(NC1CC1)c1cccc([N+](=O)[O-])c1Cl    ZINC000164060102
N#CCCCOc1ccc(Cl)c([N+](=O)[O-])c1    ZINC000309311533
CCCc1nc2cc(Cl)c([N+](=O)[O-])cc2o1    ZINC000008781879
O=C(c1ccc([N+](=O)[O-])c(Cl)c1)N1CCC1    ZINC000138264926
O=C(c1ccc(Cl)c([N+](=O)[O-])c1)N1CCC1    ZINC000264588600
O=C(c1cccc(Cl)c1[N+](=O)[O-])N1CCC1    ZINC000175080532
O=C(Nc1ccc(Cl)c([N+](=O)[O-])c1)C1CC1    ZINC000002643604
N#CCCCOc1cccc(Cl)c1[N+](=O)[O-]    ZINC000292767995
C=CCNC(=O)c1cccc([N+](=O)[O-])c1Cl    ZINC000164060469
O=[N+]([O-])c1ccc(F)c(Nc2ccco2)c1F    ZINC001215289737
O=[N+]([O-])c1ccc(F)c(Nc2ccoc2)c1F    ZINC001215289048
N#CCCSCc1ccc([N+](=O)[O-])c(F)c1    ZINC000840210922
Nc1cncn1-c1c(F)ccc([N+](=O)[O-])c1F    ZINC001215289184
Nc1cnn(-c2c(F)ccc([N+](=O)[O-])c2F)c1    ZINC001215285027
Nc1ccnn1-c1c(F)ccc([N+](=O)[O-])c1F    ZINC001215285587
C=CCOC(=O)c1cc([N+](=O)[O-])c(F)cc1N    ZINC000758078601
CC(=O)CC(=O)Nc1ccc(F)c([N+](=O)[O-])c1    ZINC000006262281
C=C[C@@H](C)NCc1ccc([N+](=O)[O-])c(Cl)c1    ZINC000309806976
CC(C)=CCNc1ccc(Cl)c([N+](=O)[O-])c1    ZINC000390170012
C=CCN(C)Cc1ccc([N+](=O)[O-])c(Cl)c1    ZINC000188577326
CN(Cc1ccc(Cl)c([N+](=O)[O-])c1)C1CC1    ZINC000037081093
CC1(NCc2ccc([N+](=O)[O-])c(Cl)c2)CC1    ZINC000309833642
C=C(C)CCNc1ccc(Cl)c([N+](=O)[O-])c1    ZINC000309543450
CN(Cc1ccc([N+](=O)[O-])c(Cl)c1)C1CC1    ZINC000189664077
C=CCN(C)Cc1ccc(Cl)c([N+](=O)[O-])c1    ZINC000121305177
O=[N+]([O-])c1cc(CN2CCCC2)ccc1Cl    ZINC000037403687
C=C(CC)CNc1ccc(Cl)c([N+](=O)[O-])c1    ZINC000381454969
O=[N+]([O-])c1cc(NCCC2CC2)ccc1Cl    ZINC000381538953
C=CCCNCc1ccc([N+](=O)[O-])c(Cl)c1    ZINC000826915629
C=C[C@H](C)NCc1ccc([N+](=O)[O-])c(Cl)c1    ZINC000309806977
O=[N+]([O-])c1cc(NCC2CCC2)ccc1Cl    ZINC000087584546
C=CCCCNc1ccc(Cl)c([N+](=O)[O-])c1    ZINC000303858065
O=[N+]([O-])c1ccc(CN2CCCC2)cc1Cl    ZINC000783506943
O=[N+]([O-])c1c(F)cccc1N1CCC=C(F)C1    ZINC000278651509
C#CCCCNc1cc(F)cc(F)c1[N+](=O)[O-]    ZINC000229850333
O=[N+]([O-])c1cc(O[C@@H]2CCCNC2)ccc1F    ZINC001218279955
O=[N+]([O-])c1ccc(CN2CC[C@@H](O)C2)cc1F    ZINC000094774773
O=[N+]([O-])c1ccc(OC[C@H]2CCNC2)cc1F    ZINC000051890775
C[C@H]1C[C@H](O)CN1c1cccc(F)c1[N+](=O)[O-]    ZINC000384831114
O=[N+]([O-])c1ccc(OC[C@@H]2CCNC2)cc1F    ZINC000051890774
C[C@@]1(O)CCN(c2cccc(F)c2[N+](=O)[O-])C1    ZINC000230483174
C[C@H]1CN(c2cccc(F)c2[N+](=O)[O-])CCO1    ZINC000048804760
C[C@]1(O)CCN(c2cccc(F)c2[N+](=O)[O-])C1    ZINC000230483214
C=CCCNc1cc(F)c([N+](=O)[O-])cc1CO    ZINC000865936821
CC[C@@H](C)C(=O)Nc1ccc(F)c([N+](=O)[O-])c1    ZINC000002828348
O=[N+]([O-])c1c(F)cccc1NC1CCOCC1    ZINC000037420980
C=CCN(C)c1cc(F)c([N+](=O)[O-])cc1CO    ZINC000865688174
O=[N+]([O-])c1c(F)cccc1N1CCC(O)CC1    ZINC000040452524
CO[C@@H]1CCN(c2cccc(F)c2[N+](=O)[O-])C1    ZINC000234770348
CO[C@H]1C[C@H](Nc2cccc(F)c2[N+](=O)[O-])C1    ZINC000706595379
CN(c1cccc(F)c1[N+](=O)[O-])C1CC(O)C1    ZINC000758917435
C[C@@H]1C[C@@H](O)CN1c1cccc(F)c1[N+](=O)[O-]    ZINC000384831111
CCCCC(=O)Nc1ccc(F)c([N+](=O)[O-])c1    ZINC000002064506
O=[N+]([O-])c1cc(CO)c(NC2CCC2)cc1F    ZINC000865525428
C[C@@H]1COC[C@@H]1Nc1cccc(F)c1[N+](=O)[O-]    ZINC000829434695
C[C@@H]1C[C@H](Nc2cccc(F)c2[N+](=O)[O-])CO1    ZINC000402377524
O=[N+]([O-])c1cc(CO)c(NCC2CC2)cc1F    ZINC000865429590
C[C@@H]1CN(c2cccc(F)c2[N+](=O)[O-])C[C@H]1O    ZINC000387916828
C[C@@H]1CN(c2cccc(F)c2[N+](=O)[O-])C[C@@H]1O    ZINC000387916833
O=[N+]([O-])c1c(F)cccc1N1CC[C@@H](CO)C1    ZINC000051886300
O=[N+]([O-])c1ccc(O[C@H]2CCCNC2)cc1F    ZINC000043501586
CCN(C)C(=O)Cc1cccc(F)c1[N+](=O)[O-]    ZINC000864811620
O=[N+]([O-])c1c(F)cccc1NC[C@@H]1CCCO1    ZINC000037420763
CN(c1cccc(F)c1[N+](=O)[O-])[C@@H]1CCOC1    ZINC000096523305
O=[N+]([O-])c1cc(O[C@H]2CCCNC2)ccc1F    ZINC001218279956
O=[N+]([O-])c1c(F)cccc1NC1(CO)CCC1    ZINC000163778471
CCN1CC(Oc2cccc([N+](=O)[O-])c2F)C1    ZINC001225793580
C[C@@H]1COCCN1c1cccc(F)c1[N+](=O)[O-]    ZINC000048805644
C[C@H]1C[C@@H](O)CN1c1cccc(F)c1[N+](=O)[O-]    ZINC000384831112
CC(C)(C)C(=O)Nc1ccc(F)c([N+](=O)[O-])c1    ZINC000005900840
C[C@@H]1[C@H](O)CCN1c1cccc(F)c1[N+](=O)[O-]    ZINC000829259735
O=[N+]([O-])c1c(F)cccc1N[C@H]1C[C@@H](CO)C1    ZINC000707568239
O=[N+]([O-])c1c(F)cccc1N1CC[C@H](CO)C1    ZINC000051886299
CN1CC[C@@H](Oc2ccc([N+](=O)[O-])c(F)c2)C1    ZINC001225911798
O=[N+]([O-])c1c(F)cccc1NC[C@H]1C[C@@H](O)C1    ZINC000720893614
CCN(CC)C(=O)c1ccc([N+](=O)[O-])c(F)c1    ZINC000038526370
CC(C)NC(=O)Cc1cccc(F)c1[N+](=O)[O-]    ZINC000864373853
CN1CC[C@H](Oc2ccc([N+](=O)[O-])c(F)c2)C1    ZINC001225911799
C[C@H]1COC[C@H]1Nc1cccc(F)c1[N+](=O)[O-]    ZINC000829434694
CCN1CC(Oc2cccc(F)c2[N+](=O)[O-])C1    ZINC001225665303
C[C@@H]1C[C@@H](Nc2cccc(F)c2[N+](=O)[O-])CO1    ZINC000402377522
O=[N+]([O-])c1c(F)cccc1N1CCC[C@@H](O)C1    ZINC000040452489
O=[N+]([O-])c1ccc(CN2CC[C@H](O)C2)cc1F    ZINC000094774772
O=[N+]([O-])c1cc(CO)c(N2CCCC2)cc1F    ZINC000865398037
CC(C)CC(=O)Nc1ccc(F)c([N+](=O)[O-])c1    ZINC000000449757
O=[N+]([O-])c1c(F)cccc1N1CCC[C@H](O)C1    ZINC000040452488
O=[N+]([O-])c1c(F)cccc1NC[C@H]1CCCO1    ZINC000037420766
O=[N+]([O-])c1c(F)cccc1O[C@@H]1CCCNC1    ZINC000051872956
O=[N+]([O-])c1c(F)cccc1NC[C@H](O)C1CC1    ZINC000109384925
O=[N+]([O-])c1c(F)cccc1OC1CCNCC1    ZINC000051865649
O=[N+]([O-])c1c(F)cccc1O[C@H]1CCCNC1    ZINC000051872960
O=[N+]([O-])c1c(F)cccc1NC[C@H]1C[C@H](O)C1    ZINC000720907754
CN1CC[C@H](Oc2cccc([N+](=O)[O-])c2F)C1    ZINC001225793749
O=[N+]([O-])c1c(F)cccc1NC[C@H]1CCOC1    ZINC000038094736
O=[N+]([O-])c1ccc(CN2CC[C@@H]2CO)cc1F    ZINC000934012875
CN(c1cccc(F)c1[N+](=O)[O-])[C@H]1CCOC1    ZINC000096523306
C[C@@H]1COC[C@H]1Nc1cccc(F)c1[N+](=O)[O-]    ZINC000829434693
O=[N+]([O-])c1c(F)cccc1N1CCCOCC1    ZINC000059950698
CCN(CC)C(=O)c1ccc(F)c([N+](=O)[O-])c1    ZINC000037248019
C[C@H]1COC[C@@H]1Nc1cccc(F)c1[N+](=O)[O-]    ZINC000829434696
CO[C@@]1(C)C[C@H]1Nc1cccc(F)c1[N+](=O)[O-]    ZINC000694329362
C=C[C@H](CO)NCc1ccc([N+](=O)[O-])c(F)c1    ZINC000717445289
C[C@H]1CN(c2cccc(F)c2[N+](=O)[O-])C[C@H]1O    ZINC000387916830
O=[N+]([O-])c1c(F)cccc1NCC1(O)CCC1    ZINC000074749197
C[C@@H]1C[C@H](O)CN1c1cccc(F)c1[N+](=O)[O-]    ZINC000384831113
CN1CC[C@H](Oc2ccc(F)c([N+](=O)[O-])c2)C1    ZINC001225382502
O=[N+]([O-])c1c(F)cccc1N[C@@H]1CCC[C@H]1O    ZINC000302667347
CN1CC[C@H](Oc2cccc(F)c2[N+](=O)[O-])C1    ZINC000304629444
O=[N+]([O-])c1ccc(CN2CC[C@H]2CO)cc1F    ZINC000934012877
O=[N+]([O-])c1c(F)cccc1NC[C@@H]1CCOC1    ZINC000038094735
COC1(C)CN(c2cccc(F)c2[N+](=O)[O-])C1    ZINC000382607394
CO[C@H]1CCN(c2cccc(F)c2[N+](=O)[O-])C1    ZINC000234987496
O=[N+]([O-])c1c(F)cccc1NCC1(CO)CC1    ZINC000080687227
CN1CC[C@@H](Oc2cccc([N+](=O)[O-])c2F)C1    ZINC001225793748
C[C@H]1C[C@@H](Nc2cccc(F)c2[N+](=O)[O-])CO1    ZINC000402377523
C[C@H]1COCCN1c1cccc(F)c1[N+](=O)[O-]    ZINC000048805647
C[C@H]1C[C@H](Nc2cccc(F)c2[N+](=O)[O-])CO1    ZINC000402377525
C[C@@H]1CN(c2cccc(F)c2[N+](=O)[O-])CCO1    ZINC000048804757
C[C@H]1CCN1c1cc(F)c([N+](=O)[O-])cc1CO    ZINC000865464786
O=[N+]([O-])c1c(F)cccc1N[C@H]1C[C@H](CO)C1    ZINC000896689943
CCCNC(=O)Cc1cccc(F)c1[N+](=O)[O-]    ZINC000864440718
C=C(C)CNc1cc(F)c([N+](=O)[O-])cc1CO    ZINC000865687494
CCN1CC(Oc2ccc([N+](=O)[O-])c(F)c2)C1    ZINC001225912239
O=[N+]([O-])c1c(F)cccc1NC[C@@H](O)C1CC1    ZINC000109384927
C[C@H]1CN(c2cccc(F)c2[N+](=O)[O-])C[C@@H]1O    ZINC000387916845
CN1CC[C@@H](Oc2ccc(F)c([N+](=O)[O-])c2)C1    ZINC001225382501
CC[C@H](C)C(=O)Nc1ccc(F)c([N+](=O)[O-])c1    ZINC000000455650
O=[N+]([O-])c1ccc(O[C@@H]2CCCNC2)cc1F    ZINC000043501585
CCN1CC(Oc2ccc(F)c([N+](=O)[O-])c2)C1    ZINC001225382180
O=[N+]([O-])c1c(F)cccc1N[C@H]1CCC[C@@H]1O    ZINC000302667350
O=[N+]([O-])c1cccc(O[C@H]2CCCNC2)c1F    ZINC001218279834
O=[N+]([O-])c1cccc(O[C@@H]2CCCNC2)c1F    ZINC001218279833
C[C@@H]1CCN1c1cc(F)c([N+](=O)[O-])cc1CO    ZINC000865464785
O=[N+]([O-])c1ccc(CN2CCOCC2)cc1F    ZINC000089065007
CC(C)CNC(=O)c1ccc(F)c([N+](=O)[O-])c1    ZINC000037248062
CN1CC[C@@H](Oc2cccc(F)c2[N+](=O)[O-])C1    ZINC000304629440
O=[N+]([O-])c1c(F)cccc1N1CCC[C@@H]1CO    ZINC000042434557
CC(C)[C@H](C)N(C)c1cccc(F)c1[N+](=O)[O-]    ZINC000054269471
CC(C)(C)CCNc1ccc(F)c([N+](=O)[O-])c1    ZINC000061839326
CC[C@@H](C)[C@H](C)Nc1cccc(F)c1[N+](=O)[O-]    ZINC000042557163
CC(C)CCN(C)c1cccc(F)c1[N+](=O)[O-]    ZINC000048805734
CC[C@H](C)CN(C)c1cccc(F)c1[N+](=O)[O-]    ZINC000054269443
CC(C)CCCNc1ccc(F)c([N+](=O)[O-])c1    ZINC000394059963
CC[C@@H](C)N(C)Cc1ccc([N+](=O)[O-])c(F)c1    ZINC000094774255
CN(Cc1ccc([N+](=O)[O-])c(F)c1)C(C)(C)C    ZINC000381948403
CC[C@H](C)[C@@H](C)Nc1cccc(F)c1[N+](=O)[O-]    ZINC000042557160
CC(C)CCCNc1cccc(F)c1[N+](=O)[O-]    ZINC000038094039
CC[C@H](C)N(C)Cc1ccc([N+](=O)[O-])c(F)c1    ZINC000094774256
CC[C@H](C)[C@H](C)Nc1cccc(F)c1[N+](=O)[O-]    ZINC000042557167
CCC[C@@H](C)N(C)c1cccc(F)c1[N+](=O)[O-]    ZINC000054269474
CCC(CC)CNc1cccc(F)c1[N+](=O)[O-]    ZINC000134375356
CCCN(CC)Cc1ccc([N+](=O)[O-])c(F)c1    ZINC000094774243
CCN(Cc1ccc([N+](=O)[O-])c(F)c1)C(C)C    ZINC000094774239
CCC[C@@H](CC)Nc1cccc(F)c1[N+](=O)[O-]    ZINC000050164787
CCCCN(C)Cc1ccc([N+](=O)[O-])c(F)c1    ZINC000094774171
CC(C)C[C@@H](C)Nc1cccc(F)c1[N+](=O)[O-]    ZINC000037420865
CC(C)CN(C)Cc1ccc([N+](=O)[O-])c(F)c1    ZINC000094774252
CCC[C@H](C)N(C)c1cccc(F)c1[N+](=O)[O-]    ZINC000054269477
CC(C)[C@@H](C)N(C)c1cccc(F)c1[N+](=O)[O-]    ZINC000054269470
CCCCCCNc1cccc(F)c1[N+](=O)[O-]    ZINC000070197393
CCC[C@H](CC)Nc1cccc(F)c1[N+](=O)[O-]    ZINC000050164789
CN(CC(C)(C)C)c1cccc(F)c1[N+](=O)[O-]    ZINC000054269697
CCCCN(CC)c1cccc(F)c1[N+](=O)[O-]    ZINC000048802027
CC(C)C[C@H](C)Nc1cccc(F)c1[N+](=O)[O-]    ZINC000037420868
CC(C)(C)CCNc1cccc(F)c1[N+](=O)[O-]    ZINC000132720109
CC[C@@H](C)CN(C)c1cccc(F)c1[N+](=O)[O-]    ZINC000054269441
CC[C@@H](C)[C@@H](C)Nc1cccc(F)c1[N+](=O)[O-]    ZINC000042557158
O=[N+]([O-])c1c(O)c(Cl)cc(Cl)c1Cl    ZINC000001661152
O=[N+]([O-])c1ccc(C(F)F)c(Cl)c1Cl    ZINC000263624928
O=[N+]([O-])c1cc(Cl)c(C(F)F)cc1Cl    ZINC000263625353
O=[N+]([O-])c1c(Cl)ccc(C(F)F)c1Cl    ZINC000263625191
O=[N+]([O-])c1cc(Cl)cc(C(F)F)c1Cl    ZINC000263624237
O=[N+]([O-])c1c(Cl)c(Cl)ccc1C(F)F    ZINC000263623197
O=[N+]([O-])c1cc(C(F)F)cc(Cl)c1Cl    ZINC000263623630
O=[N+]([O-])c1c(Cl)cc(Cl)cc1C(F)F    ZINC000263622933
O=[N+]([O-])c1c(Cl)ccc(Cl)c1C(F)F    ZINC000263625270
O=[N+]([O-])c1ccc(Cl)c(C(F)F)c1Cl    ZINC000263624883
O=[N+]([O-])c1cc(C(F)F)c(Cl)cc1Cl    ZINC000263623077
O=[N+]([O-])c1c(Cl)cc(C(F)F)cc1Cl    ZINC000263625182
O=[N+]([O-])c1cc(-c2csnn2)ccc1Cl    ZINC000001387549
O=[N+]([O-])c1cc(OC(F)F)c(Cl)cc1F    ZINC000034198318
O=[N+]([O-])c1cccc(OC(F)(F)F)c1Cl    ZINC000095215587
O=[N+]([O-])c1ccc(OC(F)(F)F)cc1Cl    ZINC000038813708
O=[N+]([O-])c1c(Cl)cccc1OC(F)(F)F    ZINC000145056290
O=[N+]([O-])c1ccc(OC(F)(F)Cl)cc1F    ZINC000095215517
O=[N+]([O-])c1c(F)cccc1OC(F)(F)Cl    ZINC000095215647
O=[N+]([O-])c1cc(OC(F)(F)Cl)ccc1F    ZINC000095215498
O=[N+]([O-])c1cc(OC(F)(F)F)ccc1Cl    ZINC000077028577
O=[N+]([O-])c1cccc(OC(F)(F)Cl)c1F    ZINC000095215427
O=[N+]([O-])c1c(F)cccc1SC(F)(F)F    ZINC000604221540
O=[N+]([O-])c1cccc(SC(F)(F)F)c1F    ZINC000604221693
O=[N+]([O-])c1ccc(SC(F)(F)F)cc1F    ZINC000604221637
O=c1[nH]c2cc(Cl)c([N+](=O)[O-])cc2[nH]c1=O    ZINC000013743976
O=c1[nH]c2ccc(Cl)c([N+](=O)[O-])c2nc1O    ZINC000000039639
O=c1[nH]c(O)nc2cc(Cl)c([N+](=O)[O-])cc12    ZINC000001606422
O=C1CC(Oc2ccc([N+](=O)[O-])c(Cl)c2)C1    ZINC000085506380
C=CCOC(=O)c1ccc(Cl)c([N+](=O)[O-])c1    ZINC000058800650
C=CCOC(=O)c1ccc([N+](=O)[O-])c(Cl)c1    ZINC000763721276
O=C1CC(Oc2cccc([N+](=O)[O-])c2Cl)C1    ZINC001225787100
COC(=O)/C=C/c1ccc(Cl)c([N+](=O)[O-])c1    ZINC000020281133
O=C1CC(Oc2cccc(Cl)c2[N+](=O)[O-])C1    ZINC001230914679
O=C1CC(Oc2ccc(Cl)c([N+](=O)[O-])c2)C1    ZINC000309279118
C=CCOC(=O)c1cccc(Cl)c1[N+](=O)[O-]    ZINC000145441763
C#CCOC(=O)c1c(F)ccc([N+](=O)[O-])c1F    ZINC000752563172
CC(=O)NN=Cc1ccc(Cl)c([N+](=O)[O-])c1    ZINC000687732964
CC(=O)N/N=C/c1ccc(Cl)c([N+](=O)[O-])c1    ZINC000007946597
Cn1c2cc(Cl)c([N+](=O)[O-])cc2n(C)c1=O    ZINC000004769707
O=[N+]([O-])c1ccc(F)c(Nc2ccno2)c1F    ZINC001215287772
Cc1nnc(-c2c(F)ccc([N+](=O)[O-])c2F)o1    ZINC001253456495
O=[N+]([O-])c1ccc(F)c(Nc2ccon2)c1F    ZINC001215285727
Cc1nnc(-c2cc(F)cc(F)c2[N+](=O)[O-])o1    ZINC001253462891
Cc1nnc(-c2cc([N+](=O)[O-])c(F)cc2F)o1    ZINC001253456248
Cc1nnc(-c2cc(F)c([N+](=O)[O-])cc2F)o1    ZINC001253457142
O=[N+]([O-])c1ccc(F)c(Nc2cnoc2)c1F    ZINC001215287229
Cc1nnc(-c2cc(F)cc([N+](=O)[O-])c2F)o1    ZINC001253471042
O=[N+]([O-])c1ccc(F)c(Nc2ncco2)c1F    ZINC001215285381
Cc1nnc(-c2cc(F)c([N+](=O)[O-])c(F)c2)o1    ZINC001253463453
N=C(N)NN=Cc1ccc(Cl)c([N+](=O)[O-])c1    ZINC000017326481
O=C1C[C@H](Oc2cccc([N+](=O)[O-])c2F)CO1    ZINC001225793607
O=C1OCC[C@@H]1Oc1cccc(F)c1[N+](=O)[O-]    ZINC001225664693
CC(=O)COC(=O)c1ccc([N+](=O)[O-])c(F)c1    ZINC000731518201
O=C1C[C@H](Oc2ccc(F)c([N+](=O)[O-])c2)CO1    ZINC001225383354
O=C1OCC[C@@H]1Oc1ccc(F)c([N+](=O)[O-])c1    ZINC001225381062
O=C1OCC[C@@H]1Oc1ccc([N+](=O)[O-])c(F)c1    ZINC001225914005
O=C1OCC[C@H]1Oc1cccc([N+](=O)[O-])c1F    ZINC001225794177
O=C1OCC[C@H]1Oc1cccc(F)c1[N+](=O)[O-]    ZINC001225664691
O=C1OCC[C@@H]1Oc1cccc([N+](=O)[O-])c1F    ZINC001225794178
CC(=O)C(=O)COc1ccc([N+](=O)[O-])c(F)c1    ZINC000808021579
O=C1OCC[C@H]1Oc1ccc([N+](=O)[O-])c(F)c1    ZINC001225914003
O=C1OCC[C@H]1Oc1ccc(F)c([N+](=O)[O-])c1    ZINC001225381061
O=C1C[C@H](Oc2ccc([N+](=O)[O-])c(F)c2)CO1    ZINC001225913888
O=C1C[C@H](Oc2cccc(F)c2[N+](=O)[O-])CO1    ZINC001225663244
C[C@@H](Oc1cccc(Cl)c1[N+](=O)[O-])C1CC1    ZINC000719032962
C[C@@H](Oc1ccc(Cl)c([N+](=O)[O-])c1)C1CC1    ZINC001229961810
C=C[C@H](CC)Oc1cccc(Cl)c1[N+](=O)[O-]    ZINC001230918463
O=[N+]([O-])c1cc(OCC2CCC2)ccc1Cl    ZINC000309474681
C=C[C@@H](CC)Oc1ccc([N+](=O)[O-])c(Cl)c1    ZINC001228758636
C=C[C@H](CC)Oc1cccc([N+](=O)[O-])c1Cl    ZINC001225785650
O=[N+]([O-])c1c(Cl)cccc1OCC1CCC1    ZINC000719752353
C=C[C@H](CC)Oc1ccc([N+](=O)[O-])c(Cl)c1    ZINC001228758635
CC(C)=CCOc1cccc(Cl)c1[N+](=O)[O-]    ZINC000814775443
C=CCCCOc1ccc(Cl)c([N+](=O)[O-])c1    ZINC000309335800
C=C[C@H](CC)Oc1ccc(Cl)c([N+](=O)[O-])c1    ZINC001229962373
C=C[C@@H](CC)Oc1cccc(Cl)c1[N+](=O)[O-]    ZINC001230918467
O=[N+]([O-])c1c(Cl)cccc1OCCC1CC1    ZINC000229461432
O=[N+]([O-])c1ccc(OC2CCCC2)cc1Cl    ZINC000087543439
Cc1ccc([N+](=O)[O-])c(Cl)c1OC1CCC1    ZINC001226988694
C=C(CC)COc1ccc([N+](=O)[O-])c(Cl)c1    ZINC000087543443
O=[N+]([O-])c1cc(OC2CCCC2)ccc1Cl    ZINC000309332117
C=C[C@H](C)Oc1c(C)ccc([N+](=O)[O-])c1Cl    ZINC001226990928
C=CC[C@@H](C)Oc1cccc(Cl)c1[N+](=O)[O-]    ZINC001230916507
C=C(CC)COc1cccc(Cl)c1[N+](=O)[O-]    ZINC000814774955
C=C(C)CCOc1ccc(Cl)c([N+](=O)[O-])c1    ZINC000309281449
O=[N+]([O-])c1cccc(OC2CCCC2)c1Cl    ZINC001225786563
O=[N+]([O-])c1ccc(OCC2CCC2)cc1Cl    ZINC000085502278
C=C(C)CCOc1cccc(Cl)c1[N+](=O)[O-]    ZINC000168846506
C=CC[C@@H](C)Oc1cccc([N+](=O)[O-])c1Cl    ZINC001225786815
C=CCCCOc1cccc(Cl)c1[N+](=O)[O-]    ZINC000163124044
C=C[C@@H](CC)Oc1cccc([N+](=O)[O-])c1Cl    ZINC001225785651
CC(C)=CCOc1ccc([N+](=O)[O-])c(Cl)c1    ZINC000087543429
C[C@H](Oc1cccc([N+](=O)[O-])c1Cl)C1CC1    ZINC001225786693
C[C@H](Oc1ccc([N+](=O)[O-])c(Cl)c1)C1CC1    ZINC001228757046
CC(C)=CCOc1ccc(Cl)c([N+](=O)[O-])c1    ZINC000380991368
C[C@@H](Oc1cccc([N+](=O)[O-])c1Cl)C1CC1    ZINC001225786691
C=C[C@@H](CC)Oc1ccc(Cl)c([N+](=O)[O-])c1    ZINC001229962374
C=C(CC)COc1ccc(Cl)c([N+](=O)[O-])c1    ZINC000309395007
O=[N+]([O-])c1c(Cl)cccc1OC1CCCC1    ZINC000132687761
O=[N+]([O-])c1cc(OCCC2CC2)ccc1Cl    ZINC000309457282
C[C@H](Oc1ccc(Cl)c([N+](=O)[O-])c1)C1CC1    ZINC001229961811
C[C@H](Oc1cccc(Cl)c1[N+](=O)[O-])C1CC1    ZINC000719032966
C[C@@H](Oc1ccc([N+](=O)[O-])c(Cl)c1)C1CC1    ZINC001228757045
O=[N+]([O-])c1ccc(OCCC2CC2)cc1Cl    ZINC000087543419
C=CCCCOc1ccc([N+](=O)[O-])c(Cl)c1    ZINC000083748223
C=C[C@@H](C)Oc1c(C)ccc([N+](=O)[O-])c1Cl    ZINC001226990927
C=CC[C@@H](C)Oc1ccc([N+](=O)[O-])c(Cl)c1    ZINC000715748905
C=CC[C@@H](C)Oc1ccc(Cl)c([N+](=O)[O-])c1    ZINC000715750361
O=[N+]([O-])c1cc(F)c(O[C@@H]2C=CCC2)cc1F    ZINC001233599383
C#C[C@H](CC)Oc1cc([N+](=O)[O-])c(F)cc1F    ZINC001226186350
O=[N+]([O-])c1c(F)cc(F)cc1O[C@@H]1C=CCC1    ZINC001228612183
C=CC(C=C)Oc1cc(F)c([N+](=O)[O-])cc1F    ZINC001233600587
C#CC[C@@H](C)Oc1cc([N+](=O)[O-])c(F)cc1F    ZINC001226180095
O=[N+]([O-])c1c(F)cc(O[C@H]2C=CCC2)cc1F    ZINC001233752290
C#C[C@H](CC)Oc1cc(F)c([N+](=O)[O-])cc1F    ZINC001233598117
C#C[C@H](CC)Oc1cc(F)cc(F)c1[N+](=O)[O-]    ZINC001228612694
C#C[C@H](CC)Oc1cc(F)c([N+](=O)[O-])c(F)c1    ZINC001233753048
CC#CCCOc1ccc([N+](=O)[O-])c(F)c1F    ZINC000295887370
C#CCCCOc1ccc([N+](=O)[O-])c(F)c1F    ZINC000295676666
O=[N+]([O-])c1ccc(O[C@@H]2C=CCC2)c(F)c1F    ZINC001233771508
C#C[C@H](CC)Oc1ccc([N+](=O)[O-])c(F)c1F    ZINC001233764493
O=[N+]([O-])c1c(F)cc(F)cc1OC1CC=CC1    ZINC001228610406
C#CCCCOc1cc([N+](=O)[O-])c(F)cc1F    ZINC001327179837
O=[N+]([O-])c1c(F)cc(OC2CC=CC2)cc1F    ZINC001233752143
CC#CCCOc1cc([N+](=O)[O-])c(F)cc1F    ZINC001333297107
C#CC[C@@H](C)Oc1ccc([N+](=O)[O-])c(F)c1F    ZINC001233765768
O=[N+]([O-])c1cc(F)c(O[C@H]2C=CCC2)cc1F    ZINC001233599384
C#CC[C@H](C)Oc1ccc([N+](=O)[O-])c(F)c1F    ZINC001233765769
O=[N+]([O-])c1cc(OC2CC=CC2)c(F)cc1F    ZINC001226186347
O=[N+]([O-])c1c(F)cc(F)cc1O[C@H]1C=CCC1    ZINC001228612185
O=[N+]([O-])c1cc(O[C@H]2C=CCC2)c(F)cc1F    ZINC001226180113
C#CC[C@H](C)Oc1cc(F)c([N+](=O)[O-])c(F)c1    ZINC001233752574
C#CC[C@H](C)Oc1cc([N+](=O)[O-])c(F)cc1F    ZINC001226180097
C=CC(C=C)Oc1cc(F)c([N+](=O)[O-])c(F)c1    ZINC001233753327
C=CC(C=C)Oc1cc([N+](=O)[O-])c(F)cc1F    ZINC001226181343
C#CC[C@H](C)Oc1cc(F)cc(F)c1[N+](=O)[O-]    ZINC001228610884
C#C[C@@H](CC)Oc1cc([N+](=O)[O-])c(F)cc1F    ZINC001226186351
O=[N+]([O-])c1cc(O[C@@H]2C=CCC2)c(F)cc1F    ZINC001226180112
C#C[C@@H](CC)Oc1cc(F)cc(F)c1[N+](=O)[O-]    ZINC001228612696
C=CC(C=C)Oc1ccc([N+](=O)[O-])c(F)c1F    ZINC001233765409
C#C[C@@H](CC)Oc1ccc([N+](=O)[O-])c(F)c1F    ZINC001233764494
C#CC[C@H](C)Oc1cc(F)c([N+](=O)[O-])cc1F    ZINC001233600799
O=[N+]([O-])c1cc(F)c(OC2CC=CC2)cc1F    ZINC001233597459
O=[N+]([O-])c1ccc(OC2CC=CC2)c(F)c1F    ZINC001233764948
C#CC[C@@H](C)Oc1cc(F)c([N+](=O)[O-])c(F)c1    ZINC001233752565
O=[N+]([O-])c1ccc(O[C@H]2C=CCC2)c(F)c1F    ZINC001233771509
O=[N+]([O-])c1c(F)cc(O[C@@H]2C=CCC2)cc1F    ZINC001233752288
C#C[C@@H](CC)Oc1cc(F)c([N+](=O)[O-])c(F)c1    ZINC001233753049
C#CC[C@@H](C)Oc1cc(F)c([N+](=O)[O-])cc1F    ZINC001233600795
C=CC(C=C)Oc1cc(F)cc(F)c1[N+](=O)[O-]    ZINC001228613410
C#C[C@@H](CC)Oc1cc(F)c([N+](=O)[O-])cc1F    ZINC001233598118
C#CC[C@@H](C)Oc1cc(F)cc(F)c1[N+](=O)[O-]    ZINC001228610883
O=[N+]([O-])c1ccc(CSC2CCC2)cc1F    ZINC000829742932
O=[N+]([O-])c1ccc(CSCC2CC2)cc1F    ZINC000812252800
CCCNN=Cc1ccc(Cl)c([N+](=O)[O-])c1    ZINC000915965130
CC[C@H](C)OC(=O)c1ccc([N+](=O)[O-])c(F)c1    ZINC000111677974
CCCC(=O)COc1ccc([N+](=O)[O-])c(F)c1    ZINC000050185539
O=[N+]([O-])c1ccc(OC[C@H]2CCOC2)cc1F    ZINC000110049150
O=[N+]([O-])c1ccc(OCCOC2CC2)cc1F    ZINC000711686641
C[C@H]1COC[C@@H]1Oc1ccc([N+](=O)[O-])c(F)c1    ZINC001225912364
C[C@H]1COC[C@@H]1Oc1cccc([N+](=O)[O-])c1F    ZINC001225794592
C[C@H]1COC[C@@H]1Oc1cccc(F)c1[N+](=O)[O-]    ZINC000705838742
C[C@H]1COC[C@@H]1Oc1ccc(F)c([N+](=O)[O-])c1    ZINC001225383183
O=[N+]([O-])c1c(F)cccc1OC1CCOCC1    ZINC000054269254
CC(C)COC(=O)c1ccc([N+](=O)[O-])c(F)c1    ZINC000104441000
O=[N+]([O-])c1cccc(OC[C@H]2C[C@H](O)C2)c1F    ZINC001218424791
O=[N+]([O-])c1cc(O[C@@H]2CCCOC2)ccc1F    ZINC001225381775
O=[N+]([O-])c1c(F)cccc1OC[C@H]1C[C@H](O)C1    ZINC001218424565
CC(C)C(=O)OCc1ccc([N+](=O)[O-])c(F)c1    ZINC000782008284
O=[N+]([O-])c1cc(OC2CCOCC2)ccc1F    ZINC001225383391
O=[N+]([O-])c1ccc(OC[C@@H]2CCCO2)cc1F    ZINC000110049216
CC(C)(C)C(=O)Oc1ccc(F)c([N+](=O)[O-])c1    ZINC000214479338
O=[N+]([O-])c1c(F)cccc1OC[C@H]1C[C@@H](O)C1    ZINC001218430062
CCCCOC(=O)c1ccc([N+](=O)[O-])c(F)c1    ZINC000112492822
O=[N+]([O-])c1ccc(OC[C@H]2C[C@H](O)C2)cc1F    ZINC001218424695
CC1(COc2ccc([N+](=O)[O-])c(F)c2)COC1    ZINC000741852386
CC(C)(C)OC(=O)c1ccc(F)c([N+](=O)[O-])c1    ZINC000091302029
O=[N+]([O-])c1ccc(OC[C@@H]2CCOC2)cc1F    ZINC000110049146
O=[N+]([O-])c1ccc(OC2CCOCC2)cc1F    ZINC000134153083
O=[N+]([O-])c1c(F)cccc1O[C@H]1CCCOC1    ZINC001225663312
O=[N+]([O-])c1cccc(OC[C@H]2CCCO2)c1F    ZINC001225794108
CC(C)C(=O)COc1ccc([N+](=O)[O-])c(F)c1    ZINC000113419004
O=[N+]([O-])c1cccc(OC[C@H]2C[C@@H](O)C2)c1F    ZINC001218430450
CC[C@@H](C)OC(=O)c1ccc([N+](=O)[O-])c(F)c1    ZINC000111677973
O=[N+]([O-])c1cc(OC[C@H]2C[C@H](O)C2)ccc1F    ZINC001218423076
O=[N+]([O-])c1cccc(OC2CCOCC2)c1F    ZINC001225794154
O=[N+]([O-])c1ccc(O[C@@H]2CCCOC2)cc1F    ZINC000225357072
O=[N+]([O-])c1cccc(O[C@H]2CCCOC2)c1F    ZINC001225794209
O=[N+]([O-])c1cc(OC[C@H]2CCCO2)ccc1F    ZINC001225383127
O=[N+]([O-])c1cccc(O[C@@H]2CCCOC2)c1F    ZINC001225794208
O=[N+]([O-])c1cc(OC[C@@H]2CCCO2)ccc1F    ZINC001225383129
CC(C)(C)OC(=O)c1ccc([N+](=O)[O-])c(F)c1    ZINC000038868980
O=[N+]([O-])c1c(F)cccc1OC[C@@H]1CCCO1    ZINC000054268919
O=[N+]([O-])c1c(F)cccc1O[C@@H]1CCCOC1    ZINC001225663311
CCCC(=O)OCc1ccc([N+](=O)[O-])c(F)c1    ZINC000782008116
O=[N+]([O-])c1ccc(O[C@H]2CCCOC2)cc1F    ZINC000225357104
C=CCOCCOc1ccc([N+](=O)[O-])c(F)c1    ZINC000292655688
O=[N+]([O-])c1cc(O[C@H]2CCCOC2)ccc1F    ZINC001225381785
CCOC(=O)[C@H](C)c1ccc([N+](=O)[O-])c(F)c1    ZINC000039328861
O=[N+]([O-])c1c(F)cccc1OC[C@H]1CCCO1    ZINC000054268920
O=[N+]([O-])c1ccc(OC[C@H]2CCCO2)cc1F    ZINC000110049219
CCOC(=O)[C@@H](C)c1ccc([N+](=O)[O-])c(F)c1    ZINC000039328860
O=[N+]([O-])c1cccc(OC[C@@H]2CCCO2)c1F    ZINC001225794109
CNC(=O)CN(C)c1cccc(F)c1[N+](=O)[O-]    ZINC000048567938
CCCNC(=O)Nc1ccc(F)c([N+](=O)[O-])c1    ZINC000137063832
CCCNC(=O)c1cc([N+](=O)[O-])c(F)cc1N    ZINC000279249577
CC(C)NC(=O)c1cc([N+](=O)[O-])c(F)cc1N    ZINC000279295606
CN(CC(N)=O)Cc1ccc([N+](=O)[O-])c(F)c1    ZINC000094774280
CCN(C)C(=O)c1cc([N+](=O)[O-])c(F)cc1N    ZINC000283491716
CC(C)C(=O)NNc1cccc(F)c1[N+](=O)[O-]    ZINC000279431666
CCNC(=O)CNc1cccc(F)c1[N+](=O)[O-]    ZINC000037420967
CCC(=N)NOCc1ccc([N+](=O)[O-])c(F)c1    ZINC000842648018
CCCC(=O)NNc1ccc(F)c([N+](=O)[O-])c1    ZINC000842242993
C[C@@H](CC(N)=O)Nc1cccc(F)c1[N+](=O)[O-]    ZINC000122259718
CNC(=O)CCNc1cccc(F)c1[N+](=O)[O-]    ZINC000044995979
C[C@H](CC(N)=O)Nc1cccc(F)c1[N+](=O)[O-]    ZINC000122259897
CCCC(=O)NNc1cccc(F)c1[N+](=O)[O-]    ZINC000790591156
CC(C)NC(=O)Nc1ccc(F)c([N+](=O)[O-])c1    ZINC000149536194
NCCNC(=O)Cc1cccc(F)c1[N+](=O)[O-]    ZINC001580311491
COCC(C)=NNc1cccc(F)c1[N+](=O)[O-]    ZINC000790310704
CN(CCC(N)=O)c1cccc(F)c1[N+](=O)[O-]    ZINC000286595182
CN(C)C(=O)CNc1cccc(F)c1[N+](=O)[O-]    ZINC000037420847
CC(C)C(=O)NNc1ccc(F)c([N+](=O)[O-])c1    ZINC000771593446
CNC(=O)[C@H](C)Nc1cccc(F)c1[N+](=O)[O-]    ZINC000042571600
CCN(C)C(=O)Nc1ccc(F)c([N+](=O)[O-])c1    ZINC000233439183
CC(=O)NCCNc1cccc(F)c1[N+](=O)[O-]    ZINC000037420960
CCNC(=O)CNc1ccc(F)c([N+](=O)[O-])c1    ZINC000009951210
CC(CCO)=NNc1cccc(F)c1[N+](=O)[O-]    ZINC000790306744
CN(C)C(=O)CNc1ccc(F)c([N+](=O)[O-])c1    ZINC000058019807
CC[C@H](Oc1ccc(F)c([N+](=O)[O-])c1)C(C)C    ZINC001225383876
CCC[C@@H](CC)Oc1ccc(F)c([N+](=O)[O-])c1    ZINC001225381395
CCC[C@@H](CC)Oc1cccc([N+](=O)[O-])c1F    ZINC001225794931
CC[C@H](C)[C@H](C)Oc1ccc(F)c([N+](=O)[O-])c1    ZINC001225381505
CC[C@H](Oc1cccc(F)c1[N+](=O)[O-])C(C)C    ZINC001225673165
CC(C)C[C@H](C)Oc1ccc(F)c([N+](=O)[O-])c1    ZINC001225382092
CC[C@@H](Oc1ccc([N+](=O)[O-])c(F)c1)C(C)C    ZINC001225915022
CCCC[C@@H](C)Oc1cccc([N+](=O)[O-])c1F    ZINC001225794034
CCC[C@H](CC)Oc1cccc(F)c1[N+](=O)[O-]    ZINC001225663794
CC[C@@H](C)[C@H](C)Oc1ccc([N+](=O)[O-])c(F)c1    ZINC000319767525
CC[C@H](C)[C@H](C)Oc1cccc([N+](=O)[O-])c1F    ZINC001225797419
CCCC[C@H](C)Oc1cccc(F)c1[N+](=O)[O-]    ZINC001225664252
CC[C@H](Oc1ccc([N+](=O)[O-])c(F)c1)C(C)C    ZINC001225915023
CC(C)(C)CCOc1ccc([N+](=O)[O-])c(F)c1    ZINC000134158387
CC[C@H](C)[C@H](C)Oc1ccc([N+](=O)[O-])c(F)c1    ZINC000319767527
CC[C@@H](C)[C@H](C)Oc1ccc(F)c([N+](=O)[O-])c1    ZINC001225381503
CCCC[C@@H](C)Oc1ccc(F)c([N+](=O)[O-])c1    ZINC001225382239
CC[C@H](C)[C@@H](C)Oc1cccc([N+](=O)[O-])c1F    ZINC001225797418
CC[C@H](C)[C@H](C)Oc1cccc(F)c1[N+](=O)[O-]    ZINC001225667977
CCCC[C@H](C)Oc1cccc([N+](=O)[O-])c1F    ZINC001225794035
CC(C)C[C@@H](C)Oc1ccc(F)c([N+](=O)[O-])c1    ZINC001225382091
CC[C@@H](C)[C@@H](C)Oc1ccc(F)c([N+](=O)[O-])c1    ZINC001225381506
CCC[C@@H](CC)Oc1ccc([N+](=O)[O-])c(F)c1    ZINC001225913975
CC[C@H](Oc1cccc([N+](=O)[O-])c1F)C(C)C    ZINC001225795938
CCC[C@@H](CC)Oc1cccc(F)c1[N+](=O)[O-]    ZINC001225663792
CCC[C@H](CC)Oc1ccc(F)c([N+](=O)[O-])c1    ZINC001225381400
CC(C)C[C@H](C)Oc1cccc(F)c1[N+](=O)[O-]    ZINC000054268922
CC(C)C[C@H](C)Oc1cccc([N+](=O)[O-])c1F    ZINC001225794998
CCCC[C@@H](C)Oc1ccc([N+](=O)[O-])c(F)c1    ZINC001225912942
CC[C@@H](C)[C@@H](C)Oc1ccc([N+](=O)[O-])c(F)c1    ZINC000319767528
CC(C)C[C@@H](C)Oc1ccc([N+](=O)[O-])c(F)c1    ZINC000304583809
CC[C@H](C)[C@@H](C)Oc1cccc(F)c1[N+](=O)[O-]    ZINC001225667974
CC[C@@H](C)[C@@H](C)Oc1cccc(F)c1[N+](=O)[O-]    ZINC001225667979
CC(C)C[C@H](C)Oc1ccc([N+](=O)[O-])c(F)c1    ZINC000304583812
CCCC[C@@H](C)Oc1cccc(F)c1[N+](=O)[O-]    ZINC001225664250
CC[C@@H](Oc1cccc(F)c1[N+](=O)[O-])C(C)C    ZINC001225673166
CCCC[C@H](C)Oc1ccc([N+](=O)[O-])c(F)c1    ZINC001225912943
CC[C@@H](C)[C@H](C)Oc1cccc([N+](=O)[O-])c1F    ZINC001225797417
CC[C@H](C)[C@@H](C)Oc1ccc([N+](=O)[O-])c(F)c1    ZINC000319767526
CC[C@@H](Oc1ccc(F)c([N+](=O)[O-])c1)C(C)C    ZINC001225383874
CCC[C@H](CC)Oc1cccc([N+](=O)[O-])c1F    ZINC001225794932
CCCCCCOc1ccc([N+](=O)[O-])c(F)c1    ZINC000110049136
CC[C@@H](C)[C@H](C)Oc1cccc(F)c1[N+](=O)[O-]    ZINC001225667971
CC[C@@H](Oc1cccc([N+](=O)[O-])c1F)C(C)C    ZINC001225795939
CCC[C@H](CC)Oc1ccc([N+](=O)[O-])c(F)c1    ZINC001225913976
CC(C)C[C@@H](C)Oc1cccc([N+](=O)[O-])c1F    ZINC001225794997
CC[C@@H](C)[C@@H](C)Oc1cccc([N+](=O)[O-])c1F    ZINC001225797420
CC(C)C[C@@H](C)Oc1cccc(F)c1[N+](=O)[O-]    ZINC000054268921
CC[C@H](C)[C@@H](C)Oc1ccc(F)c([N+](=O)[O-])c1    ZINC001225381504
CCCC[C@H](C)Oc1ccc(F)c([N+](=O)[O-])c1    ZINC001225382240
C[C@@H](CNc1cccc(F)c1[N+](=O)[O-])N(C)C    ZINC000038089148
CN(C)CCN(C)c1cccc(F)c1[N+](=O)[O-]    ZINC000111144357
C[C@H](CNc1cccc(F)c1[N+](=O)[O-])N(C)C    ZINC000038089149
C[C@@H](CN(C)C)Nc1cccc(F)c1[N+](=O)[O-]    ZINC000169024029
CCN(C)CCNc1cccc(F)c1[N+](=O)[O-]    ZINC000054128034
CN(C)CCCNc1cccc(F)c1[N+](=O)[O-]    ZINC000037420747
O=[N+]([O-])c1cc(Cl)c2ccncc2c1Cl    ZINC000052507775
O=[N+]([O-])c1c(Cl)ccc2c(Cl)ccnc21    ZINC000001640985
O=[N+]([O-])c1c(Cl)ccc2nc(Cl)ccc21    ZINC000040448734
O=[N+]([O-])c1cc(Cl)c2cccnc2c1Cl    ZINC000584906739
O=C1OCCN1c1ccc(Cl)c([N+](=O)[O-])c1    ZINC000071790360
N#CCOC(=O)c1c(F)ccc([N+](=O)[O-])c1F    ZINC000752566348
NC(=O)N/N=C/c1ccc(Cl)c([N+](=O)[O-])c1    ZINC000003162903
NC(=O)NN=Cc1ccc(Cl)c([N+](=O)[O-])c1    ZINC000252446799
NC(=O)N/N=C\c1ccc(Cl)c([N+](=O)[O-])c1    ZINC000033399669
O=[N+]([O-])c1ccc(F)c(Nc2nnco2)c1F    ZINC001215285435
NC(=O)COC(=O)c1ccc([N+](=O)[O-])c(F)c1    ZINC000728154036
CC(=O)Nc1cc([N+](=O)[O-])c(F)cc1C(=O)O    ZINC000091301980
CCCNC(=O)c1ccc(Cl)c([N+](=O)[O-])c1    ZINC000004151048
O=[N+]([O-])c1c(Cl)cccc1O[C@H]1CCNC1    ZINC000163173322
CC(C)NC(=O)c1cccc(Cl)c1[N+](=O)[O-]    ZINC000131865146
CC(C)NC(=O)c1cccc([N+](=O)[O-])c1Cl    ZINC000164059969
O=[N+]([O-])c1ccc(N2CCOCC2)cc1Cl    ZINC000005799227
CN1CC(Oc2ccc(Cl)c([N+](=O)[O-])c2)C1    ZINC001229961966
CCCNC(=O)c1cccc(Cl)c1[N+](=O)[O-]    ZINC000131865804
CCCNC(=O)c1cccc([N+](=O)[O-])c1Cl    ZINC000164059851
CCC(=O)Nc1cc(Cl)c([N+](=O)[O-])cc1C    ZINC000004526061
O=[N+]([O-])c1cc(O[C@H]2CCNC2)ccc1Cl    ZINC000309287899
CCCC(=O)Nc1ccc(Cl)c([N+](=O)[O-])c1    ZINC000000491997
CCCON=Cc1ccc(Cl)c([N+](=O)[O-])c1    ZINC000842565655
O=[N+]([O-])c1cccc(O[C@H]2CCNC2)c1Cl    ZINC001218175941
CCN(C)C(=O)c1cccc(Cl)c1[N+](=O)[O-]    ZINC000131867294
O=[N+]([O-])c1cc(OCC2CNC2)ccc1Cl    ZINC000309325728
CC(C)NC(=O)c1ccc([N+](=O)[O-])c(Cl)c1    ZINC000135059317
CCCNC(=O)c1ccc([N+](=O)[O-])c(Cl)c1    ZINC000135059291
CCN(C)C(=O)c1cccc([N+](=O)[O-])c1Cl    ZINC000164060752
CC(C)NC(=O)c1ccc(Cl)c([N+](=O)[O-])c1    ZINC000000299499
CCCC(=O)Nc1cccc([N+](=O)[O-])c1Cl    ZINC000304310054
CCCC(=O)Nc1ccc([N+](=O)[O-])c(Cl)c1    ZINC000068010250
CC(C)C(=O)Nc1ccc(Cl)c([N+](=O)[O-])c1    ZINC000005005217
CN1CC(Oc2cccc([N+](=O)[O-])c2Cl)C1    ZINC001225786656
O=[N+]([O-])c1c(Cl)cccc1OCC1CNC1    ZINC000830409375
CN1CC(Oc2cccc(Cl)c2[N+](=O)[O-])C1    ZINC001230918383
O=[N+]([O-])c1ccc(O[C@H]2CCNC2)cc1Cl    ZINC000051783926
CN1CC(Oc2ccc([N+](=O)[O-])c(Cl)c2)C1    ZINC001228754561
CCON=C(C)c1ccc(Cl)c([N+](=O)[O-])c1    ZINC000767464553
CCN(C)C(=O)c1ccc(Cl)c([N+](=O)[O-])c1    ZINC000037023334
CCC(=O)Nc1cc([N+](=O)[O-])c(Cl)cc1C    ZINC000118634214
CC(C)C(=O)Nc1ccc([N+](=O)[O-])c(Cl)c1    ZINC000039333446
CC(C)ON=Cc1ccc(Cl)c([N+](=O)[O-])c1    ZINC000835004515
CCN(C)C(=O)c1ccc([N+](=O)[O-])c(Cl)c1    ZINC000135059471
CC(C)C(=O)Nc1cccc([N+](=O)[O-])c1Cl    ZINC000282946192
O=C(Nc1ccc(F)c([N+](=O)[O-])c1)[C@@H]1C[C@H]1F    ZINC001336528429
O=C1CC(Nc2cc(F)cc(F)c2[N+](=O)[O-])C1    ZINC001167341301
O=C(Nc1ccc(F)c([N+](=O)[O-])c1)[C@H]1C[C@H]1F    ZINC001336528430
N#CCCCOc1ccc([N+](=O)[O-])c(F)c1F    ZINC000296105257
N#CCCCOc1cc([N+](=O)[O-])c(F)cc1F    ZINC001261598129
O=C(Nc1ccc(F)c([N+](=O)[O-])c1)[C@@H]1C[C@@H]1F    ZINC001336528431
O=C(Nc1cc([N+](=O)[O-])c(F)cc1F)C1CC1    ZINC000058574276
O=C(Nc1ccc(F)c([N+](=O)[O-])c1)[C@H]1C[C@@H]1F    ZINC001336528432
O=[N+]([O-])c1c(F)cccc1N[C@H]1CCSC1    ZINC000078499877
O=[N+]([O-])c1c(F)cccc1N1CCSCC1    ZINC000048805708
O=[N+]([O-])c1c(F)cccc1N[C@@H]1CCSC1    ZINC000078499869
CCNC(=O)COc1ccc([N+](=O)[O-])c(F)c1    ZINC000049519092
O=[N+]([O-])c1c(F)cccc1N1C[C@H](O)[C@@H](O)C1    ZINC000236614281
O=[N+]([O-])c1c(F)cccc1N[C@H]1COC[C@H]1O    ZINC000323100636
CCOCC(=O)Nc1ccc(F)c([N+](=O)[O-])c1    ZINC000006758529
CCONC(=O)Cc1cccc(F)c1[N+](=O)[O-]    ZINC000864690909
C[C@H](CC(=O)O)Nc1cccc(F)c1[N+](=O)[O-]    ZINC000037418930
CCOC(=O)CNc1ccc(F)c([N+](=O)[O-])c1    ZINC000073049290
CO[C@H](C)C(=O)Nc1ccc(F)c([N+](=O)[O-])c1    ZINC000048637680
O=[N+]([O-])c1c(F)cccc1N1C[C@@H](O)[C@@H](O)C1    ZINC000236614314
CCCOC(=O)c1cc([N+](=O)[O-])c(F)cc1N    ZINC000758085987
O=[N+]([O-])c1cc(CO)c(N2CC(O)C2)cc1F    ZINC000865502681
C[C@@H](C(=O)O)N(C)c1cccc(F)c1[N+](=O)[O-]    ZINC000054054511
O=C(Cc1cccc(F)c1[N+](=O)[O-])NCCO    ZINC000864407213
CC[C@H](Nc1cccc(F)c1[N+](=O)[O-])C(=O)O    ZINC000037418942
CC[C@@H](Nc1cccc(F)c1[N+](=O)[O-])C(=O)O    ZINC000037418944
O=C(O)CCCNc1cccc(F)c1[N+](=O)[O-]    ZINC000037418914
O=[N+]([O-])c1c(F)cccc1N1C[C@@H](O)[C@H](O)C1    ZINC000236535359
COCCC(=O)Nc1ccc(F)c([N+](=O)[O-])c1    ZINC000171260616
O=[N+]([O-])c1c(F)cccc1N[C@@H]1COC[C@H]1O    ZINC000295864993
C[C@H](CNc1cccc(F)c1[N+](=O)[O-])C(=O)O    ZINC000054334368
CN(C)C(=O)COc1ccc([N+](=O)[O-])c(F)c1    ZINC000067015827
CO[C@@H](C)C(=O)Nc1ccc(F)c([N+](=O)[O-])c1    ZINC000048637676
CN(CCC(=O)O)c1cccc(F)c1[N+](=O)[O-]    ZINC000037932493
C[C@@H](CC(=O)O)Nc1cccc(F)c1[N+](=O)[O-]    ZINC000037418928
C[C@@H](CNc1cccc(F)c1[N+](=O)[O-])C(=O)O    ZINC000054334367
CON(C)C(=O)Cc1cccc(F)c1[N+](=O)[O-]    ZINC000864685643
CC(C)OC(=O)c1cc([N+](=O)[O-])c(F)cc1N    ZINC000758078706
NCCNC(=O)Nc1ccc(F)c([N+](=O)[O-])c1    ZINC001574278343
CCN(CC)Cc1ccc(Cl)c([N+](=O)[O-])c1    ZINC000037403694
CCCCNCc1ccc([N+](=O)[O-])c(Cl)c1    ZINC000185269355
CCCN(C)Cc1ccc([N+](=O)[O-])c(Cl)c1    ZINC000185237432
CC(C)N(C)Cc1ccc([N+](=O)[O-])c(Cl)c1    ZINC000185234109
CCN(CC)Cc1ccc([N+](=O)[O-])c(Cl)c1    ZINC000131028428
CC[C@H](C)NCc1ccc([N+](=O)[O-])c(Cl)c1    ZINC000185266403
CC[C@@H](C)NCc1ccc([N+](=O)[O-])c(Cl)c1    ZINC000185266383
CCCN(C)Cc1ccc(Cl)c([N+](=O)[O-])c1    ZINC000037098375
CC(C)(C)NCc1ccc([N+](=O)[O-])c(Cl)c1    ZINC000185316033
CC(C)CNCc1ccc([N+](=O)[O-])c(Cl)c1    ZINC000187610466
O=[N+]([O-])c1ccc(CN2CC[C@@H](F)C2)cc1F    ZINC000689858114
O=[N+]([O-])c1c(F)cccc1N1CCC[C@@H](F)C1    ZINC000689915092
O=[N+]([O-])c1c(F)cccc1N1CC[C@@H](CF)C1    ZINC000711434770
O=[N+]([O-])c1c(F)cccc1N1CC[C@H](CF)C1    ZINC000711434769
O=[N+]([O-])c1c(F)cccc1N1CCC[C@H](F)C1    ZINC000689915093
O=[N+]([O-])c1ccc(CN2CC[C@H](F)C2)cc1F    ZINC000689858115
O=[N+]([O-])c1c(F)cccc1N1CCC(F)CC1    ZINC000689806894
CC1(Nc2cc(F)cc(F)c2[N+](=O)[O-])CCC1    ZINC000168119879
C=CCCCNc1cc(F)cc(F)c1[N+](=O)[O-]    ZINC000393928183
CC[C@](C)(O)CNc1cccc(F)c1[N+](=O)[O-]    ZINC000083421576
C[C@H](CN(C)C)Oc1ccc(F)c([N+](=O)[O-])c1    ZINC001225381521
C[C@H](O)CCCNc1cccc(F)c1[N+](=O)[O-]    ZINC000227998135
C[C@H](C[C@H](C)O)Nc1cccc(F)c1[N+](=O)[O-]    ZINC000228134053
C[C@@H](O)CN(C)Cc1ccc([N+](=O)[O-])c(F)c1    ZINC000094774754
CC(C)(O)CCNc1cccc(F)c1[N+](=O)[O-]    ZINC000274808491
C[C@@H](CN(C)C)Oc1cccc(F)c1[N+](=O)[O-]    ZINC000304589781
C[C@@H](CCO)CNc1cccc(F)c1[N+](=O)[O-]    ZINC000097443573
CC(C)[C@H](CO)Nc1cccc(F)c1[N+](=O)[O-]    ZINC000092401834
CCOCCCNc1cccc(F)c1[N+](=O)[O-]    ZINC000037420760
CC[C@H](Nc1cccc(F)c1[N+](=O)[O-])[C@@H](C)O    ZINC000386728463
CC[C@H](CCO)Nc1cccc(F)c1[N+](=O)[O-]    ZINC000134964952
C[C@H](CN(C)C)Oc1ccc([N+](=O)[O-])c(F)c1    ZINC000713926122
CO[C@@H](C)CN(C)c1cccc(F)c1[N+](=O)[O-]    ZINC000286651046
CC(C)OCCNc1ccc(F)c([N+](=O)[O-])c1    ZINC000126798718
COCCCCNc1ccc(F)c([N+](=O)[O-])c1    ZINC000132478907
O=[N+]([O-])c1c(F)cccc1NCCCCCO    ZINC000228724847
O=[N+]([O-])c1cc(NCCCCCO)ccc1F    ZINC000267178950
CC(C)(CO)CNc1cccc(F)c1[N+](=O)[O-]    ZINC000124268852
C[C@H](CCO)CNc1cccc(F)c1[N+](=O)[O-]    ZINC000097443574
CC[C@@H](CNc1cccc(F)c1[N+](=O)[O-])OC    ZINC000290617398
C[C@H](CN(C)C)Oc1cccc(F)c1[N+](=O)[O-]    ZINC000304589776
C[C@@H](CN(C)C)Oc1cccc([N+](=O)[O-])c1F    ZINC001225794292
CCCN(CCO)c1cccc(F)c1[N+](=O)[O-]    ZINC000042453431
CCCCNc1cc(F)c([N+](=O)[O-])cc1CO    ZINC000865398990
C[C@H](O)C[C@H](C)Nc1cccc(F)c1[N+](=O)[O-]    ZINC000228134069
CCON(CC)Cc1ccc([N+](=O)[O-])c(F)c1    ZINC000879799901
C[C@@H](CCCO)Nc1cccc(F)c1[N+](=O)[O-]    ZINC000088503724
COCC[C@@H](C)Nc1cccc(F)c1[N+](=O)[O-]    ZINC000112012979
CO[C@H](C)CN(C)c1cccc(F)c1[N+](=O)[O-]    ZINC000286651045
CC[C@@](C)(O)CNc1cccc(F)c1[N+](=O)[O-]    ZINC000083421579
CCC[C@@H](O)CNc1cccc(F)c1[N+](=O)[O-]    ZINC000071900407
COCCN(C)Cc1ccc([N+](=O)[O-])c(F)c1    ZINC000094774484
C[C@@H](CN(C)C)Oc1ccc(F)c([N+](=O)[O-])c1    ZINC001225381758
CC(C)OCCNc1cccc(F)c1[N+](=O)[O-]    ZINC000168649349
CC[C@@H](O)CCNc1cccc(F)c1[N+](=O)[O-]    ZINC000127268537
C[C@@H](O)C[C@H](C)Nc1cccc(F)c1[N+](=O)[O-]    ZINC000228134060
COC[C@@H](C)CNc1cccc(F)c1[N+](=O)[O-]    ZINC000044477133
C[C@H](O)CCN(C)c1cccc(F)c1[N+](=O)[O-]    ZINC000096429744
CN(CC(C)(C)O)c1cccc(F)c1[N+](=O)[O-]    ZINC000092969740
COCCCCNc1cccc(F)c1[N+](=O)[O-]    ZINC000044381795
C[C@@H](CN(C)C)Oc1ccc([N+](=O)[O-])c(F)c1    ZINC000713926123
CC[C@@H](COC)Nc1cccc(F)c1[N+](=O)[O-]    ZINC000083755690
C[C@@H](CCO)N(C)c1cccc(F)c1[N+](=O)[O-]    ZINC000845751807
C[C@@H](O)C[C@@H](C)Nc1cccc(F)c1[N+](=O)[O-]    ZINC000228134047
C[C@@H](O)CCCNc1cccc(F)c1[N+](=O)[O-]    ZINC000227998124
CC[C@H](CO)NCc1ccc([N+](=O)[O-])c(F)c1    ZINC000094773225
COCC[C@H](C)Nc1cccc(F)c1[N+](=O)[O-]    ZINC000112012976
CCCN(C)c1cc(F)c([N+](=O)[O-])cc1CO    ZINC000865480465
CCN(CCOC)c1cccc(F)c1[N+](=O)[O-]    ZINC000054269553
CC[C@H](CNc1cccc(F)c1[N+](=O)[O-])OC    ZINC000290617396
CCN(CCO)Cc1ccc([N+](=O)[O-])c(F)c1    ZINC000094774360
CC[C@@H](CCO)Nc1cccc(F)c1[N+](=O)[O-]    ZINC000134964929
CO[C@@H](C)CCNc1cccc(F)c1[N+](=O)[O-]    ZINC000263744923
CC(C)CNc1cc(F)c([N+](=O)[O-])cc1CO    ZINC000865400384
C[C@H](CCO)N(C)c1cccc(F)c1[N+](=O)[O-]    ZINC000845751806
C[C@H](O)CN(C)Cc1ccc([N+](=O)[O-])c(F)c1    ZINC000094774753
CC[C@@H](CO)NCc1ccc([N+](=O)[O-])c(F)c1    ZINC000094773224
CC[C@@H](Nc1cccc(F)c1[N+](=O)[O-])[C@@H](C)O    ZINC000386728466
COCCCN(C)c1cccc(F)c1[N+](=O)[O-]    ZINC000059462203
CC[C@H](O)CCNc1cccc(F)c1[N+](=O)[O-]    ZINC000127268328
C[C@H](CO)N(C)Cc1ccc([N+](=O)[O-])c(F)c1    ZINC000122352556
CO[C@H](C)CCNc1cccc(F)c1[N+](=O)[O-]    ZINC000263744921
C[C@H](CCCO)Nc1cccc(F)c1[N+](=O)[O-]    ZINC000088503725
COC(C)(C)CNc1cccc(F)c1[N+](=O)[O-]    ZINC000135261349
COC[C@H](C)CNc1cccc(F)c1[N+](=O)[O-]    ZINC000044477136
CC[C@@H](Nc1cccc(F)c1[N+](=O)[O-])[C@H](C)O    ZINC000386728465
CC[C@H](COC)Nc1cccc(F)c1[N+](=O)[O-]    ZINC000083755691
CCOCCN(C)c1cccc(F)c1[N+](=O)[O-]    ZINC000158136443
CC[C@@H](CO)N(C)c1cccc(F)c1[N+](=O)[O-]    ZINC000294301909
C[C@H](CN(C)C)Oc1cccc([N+](=O)[O-])c1F    ZINC001225794291
CC(C)[C@@H](CO)Nc1cccc(F)c1[N+](=O)[O-]    ZINC000080789885
CCC[C@H](O)CNc1cccc(F)c1[N+](=O)[O-]    ZINC000071900406
CC(C)(O)CCNc1ccc(F)c([N+](=O)[O-])c1    ZINC000765944624
CC[C@H](Nc1cccc(F)c1[N+](=O)[O-])[C@H](C)O    ZINC000386728464
C[C@@H](O)CCN(C)c1cccc(F)c1[N+](=O)[O-]    ZINC000096429745
CC[C@H](CO)N(C)c1cccc(F)c1[N+](=O)[O-]    ZINC000294301907
O=[N+]([O-])c1cc(F)c(Cl)c(Cl)c1Cl    ZINC000016158156
O=[N+]([O-])c1cc2c(Cl)ncnc2cc1Cl    ZINC000038954247
O=[N+]([O-])c1cc(C(F)(F)F)cc(Cl)c1F    ZINC000002568283
O=[N+]([O-])c1cc(C(F)(F)F)c(Cl)cc1F    ZINC000117055937
O=C(O)C(=O)Cc1cccc(Cl)c1[N+](=O)[O-]    ZINC000001724813
O=[N+]([O-])c1ccc(F)c(OC(F)(F)F)c1F    ZINC000396121511
NC(=O)C(=O)Nc1ccc(Cl)c([N+](=O)[O-])c1    ZINC000170314522
CC#CCOc1cc(F)c([N+](=O)[O-])cc1Cl    ZINC000390418305
C#C[C@H](C)Oc1cc([N+](=O)[O-])c(F)cc1Cl    ZINC000071783020
C#CCCOc1cc(F)c([N+](=O)[O-])cc1Cl    ZINC000309141459
C#C[C@@H](C)Oc1cc([N+](=O)[O-])c(F)cc1Cl    ZINC000071783021
O=C(O)C(=O)COc1ccc([N+](=O)[O-])c(F)c1    ZINC001594823054
O=C(O)COC(=O)c1ccc([N+](=O)[O-])c(F)c1    ZINC000739819547
CC(=O)Nc1cc(F)c([N+](=O)[O-])cc1[N+](=O)[O-]    ZINC000004543854
O=[N+]([O-])c1ccc(OC[C@H]2CCO2)cc1Cl    ZINC001228757410
O=[N+]([O-])c1c(Cl)cccc1O[C@H]1C[C@H](O)C1    ZINC001218363842
CC(=O)[C@H](C)Oc1cccc(Cl)c1[N+](=O)[O-]    ZINC001230915924
O=[N+]([O-])c1ccc(O[C@H]2C[C@@H](O)C2)cc1Cl    ZINC001218416768
O=[N+]([O-])c1ccc(O[C@@H]2CCOC2)cc1Cl    ZINC000087543414
O=[N+]([O-])c1cccc(OC[C@H]2CCO2)c1Cl    ZINC001225786407
O=[N+]([O-])c1c(Cl)cccc1OC1CC(O)C1    ZINC001218258498
CC1(c2ccc(Cl)c([N+](=O)[O-])c2)OCCO1    ZINC000001388712
CCCOC(=O)c1ccc(Cl)c([N+](=O)[O-])c1    ZINC000004726145
O=[N+]([O-])c1c(Cl)cccc1O[C@@H]1CCOC1    ZINC000163123801
CC(C)OC(=O)c1ccc(Cl)c([N+](=O)[O-])c1    ZINC000000064916
O=[N+]([O-])c1cccc(OC[C@@H]2CCO2)c1Cl    ZINC001225786409
O=[N+]([O-])c1ccc(O[C@H]2CCOC2)cc1Cl    ZINC000087543416
C[C@]1(CO)Cc2cc([N+](=O)[O-])c(Cl)cc2O1    ZINC001776011387
CCCOC(=O)c1ccc([N+](=O)[O-])c(Cl)c1    ZINC000135068324
CC(=O)[C@@H](C)Oc1cccc([N+](=O)[O-])c1Cl    ZINC001225786707
O=[N+]([O-])c1c(Cl)cccc1O[C@H]1C[C@@H](O)C1    ZINC001218422114
CC(C)OC(=O)c1cccc(Cl)c1[N+](=O)[O-]    ZINC000034345761
O=[N+]([O-])c1cc(O[C@@H]2CCOC2)ccc1Cl    ZINC000381020198
O=[N+]([O-])c1cccc(OC2CC(O)C2)c1Cl    ZINC001218256612
CCC(=O)COc1ccc(Cl)c([N+](=O)[O-])c1    ZINC000288367865
O=[N+]([O-])c1cccc(O[C@H]2C[C@@H](O)C2)c1Cl    ZINC001218413365
O=[N+]([O-])c1cc(OC2CC(O)C2)ccc1Cl    ZINC000309225884
CC(=O)[C@H](C)Oc1cccc([N+](=O)[O-])c1Cl    ZINC001225786708
O=[N+]([O-])c1cc(O[C@H]2C[C@H](O)C2)ccc1Cl    ZINC001218361198
CC(=O)[C@@H](C)Oc1cccc(Cl)c1[N+](=O)[O-]    ZINC001230915923
O=[N+]([O-])c1c(Cl)cccc1OC[C@H]1CCO1    ZINC001230919125
C[C@@]1(CO)Cc2cc([N+](=O)[O-])c(Cl)cc2O1    ZINC001776011386
CCCOC(=O)c1cccc(Cl)c1[N+](=O)[O-]    ZINC000131925941
CC(=O)[C@@H](C)Oc1ccc(Cl)c([N+](=O)[O-])c1    ZINC000309343980
CC(=O)[C@@H](C)Oc1ccc([N+](=O)[O-])c(Cl)c1    ZINC000050470555
O=[N+]([O-])c1ccc(OC2CC(O)C2)cc1Cl    ZINC000085511057
CCC(=O)OCc1ccc(Cl)c([N+](=O)[O-])c1    ZINC000735801378
CCOC(=O)Cc1ccc([N+](=O)[O-])c(Cl)c1    ZINC000231431632
CC(=O)[C@H](C)Oc1ccc(Cl)c([N+](=O)[O-])c1    ZINC000309343983
Cc1ccc([N+](=O)[O-])c(Cl)c1OC1COC1    ZINC001226989982
CCOC(=O)Cc1ccc(Cl)c([N+](=O)[O-])c1    ZINC000147237129
CC(=O)[C@H](C)Oc1ccc([N+](=O)[O-])c(Cl)c1    ZINC000050470553
O=[N+]([O-])c1cccc(O[C@H]2C[C@H](O)C2)c1Cl    ZINC001218360555
CCC(=O)Oc1cc([N+](=O)[O-])c(Cl)cc1C    ZINC000118296254
O=[N+]([O-])c1cc(O[C@H]2C[C@@H](O)C2)ccc1Cl    ZINC001218419990
COC(=O)[C@@H](C)c1ccc(Cl)c([N+](=O)[O-])c1    ZINC000059649559
CC(C)OC(=O)c1ccc([N+](=O)[O-])c(Cl)c1    ZINC000133761034
CCC(=O)COc1cccc(Cl)c1[N+](=O)[O-]    ZINC000814775036
O=[N+]([O-])c1ccc(OC[C@@H]2CCO2)cc1Cl    ZINC001228757414
O=[N+]([O-])c1cc(OC[C@@H]2CCO2)ccc1Cl    ZINC001229962220
COC(=O)[C@H](C)c1ccc(Cl)c([N+](=O)[O-])c1    ZINC000059649563
O=[N+]([O-])c1c(Cl)cccc1OC[C@@H]1CCO1    ZINC001230919127
O=[N+]([O-])c1ccc(O[C@H]2C[C@H](O)C2)cc1Cl    ZINC001218360960
O=[N+]([O-])c1cc(OC[C@H]2CCO2)ccc1Cl    ZINC001229962219
O=[N+]([O-])c1cccc(O[C@@H]2CCOC2)c1Cl    ZINC001225786819
O=C1CC(Oc2cc(F)c([N+](=O)[O-])cc2F)C1    ZINC000090828882
O=C1CC(Oc2cc(F)cc(F)c2[N+](=O)[O-])C1    ZINC001228612344
C=CCOC(=O)c1c(F)ccc([N+](=O)[O-])c1F    ZINC000144952903
O=C1CC(Oc2ccc([N+](=O)[O-])c(F)c2F)C1    ZINC001233765029
O=C1CC(Oc2cc([N+](=O)[O-])c(F)cc2F)C1    ZINC001226182173
O=C1CC(Oc2cc(F)c([N+](=O)[O-])c(F)c2)C1    ZINC001233752521
O=[N+]([O-])c1ccc(CSC2COC2)cc1F    ZINC000087226078
CCNC(=O)Nc1cccc([N+](=O)[O-])c1Cl    ZINC000304363909
CCNC(=O)Nc1ccc([N+](=O)[O-])c(Cl)c1    ZINC000770011020
CCNC(=O)Nc1ccc(Cl)c([N+](=O)[O-])c1    ZINC000046705296
O=[N+]([O-])c1cc(C=NNCCO)ccc1Cl    ZINC000714404524
C[C@@H](O)CC(=O)Oc1ccc(F)c([N+](=O)[O-])c1    ZINC001225381034
COC(=O)[C@@H](C)Oc1cccc([N+](=O)[O-])c1F    ZINC001225794362
CC(=O)OCCOc1ccc([N+](=O)[O-])c(F)c1    ZINC000916787817
COCC(=O)OCc1ccc([N+](=O)[O-])c(F)c1    ZINC000782030994
CC[C@@H](O)C(=O)Oc1ccc(F)c([N+](=O)[O-])c1    ZINC001225381486
COCc1cc(F)c([N+](=O)[O-])cc1C(=O)OC    ZINC000075759778
O=[N+]([O-])c1cccc(OC[C@H]2COCO2)c1F    ZINC001225794856
CC[C@@H](O)C(=O)Oc1cccc(F)c1[N+](=O)[O-]    ZINC001225664464
CC[C@H](O)C(=O)Oc1cccc([N+](=O)[O-])c1F    ZINC001225794088
COCCOC(=O)c1ccc([N+](=O)[O-])c(F)c1    ZINC000111608860
C[C@@H](O)COC(=O)c1ccc([N+](=O)[O-])c(F)c1    ZINC000791839033
O=[N+]([O-])c1ccc(OC[C@@H]2COCO2)cc1F    ZINC001225912922
CC[C@@H](O)C(=O)Oc1cccc([N+](=O)[O-])c1F    ZINC001225794087
COC(=O)[C@@H](C)Oc1ccc(F)c([N+](=O)[O-])c1    ZINC001225381107
CC[C@H](O)C(=O)Oc1cccc(F)c1[N+](=O)[O-]    ZINC001225664465
O=[N+]([O-])c1cc(OC[C@H]2COCO2)ccc1F    ZINC001225382436
CCOC(=O)COc1ccc([N+](=O)[O-])c(F)c1    ZINC000043472679
COC(=O)[C@@H](C)Oc1ccc([N+](=O)[O-])c(F)c1    ZINC000043626329
O=[N+]([O-])c1cc(OC[C@@H]2COCO2)ccc1F    ZINC001225382437
O=[N+]([O-])c1c(F)cccc1OC[C@H]1COCO1    ZINC001225667179
O=[N+]([O-])c1c(F)cccc1OC1COCOC1    ZINC001225664078
CC[C@H](O)C(=O)Oc1ccc(F)c([N+](=O)[O-])c1    ZINC001225381487
O=[N+]([O-])c1c(F)cccc1OC[C@@H]1COCO1    ZINC001225667180
O=C(OCCCO)c1ccc([N+](=O)[O-])c(F)c1    ZINC000744943027
COCC(=O)COc1ccc([N+](=O)[O-])c(F)c1    ZINC000231697420
O=[N+]([O-])c1ccc(OC[C@H]2COCO2)cc1F    ZINC001225912921
COC(=O)[C@@H](C)Oc1cccc(F)c1[N+](=O)[O-]    ZINC001225664358
C[C@@H](O)CC(=O)Oc1ccc([N+](=O)[O-])c(F)c1    ZINC001225911754
CC[C@@H](O)C(=O)Oc1ccc([N+](=O)[O-])c(F)c1    ZINC001225912140
C[C@H](O)COC(=O)c1ccc([N+](=O)[O-])c(F)c1    ZINC000791839031
O=[N+]([O-])c1cccc(OC[C@@H]2COCO2)c1F    ZINC001225794857
O=[N+]([O-])c1cc(OC2COCOC2)ccc1F    ZINC001225382519
O=[N+]([O-])c1ccc(OC2COCOC2)cc1F    ZINC001225912216
O=C(O)CCCOc1ccc([N+](=O)[O-])c(F)c1    ZINC000043472691
O=[N+]([O-])c1cccc(OC2COCOC2)c1F    ZINC001225794861
C[C@@H](O)CC(=O)Oc1cccc([N+](=O)[O-])c1F    ZINC001225794638
CC[C@H](O)C(=O)Oc1ccc([N+](=O)[O-])c(F)c1    ZINC001225912142
CCCOC(=O)Oc1ccc([N+](=O)[O-])c(F)c1    ZINC000858921723
C[C@@H](O)CC(=O)Oc1cccc(F)c1[N+](=O)[O-]    ZINC001225665451
CON(C)C(=O)c1cc([N+](=O)[O-])c(F)cc1N    ZINC000791310782
COCC(=O)NNc1ccc(F)c([N+](=O)[O-])c1    ZINC000771592429
CCONC(=O)c1cc([N+](=O)[O-])c(F)cc1N    ZINC000791311984
CC(C)Nc1cc(F)c([N+](=O)[O-])cc1[N+](=O)[O-]    ZINC000390823301
Nc1cc(F)c([N+](=O)[O-])cc1C(=O)NCCO    ZINC000801795140
COCC(=O)NNc1cccc(F)c1[N+](=O)[O-]    ZINC000790590458
C[C@H](O)C(=O)NNc1cccc(F)c1[N+](=O)[O-]    ZINC000791148109
C[C@@H](O)C(=O)NNc1cccc(F)c1[N+](=O)[O-]    ZINC000791148108
CC(C)[C@H](C)Oc1cccc(Cl)c1[N+](=O)[O-]    ZINC000132690756
CC[C@H](C)Oc1c(C)ccc([N+](=O)[O-])c1Cl    ZINC001226990737
CCC[C@H](C)Oc1cccc([N+](=O)[O-])c1Cl    ZINC001225786217
CCC[C@H](C)Oc1cccc(Cl)c1[N+](=O)[O-]    ZINC000230441819
CC(C)CCOc1ccc([N+](=O)[O-])c(Cl)c1    ZINC000082238978
CCCCCOc1ccc([N+](=O)[O-])c(Cl)c1    ZINC000082238976
CC[C@@H](C)COc1cccc(Cl)c1[N+](=O)[O-]    ZINC000814773122
CCC(CC)Oc1ccc([N+](=O)[O-])c(Cl)c1    ZINC000087543430
CC(C)CCOc1cccc(Cl)c1[N+](=O)[O-]    ZINC000132688225
CC(C)[C@H](C)Oc1cccc([N+](=O)[O-])c1Cl    ZINC001225788347
CC[C@H](C)COc1cccc(Cl)c1[N+](=O)[O-]    ZINC000814773125
CC(C)[C@@H](C)Oc1cccc(Cl)c1[N+](=O)[O-]    ZINC000132690535
CC(C)[C@@H](C)Oc1ccc([N+](=O)[O-])c(Cl)c1    ZINC000320128523
CCC[C@H](C)Oc1ccc([N+](=O)[O-])c(Cl)c1    ZINC000233342331
CC(C)[C@H](C)Oc1ccc(Cl)c([N+](=O)[O-])c1    ZINC000319736408
CCC[C@@H](C)Oc1cccc([N+](=O)[O-])c1Cl    ZINC001225786216
CCC[C@@H](C)Oc1ccc([N+](=O)[O-])c(Cl)c1    ZINC000233281618
CCC(CC)Oc1ccc(Cl)c([N+](=O)[O-])c1    ZINC000381196167
CCC[C@H](C)Oc1ccc(Cl)c([N+](=O)[O-])c1    ZINC000390599138
CC[C@@H](C)Oc1c(C)ccc([N+](=O)[O-])c1Cl    ZINC001226990734
CCC(CC)Oc1cccc(Cl)c1[N+](=O)[O-]    ZINC000721516499
CC(C)[C@@H](C)Oc1ccc(Cl)c([N+](=O)[O-])c1    ZINC000319736406
CCC[C@@H](C)Oc1cccc(Cl)c1[N+](=O)[O-]    ZINC000230441810
CC(C)[C@@H](C)Oc1cccc([N+](=O)[O-])c1Cl    ZINC001225788346
CCC[C@@H](C)Oc1ccc(Cl)c([N+](=O)[O-])c1    ZINC000390599136
CC(C)[C@H](C)Oc1ccc([N+](=O)[O-])c(Cl)c1    ZINC000320128524
CCC(CC)Oc1cccc([N+](=O)[O-])c1Cl    ZINC001225785881
C=Cc1ccc(-c2ccc([N+](=O)[O-])c(F)c2)cc1    ZINC000725241493
C[C@@H](Oc1cc(F)c([N+](=O)[O-])c(F)c1)C1CC1    ZINC001233750944
C[C@H](Oc1cc(F)c([N+](=O)[O-])cc1F)C1CC1    ZINC001233598129
C=CCCCOc1cc([N+](=O)[O-])c(F)cc1F    ZINC001328045340
O=[N+]([O-])c1cc(OC2CCCC2)c(F)cc1F    ZINC001226188862
C[C@H](Oc1cc(F)cc(F)c1[N+](=O)[O-])C1CC1    ZINC001228609186
O=[N+]([O-])c1c(F)cc(F)cc1OC1CCCC1    ZINC001228613445
C=CC[C@@H](C)Oc1cc(F)cc(F)c1[N+](=O)[O-]    ZINC001228609632
C=CC[C@@H](C)Oc1ccc([N+](=O)[O-])c(F)c1F    ZINC001233763859
C=C[C@H](CC)Oc1cc(F)cc(F)c1[N+](=O)[O-]    ZINC001228613408
C=C[C@@H](CC)Oc1cc(F)c([N+](=O)[O-])cc1F    ZINC001233597015
O=[N+]([O-])c1ccc(OCCC2CC2)c(F)c1F    ZINC000829884522
C=C(C)CCOc1cc([N+](=O)[O-])c(F)cc1F    ZINC001261598115
C=C[C@H](CC)Oc1cc(F)c([N+](=O)[O-])cc1F    ZINC001233597004
O=[N+]([O-])c1cc(OCC2CCC2)c(F)cc1F    ZINC001327182029
C=C(CC)COc1cc([N+](=O)[O-])c(F)cc1F    ZINC001329531050
C=C[C@@H](CC)Oc1cc([N+](=O)[O-])c(F)cc1F    ZINC001226186436
O=[N+]([O-])c1ccc(OC2CCCC2)c(F)c1F    ZINC000261493898
C=CC[C@@H](C)Oc1cc(F)c([N+](=O)[O-])cc1F    ZINC001233598131
C=CCCCOc1ccc([N+](=O)[O-])c(F)c1F    ZINC000829883954
C[C@H](Oc1cc(F)c([N+](=O)[O-])c(F)c1)C1CC1    ZINC001233750943
C=C(CC)COc1ccc([N+](=O)[O-])c(F)c1F    ZINC000829883229
C[C@@H](Oc1cc([N+](=O)[O-])c(F)cc1F)C1CC1    ZINC001226191547
C[C@@H](Oc1ccc([N+](=O)[O-])c(F)c1F)C1CC1    ZINC001233761915
C=C[C@@H](CC)Oc1cc(F)c([N+](=O)[O-])c(F)c1    ZINC001233755015
C=C[C@H](CC)Oc1cc(F)c([N+](=O)[O-])c(F)c1    ZINC001233755014
C[C@H](Oc1ccc([N+](=O)[O-])c(F)c1F)C1CC1    ZINC001233761914
C[C@@H](Oc1cc(F)cc(F)c1[N+](=O)[O-])C1CC1    ZINC001228609188
C=CC[C@@H](C)Oc1cc([N+](=O)[O-])c(F)cc1F    ZINC001226193000
C=C[C@H](CC)Oc1ccc([N+](=O)[O-])c(F)c1F    ZINC001233764642
C=CC[C@@H](C)Oc1cc(F)c([N+](=O)[O-])c(F)c1    ZINC001233750766
O=[N+]([O-])c1c(F)cc(OC2CCCC2)cc1F    ZINC001233752198
O=[N+]([O-])c1cc(OCCC2CC2)c(F)cc1F    ZINC001350125918
C=C[C@H](CC)Oc1cc([N+](=O)[O-])c(F)cc1F    ZINC001226186434
O=[N+]([O-])c1cc(F)c(OC2CCCC2)cc1F    ZINC001233597642
C[C@@H](Oc1cc(F)c([N+](=O)[O-])cc1F)C1CC1    ZINC001233598130
CC(C)=CCOc1ccc([N+](=O)[O-])c(F)c1F    ZINC000829883983
O=[N+]([O-])c1ccc(F)c(OC2CCCC2)c1F    ZINC000261493410
C=C[C@@H](CC)Oc1ccc([N+](=O)[O-])c(F)c1F    ZINC001233764643
CC(C)=CCOc1cc([N+](=O)[O-])c(F)cc1F    ZINC001327183196
O=[N+]([O-])c1ccc(OCC2CCC2)c(F)c1F    ZINC000295889780
C=C[C@@H](CC)Oc1cc(F)cc(F)c1[N+](=O)[O-]    ZINC001228613409
C[C@H](Oc1cc([N+](=O)[O-])c(F)cc1F)C1CC1    ZINC001226191546
C[Si](C)(C)COc1ccc([N+](=O)[O-])c(F)c1    ZINC000731158440
CC(C)CSCc1ccc([N+](=O)[O-])c(F)c1    ZINC000087226069
CN(CCN)Cc1ccc([N+](=O)[O-])c(Cl)c1    ZINC000841101528
C[C@@H](CN)NCc1ccc([N+](=O)[O-])c(Cl)c1    ZINC000841067193
C[C@H](CN)NCc1ccc([N+](=O)[O-])c(Cl)c1    ZINC000841061298
CNCCNCc1ccc([N+](=O)[O-])c(Cl)c1    ZINC000841034608
N[C@@H]1CCN(c2cc(F)cc(F)c2[N+](=O)[O-])C1    ZINC000133127070
N[C@H]1CCN(c2cc(F)cc(F)c2[N+](=O)[O-])C1    ZINC000133126895
CO[C@H](C)CCOc1cccc([N+](=O)[O-])c1F    ZINC001225793505
CC[C@@H](COc1ccc([N+](=O)[O-])c(F)c1)OC    ZINC000396977940
CO[C@H](C)CCOc1ccc([N+](=O)[O-])c(F)c1    ZINC001225912362
CC[C@@H](COC)Oc1cccc([N+](=O)[O-])c1F    ZINC001225793820
CC[C@H](COc1cccc([N+](=O)[O-])c1F)OC    ZINC001225796352
CCOC[C@@H](C)Oc1cccc([N+](=O)[O-])c1F    ZINC001225794083
CC(C)OCCOc1ccc(F)c([N+](=O)[O-])c1    ZINC001225381106
CO[C@H](C)CCOc1ccc(F)c([N+](=O)[O-])c1    ZINC001225382522
CCOC[C@@H](C)Oc1ccc(F)c([N+](=O)[O-])c1    ZINC001225381519
CCO[C@H](C)COc1cccc(F)c1[N+](=O)[O-]    ZINC001225666441
CC[C@H](COC)Oc1cccc([N+](=O)[O-])c1F    ZINC001225793819
C[C@H](O)CCCOc1ccc([N+](=O)[O-])c(F)c1    ZINC000310423757
CCOC[C@@H](C)Oc1ccc([N+](=O)[O-])c(F)c1    ZINC001225911724
CC[C@@H](COC)Oc1ccc([N+](=O)[O-])c(F)c1    ZINC001225912110
CC[C@@H](COc1ccc(F)c([N+](=O)[O-])c1)OC    ZINC001225383707
CO[C@@H](C)CCOc1cccc([N+](=O)[O-])c1F    ZINC001225793507
CCO[C@@H](C)COc1ccc([N+](=O)[O-])c(F)c1    ZINC001225914989
CC(C)OCCOc1cccc(F)c1[N+](=O)[O-]    ZINC000054268918
CCOC[C@H](C)Oc1cccc(F)c1[N+](=O)[O-]    ZINC000233797865
CCO[C@@H](C)COc1cccc([N+](=O)[O-])c1F    ZINC001225797430
CC[C@@H](COC)Oc1ccc(F)c([N+](=O)[O-])c1    ZINC001225382067
CCOCCCOc1ccc([N+](=O)[O-])c(F)c1    ZINC000088055574
CCO[C@@H](C)COc1ccc(F)c([N+](=O)[O-])c1    ZINC001225385498
CC(C)OCCOc1cccc([N+](=O)[O-])c1F    ZINC001225793519
CO[C@@H](C)CCOc1ccc(F)c([N+](=O)[O-])c1    ZINC001225382523
CCOC[C@H](C)Oc1cccc([N+](=O)[O-])c1F    ZINC001225794084
CCOC[C@H](C)Oc1ccc(F)c([N+](=O)[O-])c1    ZINC001225381520
CO[C@@H](C)CCOc1cccc(F)c1[N+](=O)[O-]    ZINC001225666250
CCO[C@H](C)COc1ccc([N+](=O)[O-])c(F)c1    ZINC001225914988
CC[C@H](COC)Oc1cccc(F)c1[N+](=O)[O-]    ZINC001225667162
CCO[C@H](C)COc1ccc(F)c([N+](=O)[O-])c1    ZINC001225385496
CCOC[C@H](C)Oc1ccc([N+](=O)[O-])c(F)c1    ZINC001225911726
CCOC[C@@H](C)Oc1cccc(F)c1[N+](=O)[O-]    ZINC000233775739
CC(C)[C@@H](O)COc1ccc([N+](=O)[O-])c(F)c1    ZINC000304211786
CC(C)OCCOc1ccc([N+](=O)[O-])c(F)c1    ZINC000067015569
CO[C@H](C)CCOc1cccc(F)c1[N+](=O)[O-]    ZINC001225666249
CC[C@@H](COc1cccc(F)c1[N+](=O)[O-])OC    ZINC001225668425
COCCCCOc1ccc([N+](=O)[O-])c(F)c1    ZINC000134688166
CC[C@H](COC)Oc1ccc(F)c([N+](=O)[O-])c1    ZINC001225382000
CC[C@H](COc1ccc([N+](=O)[O-])c(F)c1)OC    ZINC000396977934
CC[C@@H](COc1cccc([N+](=O)[O-])c1F)OC    ZINC001225796356
COc1ccc([N+](=O)[O-])c(F)c1OCC(C)C    ZINC000261493635
CCCCOc1c(F)c([N+](=O)[O-])ccc1OC    ZINC000261494306
CC(C)(O)CCOc1ccc([N+](=O)[O-])c(F)c1    ZINC000092800824
CC(C)[C@H](O)COc1ccc([N+](=O)[O-])c(F)c1    ZINC000304211785
C[C@@H](O)CCCOc1ccc([N+](=O)[O-])c(F)c1    ZINC000310423755
CO[C@@H](C)CCOc1ccc([N+](=O)[O-])c(F)c1    ZINC001225912363
CCO[C@@H](C)COc1cccc(F)c1[N+](=O)[O-]    ZINC001225666444
CC[C@H](COc1cccc(F)c1[N+](=O)[O-])OC    ZINC001225668419
CCO[C@H](C)COc1cccc([N+](=O)[O-])c1F    ZINC001225797429
CC[C@@H](COC)Oc1cccc(F)c1[N+](=O)[O-]    ZINC001225667163
CC[C@H](COC)Oc1ccc([N+](=O)[O-])c(F)c1    ZINC001225912109
CC[C@H](COc1ccc(F)c([N+](=O)[O-])c1)OC    ZINC001225383705
C[C@H](N)CNc1cc(F)c([N+](=O)[O-])cc1CO    ZINC001576159543
C[C@@H](N)CNc1cc(F)c([N+](=O)[O-])cc1CO    ZINC001576159544
N#Cc1cc(F)c([N+](=O)[O-])c(Br)c1    ZINC000095830518
N#Cc1cc([N+](=O)[O-])c(F)cc1Br    ZINC000199752402
N#Cc1cc(F)c([N+](=O)[O-])cc1Br    ZINC000258827949
COC(=O)c1cc([N+](=O)[O-])cc([N+](=O)[O-])c1F    ZINC000034624653
CON(C)C(=O)c1cccc(Cl)c1[N+](=O)[O-]    ZINC000131866429
CC(C)c1cc([N+](=O)[O-])cc([N+](=O)[O-])c1Cl    ZINC000003851310
CCONC(=O)c1ccc([N+](=O)[O-])c(Cl)c1    ZINC000154818923
CN(C)c1ccc([N+](=O)[O-])c(Cl)c1C(=O)O    ZINC000536953494
O=C(NCCO)c1ccc([N+](=O)[O-])c(Cl)c1    ZINC000135060386
CNC(=O)COc1cccc(Cl)c1[N+](=O)[O-]    ZINC000814773562
CCOC(=O)c1cc([N+](=O)[O-])c(Cl)cc1N    ZINC000004086512
C[C@@H](Oc1ccc([N+](=O)[O-])c(Cl)c1)C(N)=O    ZINC000059487393
CNC(=O)COc1ccc([N+](=O)[O-])c(Cl)c1    ZINC000049322670
N[C@H](CC(=O)O)c1ccc(Cl)c([N+](=O)[O-])c1    ZINC000002586223
CCONC(=O)c1ccc(Cl)c([N+](=O)[O-])c1    ZINC000219495553
COCC(=O)Nc1ccc([N+](=O)[O-])c(Cl)c1    ZINC000068009272
N[C@H](Cc1ccc(Cl)c([N+](=O)[O-])c1)C(=O)O    ZINC000044283631
CON(C)C(=O)c1ccc(Cl)c([N+](=O)[O-])c1    ZINC000037974789
C[C@H](Oc1ccc([N+](=O)[O-])c(Cl)c1)C(N)=O    ZINC000059487392
CON(C)C(=O)c1cccc([N+](=O)[O-])c1Cl    ZINC000117595965
N[C@@H](CC(=O)O)c1ccc(Cl)c([N+](=O)[O-])c1    ZINC000032222701
CC(=O)NOCc1ccc(Cl)c([N+](=O)[O-])c1    ZINC000132130244
CNC(=O)COc1ccc(Cl)c([N+](=O)[O-])c1    ZINC000309282878
CON(C)C(=O)c1ccc([N+](=O)[O-])c(Cl)c1    ZINC000135060608
CCONC(=O)c1cccc(Cl)c1[N+](=O)[O-]    ZINC000175274477
CCOC(=O)Nc1ccc(Cl)c([N+](=O)[O-])c1    ZINC000003237219
COc1cc([N+](=O)[O-])c(Cl)cc1NC(C)=O    ZINC000004277069
CCONC(=O)c1cccc([N+](=O)[O-])c1Cl    ZINC000233772365
COC(=O)CNc1ccc(Cl)c([N+](=O)[O-])c1    ZINC000073049337
COCC(=O)Nc1cccc([N+](=O)[O-])c1Cl    ZINC000304304420
N[C@@H](Cc1ccc(Cl)c([N+](=O)[O-])c1)C(=O)O    ZINC000044283629
COCC(=O)Nc1ccc(Cl)c([N+](=O)[O-])c1    ZINC000000458289
O=C(NCCO)c1ccc(Cl)c([N+](=O)[O-])c1    ZINC000037975426
O=C(NCCO)c1cccc(Cl)c1[N+](=O)[O-]    ZINC000132520147
CSCC(=O)Nc1ccc(F)c([N+](=O)[O-])c1    ZINC000008079321
CNC(=S)NNc1cccc(F)c1[N+](=O)[O-]    ZINC000790609040
Nc1cc(F)c([N+](=O)[O-])cc1C(=O)OCCO    ZINC000758073630
COc1cc(F)c([N+](=O)[O-])c(NCC(=O)O)c1    ZINC000820770838
CONC(=O)COc1ccc([N+](=O)[O-])c(F)c1    ZINC000049478403
O=[N+]([O-])c1ccc(CNCCCO)cc1Cl    ZINC000185266117
C[C@@H](CO)NCc1ccc([N+](=O)[O-])c(Cl)c1    ZINC000185298276
CNCCCOc1cccc(Cl)c1[N+](=O)[O-]    ZINC000830409554
COCCNCc1ccc([N+](=O)[O-])c(Cl)c1    ZINC000187613004
C[C@H](CO)NCc1ccc([N+](=O)[O-])c(Cl)c1    ZINC000185279783
CNCCCOc1ccc(Cl)c([N+](=O)[O-])c1    ZINC000309322079
C[C@@H](O)CNCc1ccc([N+](=O)[O-])c(Cl)c1    ZINC000185309694
C[C@H](O)CCNc1ccc(Cl)c([N+](=O)[O-])c1    ZINC000849312053
C[C@@H](O)CCNc1ccc(Cl)c([N+](=O)[O-])c1    ZINC000849312052
CN(CCO)Cc1ccc(Cl)c([N+](=O)[O-])c1    ZINC000037899263
C[C@H](O)CNCc1ccc([N+](=O)[O-])c(Cl)c1    ZINC000185309646
CN(CCO)Cc1ccc([N+](=O)[O-])c(Cl)c1    ZINC000185233736
Nc1ccc2c(c1)Cc1cc([N+](=O)[O-])c(F)cc1-2    ZINC000003199720
CC(C)C(=O)Nc1cc([N+](=O)[O-])c(F)cc1F    ZINC000058626514
CN1CC(Oc2cc([N+](=O)[O-])c(F)cc2F)C1    ZINC001226190708
O=[N+]([O-])c1cc(F)c(O[C@H]2CCNC2)cc1F    ZINC000104137554
Cc1cc([N+](=O)[O-])c(F)c(C(=O)N(C)C)c1F    ZINC000310290873
O=[N+]([O-])c1c(F)cc(O[C@H]2CCNC2)cc1F    ZINC001218184015
CCN(C)C(=O)c1cc(F)c([N+](=O)[O-])cc1F    ZINC000128131833
O=[N+]([O-])c1cc(CO)c(N2CC(F)C2)cc1F    ZINC000865672478
CN1CC(Oc2cc(F)c([N+](=O)[O-])c(F)c2)C1    ZINC001233751530
O=C(Cc1cccc(F)c1[N+](=O)[O-])NCCF    ZINC000868001315
CC(C)(F)C(=O)Nc1ccc(F)c([N+](=O)[O-])c1    ZINC000092825580
CN1CC(Oc2ccc([N+](=O)[O-])c(F)c2F)C1    ZINC001233763951
CC(C)NC(=O)c1cc(F)c([N+](=O)[O-])cc1F    ZINC000128123638
CC[C@@H](F)C(=O)Nc1ccc(F)c([N+](=O)[O-])c1    ZINC001120820851
CN1CC(Oc2cc(F)c([N+](=O)[O-])cc2F)C1    ZINC001233597258
O=[N+]([O-])c1ccc(OCC2CNC2)c(F)c1F    ZINC000830409287
O=C(CCCF)Nc1ccc(F)c([N+](=O)[O-])c1    ZINC000857571263
CCCC(=O)Nc1cc([N+](=O)[O-])c(F)cc1F    ZINC000066960687
O=[N+]([O-])c1c(F)cc(F)cc1O[C@H]1CCNC1    ZINC000133161389
C=C[C@@H](CO)Nc1cc(F)cc(F)c1[N+](=O)[O-]    ZINC000717432587
CC[C@H](F)C(=O)Nc1ccc(F)c([N+](=O)[O-])c1    ZINC001120820852
CN1CC(Oc2cc(F)cc(F)c2[N+](=O)[O-])C1    ZINC001228610144
O=[N+]([O-])c1cc(O[C@H]2CCNC2)c(F)cc1F    ZINC001218176110
CCNC(=O)c1c(F)c(C)cc([N+](=O)[O-])c1F    ZINC000310241080
CSC[C@@H](C)Nc1cccc(F)c1[N+](=O)[O-]    ZINC000124745420
CSC[C@H](C)Nc1cccc(F)c1[N+](=O)[O-]    ZINC000124745184
CSCCCNc1cccc(F)c1[N+](=O)[O-]    ZINC000069012910
C[C@H](CO)Nc1cc(F)c([N+](=O)[O-])cc1CO    ZINC000865429670
COC[C@H](CO)Nc1cccc(F)c1[N+](=O)[O-]    ZINC000234851899
C[C@@H](CO)Nc1cc(F)c([N+](=O)[O-])cc1CO    ZINC000865429669
O=[N+]([O-])c1cc(N(CCO)CCO)ccc1F    ZINC000005161700
O=[N+]([O-])c1cc(CO)c(NCCCO)cc1F    ZINC000865398387
COCCNc1cc(F)c([N+](=O)[O-])cc1CO    ZINC000865396854
CN(CCO)c1cc(F)c([N+](=O)[O-])cc1CO    ZINC000865398038
COC[C@@H](O)CNc1cccc(F)c1[N+](=O)[O-]    ZINC000071271468
C[C@@H](O)CNc1cc(F)c([N+](=O)[O-])cc1CO    ZINC000865401723
O=[N+]([O-])c1ccc(CNC(CO)CO)cc1F    ZINC000094773839
C[C@H](O)CNc1cc(F)c([N+](=O)[O-])cc1CO    ZINC000865401722
CCON(C)c1cc(F)c([N+](=O)[O-])cc1CO    ZINC000865710543
COC[C@H](O)CNc1cccc(F)c1[N+](=O)[O-]    ZINC000071271465
O=[N+]([O-])c1c(F)cccc1NCCOCCO    ZINC000052925476
COC[C@@H](CO)Nc1cccc(F)c1[N+](=O)[O-]    ZINC000234909049
O=[N+]([O-])c1cc(NCCCCCF)ccc1F    ZINC000284514426
CC(C)(C)CNc1cc(F)cc(F)c1[N+](=O)[O-]    ZINC000132894323
CC(C)(F)CCNc1cccc(F)c1[N+](=O)[O-]    ZINC000698310644
CN(CCCF)Cc1ccc([N+](=O)[O-])c(F)c1    ZINC000716640118
O=C(Cl)/C=C/c1ccc(Cl)c([N+](=O)[O-])c1    ZINC000003108057
Cc1nc2c(cc(Cl)c(Cl)c2[N+](=O)[O-])[nH]1    ZINC000000284400
NC(=O)c1cc([N+](=O)[O-])c(Cl)c([N+](=O)[O-])c1    ZINC000001707953
NC(=O)c1cc([N+](=O)[O-])cc([N+](=O)[O-])c1Cl    ZINC000001669832
O=C(O)c1cc(B(O)O)cc([N+](=O)[O-])c1Cl    ZINC000725244106
O=C(O)c1cc(B(O)O)c(Cl)c([N+](=O)[O-])c1    ZINC001772572499
O=[N+]([O-])c1cc(C(F)(F)F)c(F)c(F)c1F    ZINC000034610474
CNC(=S)Nc1ccc(Cl)c([N+](=O)[O-])c1    ZINC000003369399
O=C(OCCO)c1cccc(Cl)c1[N+](=O)[O-]    ZINC000750534265
COC(=O)COc1cccc(Cl)c1[N+](=O)[O-]    ZINC000382707399
COC(=O)c1c(Cl)c([N+](=O)[O-])ccc1OC    ZINC000498051020
C[C@H](O)C(=O)Oc1cccc([N+](=O)[O-])c1Cl    ZINC001225786424
O=C(OCCO)c1ccc([N+](=O)[O-])c(Cl)c1    ZINC000763719848
C[C@H](O)C(=O)Oc1ccc([N+](=O)[O-])c(Cl)c1    ZINC001228756428
CCOc1ccc([N+](=O)[O-])c(Cl)c1C(=O)O    ZINC000536953444
O=C(OCCO)c1ccc(Cl)c([N+](=O)[O-])c1    ZINC000142444645
COc1cc(Cl)c([N+](=O)[O-])c(C=O)c1OC    ZINC000004290825
COC(=O)c1cc(OC)c(Cl)c([N+](=O)[O-])c1    ZINC000043827873
C[C@H](O)C(=O)Oc1cccc(Cl)c1[N+](=O)[O-]    ZINC001230916853
O=C(CO)OCc1ccc(Cl)c([N+](=O)[O-])c1    ZINC000796714137
COC(=O)COc1ccc(Cl)c([N+](=O)[O-])c1    ZINC000114043732
COC(=O)c1cc([N+](=O)[O-])c(Cl)cc1OC    ZINC000026522328
C[C@H](O)C(=O)Oc1ccc(Cl)c([N+](=O)[O-])c1    ZINC001229962213
O=C(O)CCSc1cccc(F)c1[N+](=O)[O-]    ZINC000037419414
COc1cc(Cl)c([N+](=O)[O-])cc1C(=O)NN    ZINC000045957440
C=C[C@@H](C)Oc1cc([N+](=O)[O-])c(F)cc1Cl    ZINC000196024649
C=CCCOc1cc(F)c([N+](=O)[O-])cc1Cl    ZINC000309137409
O=[N+]([O-])c1cc(OC2CCC2)c(Cl)cc1F    ZINC001226195483
C=C(C)COc1cc(F)c([N+](=O)[O-])cc1Cl    ZINC000309133182
O=[N+]([O-])c1cc(Cl)c(OCC2CC2)cc1F    ZINC000285218139
C=C[C@H](C)Oc1cc([N+](=O)[O-])c(F)cc1Cl    ZINC000196024636
COCCCOc1ccc(Cl)c([N+](=O)[O-])c1    ZINC000288295087
COC[C@H](C)Oc1cccc(Cl)c1[N+](=O)[O-]    ZINC000132690041
CO[C@H](C)COc1cccc([N+](=O)[O-])c1Cl    ZINC001225786706
C[C@@H](CO)COc1cccc(Cl)c1[N+](=O)[O-]    ZINC000814775333
CO[C@H](C)COc1ccc(Cl)c([N+](=O)[O-])c1    ZINC000288304543
CO[C@@H](C)COc1ccc([N+](=O)[O-])c(Cl)c1    ZINC000164021706
C[C@@H](O)CCOc1ccc(Cl)c([N+](=O)[O-])c1    ZINC000380963841
C[C@H](CO)COc1cccc(Cl)c1[N+](=O)[O-]    ZINC000814775332
CC[C@H](O)COc1ccc(Cl)c([N+](=O)[O-])c1    ZINC000290200461
CO[C@H](C)COc1cccc(Cl)c1[N+](=O)[O-]    ZINC000292754245
C[C@@H](O)CCOc1cccc(Cl)c1[N+](=O)[O-]    ZINC000829618669
COC[C@H](C)Oc1ccc([N+](=O)[O-])c(Cl)c1    ZINC000086500075
C[C@@H](CO)COc1ccc(Cl)c([N+](=O)[O-])c1    ZINC000390488353
CCOCCOc1ccc([N+](=O)[O-])c(Cl)c1    ZINC000082238974
C[C@H](O)CCOc1cccc(Cl)c1[N+](=O)[O-]    ZINC000829618674
CO[C@H](C)COc1ccc([N+](=O)[O-])c(Cl)c1    ZINC000164021790
CC(C)(O)COc1ccc(Cl)c([N+](=O)[O-])c1    ZINC000288534404
C[C@@H](O)CCOc1ccc([N+](=O)[O-])c(Cl)c1    ZINC000134055609
CCCOCOc1cccc(Cl)c1[N+](=O)[O-]    ZINC000863340501
CC[C@H](O)COc1cccc(Cl)c1[N+](=O)[O-]    ZINC000296360246
CC(C)(O)COc1cccc(Cl)c1[N+](=O)[O-]    ZINC000292779508
CC[C@@H](O)COc1cccc(Cl)c1[N+](=O)[O-]    ZINC000296360244
COC[C@H](C)Oc1cccc([N+](=O)[O-])c1Cl    ZINC001225785464
CO[C@@H](C)COc1cccc(Cl)c1[N+](=O)[O-]    ZINC000292754251
COCCCOc1ccc([N+](=O)[O-])c(Cl)c1    ZINC000082238977
COCCCOc1cccc(Cl)c1[N+](=O)[O-]    ZINC000163123331
C[C@H](O)CCOc1ccc([N+](=O)[O-])c(Cl)c1    ZINC000134055415
CO[C@@H](C)COc1ccc(Cl)c([N+](=O)[O-])c1    ZINC000288304549
C[C@H](O)CCOc1ccc(Cl)c([N+](=O)[O-])c1    ZINC000380963848
CCOCCOc1ccc(Cl)c([N+](=O)[O-])c1    ZINC000288323619
CCOCCOc1cccc(Cl)c1[N+](=O)[O-]    ZINC000132687999
CC[C@@H](O)COc1ccc(Cl)c([N+](=O)[O-])c1    ZINC000290200457
COC[C@H](C)Oc1ccc(Cl)c([N+](=O)[O-])c1    ZINC000309447486
C[C@H](CO)COc1ccc(Cl)c([N+](=O)[O-])c1    ZINC000390488352
CCCOCOc1ccc(Cl)c([N+](=O)[O-])c1    ZINC000709742783
O=C(c1ccccc1)c1ccc(F)c([N+](=O)[O-])c1    ZINC000034327172
O=[N+]([O-])c1c(F)cc(O[C@H]2C[C@H](O)C2)cc1F    ZINC001218366807
O=[N+]([O-])c1cc(F)c(O[C@H]2C[C@@H](O)C2)cc1F    ZINC001218423591
O=[N+]([O-])c1ccc(O[C@H]2C[C@@H](O)C2)c(F)c1F    ZINC001218422766
CCOC(=O)Cc1cc(F)cc([N+](=O)[O-])c1F    ZINC000263623418
O=[N+]([O-])c1c(F)cc(OC[C@@H]2CCO2)cc1F    ZINC001233750592
O=[N+]([O-])c1cc(O[C@H]2C[C@@H](O)C2)c(F)cc1F    ZINC001218412829
CCOC(=O)Cc1cc(F)cc(F)c1[N+](=O)[O-]    ZINC000263624297
O=[N+]([O-])c1c(F)cc(F)cc1O[C@H]1C[C@H](O)C1    ZINC001218361463
O=[N+]([O-])c1c(F)cc(F)cc1O[C@H]1C[C@@H](O)C1    ZINC001218417141
O=[N+]([O-])c1cc(F)c(O[C@@H]2CCOC2)cc1F    ZINC001233598366
CC(=O)[C@H](C)Oc1cc([N+](=O)[O-])c(F)cc1F    ZINC001226190665
O=[N+]([O-])c1c(F)cc(F)cc1OC[C@@H]1CCO1    ZINC001228610714
CC(=O)[C@H](C)Oc1ccc([N+](=O)[O-])c(F)c1F    ZINC001233764468
O=[N+]([O-])c1c(F)cc(F)cc1OC1CC(O)C1    ZINC001218257886
O=[N+]([O-])c1ccc(O[C@@H]2CCOC2)c(F)c1F    ZINC001233763885
CC(=O)[C@@H](C)Oc1cc([N+](=O)[O-])c(F)cc1F    ZINC001226190666
CC(=O)[C@@H](C)Oc1ccc([N+](=O)[O-])c(F)c1F    ZINC001233764469
CC(=O)[C@H](C)Oc1cc(F)c([N+](=O)[O-])cc1F    ZINC000110624312
CCOC(=O)Cc1cc(F)c(F)c([N+](=O)[O-])c1    ZINC000260313197
CC(=O)[C@@H](C)Oc1cc(F)c([N+](=O)[O-])cc1F    ZINC000110624314
CC(=O)[C@H](C)Oc1cc(F)c([N+](=O)[O-])c(F)c1    ZINC001233753539
O=[N+]([O-])c1ccc(OC[C@@H]2CCO2)c(F)c1F    ZINC001233765729
O=[N+]([O-])c1ccc(O[C@H]2C[C@H](O)C2)c(F)c1F    ZINC001218365553
O=[N+]([O-])c1c(F)cc(OC[C@H]2CCO2)cc1F    ZINC001233750594
O=[N+]([O-])c1c(F)cc(F)cc1OC[C@H]1CCO1    ZINC001228610712
O=[N+]([O-])c1cc(F)c(OC[C@H]2CCO2)cc1F    ZINC001233597217
O=C(OCCCF)c1ccc([N+](=O)[O-])c(F)c1    ZINC000767328511
O=[N+]([O-])c1ccc(O[C@@H]2COC[C@H]2F)cc1F    ZINC001225913825
O=[N+]([O-])c1cc(O[C@@H]2COC[C@H]2F)ccc1F    ZINC001225383218
CC(=O)[C@H](C)Oc1cc(F)cc(F)c1[N+](=O)[O-]    ZINC001228610941
O=[N+]([O-])c1c(F)cccc1O[C@@H]1COC[C@H]1F    ZINC001225665359
O=[N+]([O-])c1c(F)cc(OC2CC(O)C2)cc1F    ZINC001218260454
CCC(=O)COc1cc([N+](=O)[O-])c(F)cc1F    ZINC001328044958
CC(=O)[C@@H](C)Oc1cc(F)c([N+](=O)[O-])c(F)c1    ZINC001233753540
O=[N+]([O-])c1c(F)cc(F)cc1O[C@@H]1CCOC1    ZINC001228610114
CCC(=O)COc1ccc([N+](=O)[O-])c(F)c1F    ZINC000295962941
O=[N+]([O-])c1cc(OC[C@@H]2CCO2)c(F)cc1F    ZINC001226192565
O=[N+]([O-])c1c(F)cc(O[C@H]2C[C@@H](O)C2)cc1F    ZINC001218423713
CC(=O)[C@@H](C)Oc1cc(F)cc(F)c1[N+](=O)[O-]    ZINC001228610942
O=[N+]([O-])c1cc(O[C@H]2C[C@H](O)C2)c(F)cc1F    ZINC001218360465
O=[N+]([O-])c1ccc(OC2CC(O)C2)c(F)c1F    ZINC001218259127
CCCOC(=O)c1c(F)ccc([N+](=O)[O-])c1F    ZINC000094190696
O=[N+]([O-])c1cccc(O[C@@H]2COC[C@H]2F)c1F    ZINC001225794859
O=[N+]([O-])c1ccc(OC[C@H]2CCO2)c(F)c1F    ZINC001233765730
O=[N+]([O-])c1cc(F)c(O[C@H]2C[C@H](O)C2)cc1F    ZINC001218364033
O=[N+]([O-])c1cc(O[C@@H]2CCOC2)c(F)cc1F    ZINC001226192957
O=[N+]([O-])c1cc(OC2CC(O)C2)c(F)cc1F    ZINC001218256785
CC(C)OC(=O)c1c(F)ccc([N+](=O)[O-])c1F    ZINC000094190698
O=[N+]([O-])c1cc(F)c(OC[C@@H]2CCO2)cc1F    ZINC001233597216
O=[N+]([O-])c1cc(OC[C@H]2CCO2)c(F)cc1F    ZINC001226192566
O=[N+]([O-])c1c(F)cc(O[C@@H]2CCOC2)cc1F    ZINC001233751514
C[C@@H](Oc1cccc(F)c1[N+](=O)[O-])[C@H](C)S    ZINC001225666376
C[C@H](O)CSCc1ccc([N+](=O)[O-])c(F)c1    ZINC000298453099
C[C@@H](O)CSCc1ccc([N+](=O)[O-])c(F)c1    ZINC000298453096
CC(C)SCOc1ccc([N+](=O)[O-])c(F)c1    ZINC000863296881
C[C@@H](Oc1cccc([N+](=O)[O-])c1F)[C@H](C)S    ZINC001225797382
CCSCCOc1ccc([N+](=O)[O-])c(F)c1    ZINC000125974812
C[C@@H](CO)SCc1ccc([N+](=O)[O-])c(F)c1    ZINC000162328735
C[C@H](CO)SCc1ccc([N+](=O)[O-])c(F)c1    ZINC000162328872
CSCCCOc1ccc([N+](=O)[O-])c(F)c1    ZINC000126594845
C[C@@H](Oc1ccc([N+](=O)[O-])c(F)c1)[C@H](C)S    ZINC001225914681
O=[N+]([O-])c1ccc(CSCCCO)cc1F    ZINC000087226021
C[C@@H](Oc1ccc(F)c([N+](=O)[O-])c1)[C@H](C)S    ZINC001225384989
O=[N+]([O-])c1cc(/N=N/c2ccccc2)ccc1F    ZINC000004829811
NCC(=O)NCc1cc([N+](=O)[O-])c(F)cc1F    ZINC001580211022
Nc1cc(F)c([N+](=O)[O-])cc1C(=O)NCCF    ZINC000801981921
O=[N+]([O-])c1ccc(OCCOCCO)cc1F    ZINC000043472857
COC[C@@H](O)COc1ccc([N+](=O)[O-])c(F)c1    ZINC000180777837
COC[C@H](O)COc1ccc([N+](=O)[O-])c(F)c1    ZINC000180777822
Cc1ccc(-c2ccc([N+](=O)[O-])c(F)c2)c(C)c1    ZINC000675074542
CC(C)[C@H](C)Oc1cc([N+](=O)[O-])c(F)cc1F    ZINC001226190684
O=[N+]([O-])c1ccc(OCCCCCF)cc1F    ZINC000284544067
CC(C)[C@@H](C)Oc1cc(F)cc(F)c1[N+](=O)[O-]    ZINC001228611766
CCC[C@H](C)Oc1cc(F)cc(F)c1[N+](=O)[O-]    ZINC001228609540
CC(C)CCOc1ccc([N+](=O)[O-])c(F)c1F    ZINC000829887926
CC(C)[C@H](C)Oc1cc(F)c([N+](=O)[O-])c(F)c1    ZINC001233754374
CC(C)[C@@H](C)Oc1cc(F)c([N+](=O)[O-])c(F)c1    ZINC001233754372
CCC[C@H](C)Oc1ccc([N+](=O)[O-])c(F)c1F    ZINC001233764730
CCC(CC)Oc1ccc([N+](=O)[O-])c(F)c1F    ZINC001233765013
CCC[C@@H](C)Oc1cc(F)cc(F)c1[N+](=O)[O-]    ZINC001228609539
CCC(CC)Oc1cc(F)c([N+](=O)[O-])c(F)c1    ZINC001233746486
CC[C@H](C)COc1ccc([N+](=O)[O-])c(F)c1F    ZINC000829883224
CC(C)[C@H](C)Oc1ccc([N+](=O)[O-])c(F)c1F    ZINC001233764340
CCC[C@H](C)Oc1cc([N+](=O)[O-])c(F)cc1F    ZINC001226179716
CC(C)[C@H](C)Oc1cc(F)c([N+](=O)[O-])cc1F    ZINC001233597112
CCC[C@H](C)Oc1cc(F)c([N+](=O)[O-])c(F)c1    ZINC001233751289
CC(C)[C@@H](C)Oc1ccc([N+](=O)[O-])c(F)c1F    ZINC001233764339
CC(C)[C@H](C)Oc1cc(F)cc(F)c1[N+](=O)[O-]    ZINC001228613421
CC(C)[C@@H](C)Oc1cc(F)c([N+](=O)[O-])cc1F    ZINC001233597109
Cc1cc([N+](=O)[O-])c(F)c(OCC(C)C)c1F    ZINC000261493511
CCC(CC)Oc1cc(F)cc(F)c1[N+](=O)[O-]    ZINC001228609988
CC[C@@H](C)COc1ccc([N+](=O)[O-])c(F)c1F    ZINC000829883223
CC(C)[C@@H](C)Oc1cc([N+](=O)[O-])c(F)cc1F    ZINC001226180986
CCC[C@@H](C)Oc1cc(F)c([N+](=O)[O-])c(F)c1    ZINC001233751288
CCC(CC)Oc1cc(F)c([N+](=O)[O-])cc1F    ZINC001233597181
CCC[C@H](C)Oc1cc(F)c([N+](=O)[O-])cc1F    ZINC001233597257
CC(C)CCOc1cc([N+](=O)[O-])c(F)cc1F    ZINC000261493985
CCC[C@@H](C)Oc1cc([N+](=O)[O-])c(F)cc1F    ZINC001226188626
CCC[C@@H](C)Oc1cc(F)c([N+](=O)[O-])cc1F    ZINC001233597256
CCCCOc1c(F)c(C)cc([N+](=O)[O-])c1F    ZINC000261494372
CCC[C@@H](C)Oc1ccc([N+](=O)[O-])c(F)c1F    ZINC001233764729
CCC(CC)Oc1cc([N+](=O)[O-])c(F)cc1F    ZINC001226190013
CC(C)(N)CNc1cc(F)cc(F)c1[N+](=O)[O-]    ZINC000133144655
C[C@@H](N)CCNc1cc(F)cc(F)c1[N+](=O)[O-]    ZINC000133130268
O=[N+]([O-])c1cc2oc(CCl)nc2cc1Cl    ZINC000238536526
O=C(O)c1cc([N+](=O)[O-])cc([N+](=O)[O-])c1Cl    ZINC000001673442
O=C(O)c1cc(Cl)c([N+](=O)[O-])cc1[N+](=O)[O-]    ZINC000002172990
O=C(O)c1cc([N+](=O)[O-])c(Cl)c([N+](=O)[O-])c1    ZINC000001707954
O=[N+]([O-])c1cc(NC/C=C\Cl)ccc1Cl    ZINC000255561166
O=[N+]([O-])c1cc(Cl)c2c(c1Cl)CNCC2    ZINC000063110890
O=[N+]([O-])c1cc(NC/C=C/Cl)ccc1Cl    ZINC000131422081
Cc1c(CO)cc([N+](=O)[O-])c(Cl)c1[N+](=O)[O-]    ZINC000007989021
O=[N+]([O-])CCOc1ccc([N+](=O)[O-])c(Cl)c1    ZINC000899231534
O=[N+]([O-])CCOc1ccc(Cl)c([N+](=O)[O-])c1    ZINC000899231798
O=C(NCCF)c1ccc(Cl)c([N+](=O)[O-])c1    ZINC000309160962
C[C@H](Cl)C(=O)Nc1ccc(F)c([N+](=O)[O-])c1    ZINC000003887331
O=C(NCCF)c1ccc([N+](=O)[O-])c(Cl)c1    ZINC000309164877
C[C@@H](Cl)C(=O)Nc1ccc(F)c([N+](=O)[O-])c1    ZINC000003887332
O=C(NCCF)c1cccc(Cl)c1[N+](=O)[O-]    ZINC000390371832
O=[N+]([O-])c1c(F)cc(F)cc1NC1CSC1    ZINC000702369631
C[C@@H](CON)Oc1ccc(Cl)c([N+](=O)[O-])c1    ZINC001229964793
C[C@@H](CON)Oc1cccc([N+](=O)[O-])c1Cl    ZINC001225789728
C[C@H](CON)Oc1cccc(Cl)c1[N+](=O)[O-]    ZINC001230914059
C[C@H](CON)Oc1cccc([N+](=O)[O-])c1Cl    ZINC001225789729
C[C@@H](CON)Oc1ccc([N+](=O)[O-])c(Cl)c1    ZINC001228758832
C[C@H](CON)Oc1ccc(Cl)c([N+](=O)[O-])c1    ZINC001229964796
C[C@H](CON)Oc1ccc([N+](=O)[O-])c(Cl)c1    ZINC001228758833
C[C@@H](CON)Oc1cccc(Cl)c1[N+](=O)[O-]    ZINC001230914049
COCC(=O)Nc1cc([N+](=O)[O-])c(F)cc1F    ZINC000070250273
COC(=O)CNc1cc(F)cc(F)c1[N+](=O)[O-]    ZINC000132876564
Nc1cc(F)c([N+](=O)[O-])cc1C(=O)OCCF    ZINC000758073669
CON(C)C(=O)c1c(F)ccc([N+](=O)[O-])c1F    ZINC000094190671
C[S@@](=O)CCNc1cccc(F)c1[N+](=O)[O-]    ZINC000124038583
C[S@](=O)CCNc1cccc(F)c1[N+](=O)[O-]    ZINC000124038882
N#Cc1ccn(-c2cccc([N+](=O)[O-])c2F)c1N    ZINC001210381194
N#Cc1ccn(-c2ccc(F)c([N+](=O)[O-])c2)c1N    ZINC001211191129
C#CCNc1ncnc2cc(F)c([N+](=O)[O-])cc21    ZINC001163363575
O=[N+]([O-])c1cc(NCCCCF)ccc1Cl    ZINC000310007222
O=[N+]([O-])c1ccc(CNCCCF)cc1Cl    ZINC000185303749
O=[N+]([O-])c1c(F)cccc1N1CCC(F)(F)C1    ZINC000169725317
O=[N+]([O-])c1c(F)cc(F)cc1NC1CC(F)C1    ZINC001162212554
O=[N+]([O-])c1c(F)cccc1N1C[C@@H](F)[C@@H](F)C1    ZINC000714518828
O=[N+]([O-])c1c(F)cccc1NC1CC(F)(F)C1    ZINC000276964173
Cc1ccc(Nc2ccc(F)c([N+](=O)[O-])c2)cc1    ZINC001211192884
Cc1ccc(Nc2cccc([N+](=O)[O-])c2F)cc1    ZINC001210379637
Cc1cccc(Nc2ccc(F)c([N+](=O)[O-])c2)c1    ZINC001211192794
O=[N+]([O-])c1c(F)cccc1NCc1ccccc1    ZINC000037420556
Cc1ccccc1Nc1ccc(F)c([N+](=O)[O-])c1    ZINC001211192534
Cc1ccccc1Nc1cccc([N+](=O)[O-])c1F    ZINC001210380330
Cc1cccc(Nc2cccc([N+](=O)[O-])c2F)c1    ZINC001210379635
O=[N+]([O-])c1c(F)cccc1N[C@H](CO)CCF    ZINC000845728127
CNCCCOc1ccc([N+](=O)[O-])c(F)c1F    ZINC000830409218
C[C@H](CCO)Nc1cc(F)cc(F)c1[N+](=O)[O-]    ZINC000133389746
CO[C@@H](C)CNc1cc(F)cc(F)c1[N+](=O)[O-]    ZINC000224345537
CN(CCF)c1cc(F)c([N+](=O)[O-])cc1CO    ZINC000865838619
C[C@@H](CCO)Nc1cc(F)cc(F)c1[N+](=O)[O-]    ZINC000133389531
O=[N+]([O-])c1c(F)cccc1NCCOCCF    ZINC000702595244
O=[N+]([O-])c1c(F)cccc1N[C@@H](CO)CCF    ZINC000845728126
O=Cc1cc(F)c([N+](=O)[O-])cc1Br    ZINC000258818858
O=[N+]([O-])c1cc([N+](=O)[O-])c(Cl)c([N+](=O)[O-])c1    ZINC000064625194
CCc1cc(F)c([N+](=O)[O-])c(Br)c1    ZINC000306299983
O=[N+]([O-])c1cc(OC/C=C\Cl)ccc1Cl    ZINC000379821124
C[C@@H](C(=O)Cl)c1ccc(Cl)c([N+](=O)[O-])c1    ZINC000098213497
O=[N+]([O-])c1c(Cl)cccc1OC/C=C/Cl    ZINC000814774476
O=[N+]([O-])c1cc(Cl)c(OC2CC2)cc1Cl    ZINC001228152400
O=[N+]([O-])c1cc(OC2CC2)c(Cl)cc1Cl    ZINC000238576057
O=[N+]([O-])c1ccc(OC2CC2)c(Cl)c1Cl    ZINC001230039834
C[C@H](C(=O)Cl)c1ccc(Cl)c([N+](=O)[O-])c1    ZINC000098213496
O=[N+]([O-])c1c(Cl)cccc1OC/C=C\Cl    ZINC000814774475
C=C(Cl)COc1cccc(Cl)c1[N+](=O)[O-]    ZINC000814773826
C=C(Cl)COc1ccc(Cl)c([N+](=O)[O-])c1    ZINC000393745941
O=[N+]([O-])c1cc(OC/C=C/Cl)ccc1Cl    ZINC000379821120
C=C(Cl)COc1ccc([N+](=O)[O-])c(Cl)c1    ZINC000082238981
CCOC(=O)c1cc(F)cc([N+](=O)[O-])c1Cl    ZINC000575700966
O=C(OCCF)c1cccc(Cl)c1[N+](=O)[O-]    ZINC000750539297
O=C(OCCF)c1ccc(Cl)c([N+](=O)[O-])c1    ZINC000744476162
CCOC(=O)c1cc(Cl)c(F)c([N+](=O)[O-])c1    ZINC000149505850
O=C(OCCF)c1ccc([N+](=O)[O-])c(Cl)c1    ZINC000803413242
O=[N+]([O-])c1cc(OC2COC2)c(Cl)cc1F    ZINC001226195894
CC(=O)COc1cc(F)c([N+](=O)[O-])cc1Cl    ZINC000309149769
C[C@H](CS)Oc1ccc(Cl)c([N+](=O)[O-])c1    ZINC001229964223
CCSCOc1ccc(Cl)c([N+](=O)[O-])c1    ZINC000814766755
O=[N+]([O-])c1cc(CSCCO)ccc1Cl    ZINC000036335903
C[C@H](CS)Oc1cccc([N+](=O)[O-])c1Cl    ZINC001225790034
C[C@@H](CS)Oc1ccc(Cl)c([N+](=O)[O-])c1    ZINC001229964222
C[C@H](CS)Oc1cccc(Cl)c1[N+](=O)[O-]    ZINC001230916376
C[C@@H](CS)Oc1ccc([N+](=O)[O-])c(Cl)c1    ZINC001228758658
C[C@@H](CS)Oc1cccc([N+](=O)[O-])c1Cl    ZINC001225790032
C[C@H](CS)Oc1ccc([N+](=O)[O-])c(Cl)c1    ZINC001228758659
C[C@@H](CS)Oc1cccc(Cl)c1[N+](=O)[O-]    ZINC001230916362
O=C(O)c1c(F)cc(B(O)O)c([N+](=O)[O-])c1F    ZINC001772572515
N#Cc1cccn1-c1ccc(Cl)c([N+](=O)[O-])c1    ZINC000223739706
C[C@H](O)C(=O)Oc1cc(F)c([N+](=O)[O-])cc1F    ZINC001233597635
C[C@H](O)C(=O)Oc1ccc([N+](=O)[O-])c(F)c1F    ZINC001233764589
C[C@H](O)C(=O)Oc1cc(F)c([N+](=O)[O-])c(F)c1    ZINC001233750877
O=C(OCCO)c1c(F)ccc([N+](=O)[O-])c1F    ZINC000752560948
C[C@H](O)C(=O)Oc1cc([N+](=O)[O-])c(F)cc1F    ZINC001226186356
C[C@H](O)C(=O)Oc1cc(F)cc(F)c1[N+](=O)[O-]    ZINC001228609671
CCOC(=O)Oc1cc([N+](=O)[O-])c(F)cc1F    ZINC000072482065
CCS(=O)(=O)Cc1ccc([N+](=O)[O-])c(F)c1    ZINC000917961985
O=[N+]([O-])c1cc(CO)c(SCCO)cc1F    ZINC000865399553
CC[C@@H](C)Oc1cc([N+](=O)[O-])c(F)cc1Cl    ZINC000196024596
CCCCOc1c(Cl)ccc([N+](=O)[O-])c1F    ZINC000261493779
CC[C@H](C)Oc1cc([N+](=O)[O-])c(F)cc1Cl    ZINC000196024609
O=[N+]([O-])c1c(Cl)cccc1OCCCCF    ZINC000292554255
CCCCOc1cc(F)c([N+](=O)[O-])cc1Cl    ZINC000144641958
CC(C)COc1cc(F)c([N+](=O)[O-])cc1Cl    ZINC000309129928
O=[N+]([O-])c1ccc(OCCCCF)cc1Cl    ZINC000309299494
O=[N+]([O-])c1cc(OCCCCF)ccc1Cl    ZINC000381279688
O=[N+]([O-])c1cc2c(cc1F)-c1ccc(F)cc1C2    ZINC000001688079
O=[N+]([O-])c1ccc(OC2CC(F)(F)C2)cc1F    ZINC001225912920
O=[N+]([O-])c1cc(OC2CC(F)(F)C2)ccc1F    ZINC001225382546
O=[N+]([O-])c1cccc(OC2CC(F)(F)C2)c1F    ZINC001225794187
O=[N+]([O-])c1c(F)cccc1OC1CC(F)(F)C1    ZINC001225665719
N#Cc1nn(-c2ccc(F)c([N+](=O)[O-])c2)cc1N    ZINC001211190715
N#Cc1ncn(Cc2ccc([N+](=O)[O-])c(F)c2)n1    ZINC000094775127
N#CC(C#N)=CNNc1cccc(F)c1[N+](=O)[O-]    ZINC000790617542
N#Cc1ncn(-c2ccc(F)c([N+](=O)[O-])c2)c1N    ZINC001211190271
N#Cc1ncn(-c2cccc([N+](=O)[O-])c2F)c1N    ZINC001210378357
N#Cc1nn(-c2cccc([N+](=O)[O-])c2F)cc1N    ZINC001210380445
N#CCNc1ncnc2cc(F)c([N+](=O)[O-])cc21    ZINC001163181653
O=[N+]([O-])c1cc(OCc2ccccc2)ccc1F    ZINC000008764162
O=[N+]([O-])c1c(F)cccc1OCc1ccccc1    ZINC000054268890
O=[N+]([O-])c1ccc(OCc2ccccc2)cc1F    ZINC000012471377
C[C@@H](O)[C@@H](C)Oc1ccc([N+](=O)[O-])c(F)c1F    ZINC000295946299
CC[C@H](O)COc1ccc([N+](=O)[O-])c(F)c1F    ZINC000296029455
C[C@@H](CO)COc1cc([N+](=O)[O-])c(F)cc1F    ZINC001261598331
CCCOCOc1cc([N+](=O)[O-])c(F)cc1F    ZINC000863345755
C[C@H](CO)COc1ccc([N+](=O)[O-])c(F)c1F    ZINC000829882686
CO[C@H](C)COc1ccc([N+](=O)[O-])c(F)c1F    ZINC000296077056
C[C@H](CO)COc1cc([N+](=O)[O-])c(F)cc1F    ZINC001261598332
CCOCCOc1ccc([N+](=O)[O-])c(F)c1F    ZINC000295950440
C[C@@H](CO)COc1ccc([N+](=O)[O-])c(F)c1F    ZINC000829882685
COC[C@H](C)Oc1ccc([N+](=O)[O-])c(F)c1F    ZINC001233765394
CO[C@H](C)COc1cc(F)c([N+](=O)[O-])cc1F    ZINC001233597420
COC[C@H](C)Oc1cc(F)cc(F)c1[N+](=O)[O-]    ZINC001228609812
CO[C@H](C)COc1cc(F)cc(F)c1[N+](=O)[O-]    ZINC001228614024
CCCOCOc1ccc([N+](=O)[O-])c(F)c1F    ZINC000863344758
COCCCOc1cc([N+](=O)[O-])c(F)cc1F    ZINC001261598144
CC(C)(O)COc1ccc([N+](=O)[O-])c(F)c1F    ZINC000829882689
COCCCOc1ccc([N+](=O)[O-])c(F)c1F    ZINC000295664346
CC[C@@H](O)COc1ccc([N+](=O)[O-])c(F)c1F    ZINC000296029458
C[C@H](O)CCOc1cc([N+](=O)[O-])c(F)cc1F    ZINC001330283164
C[C@@H](O)CCOc1ccc([N+](=O)[O-])c(F)c1F    ZINC000829884434
COC[C@H](C)Oc1cc(F)c([N+](=O)[O-])c(F)c1    ZINC001233750628
C[C@@H](Oc1ccc([N+](=O)[O-])c(F)c1F)[C@H](C)O    ZINC000295946296
COC[C@H](C)Oc1cc([N+](=O)[O-])c(F)cc1F    ZINC001226191548
CCOCCOc1cc([N+](=O)[O-])c(F)cc1F    ZINC001346829763
COC[C@H](C)Oc1cc(F)c([N+](=O)[O-])cc1F    ZINC001233596981
CO[C@@H](C)COc1ccc([N+](=O)[O-])c(F)c1F    ZINC000296077053
CO[C@H](C)COc1cc([N+](=O)[O-])c(F)cc1F    ZINC001226186348
CO[C@H](C)COc1cc(F)c([N+](=O)[O-])c(F)c1    ZINC001233750172
C[C@@H](O)CCOc1cc([N+](=O)[O-])c(F)cc1F    ZINC001330283166
C[C@@H](O)[C@H](C)Oc1ccc([N+](=O)[O-])c(F)c1F    ZINC000295946302
C[C@H](O)CCOc1ccc([N+](=O)[O-])c(F)c1F    ZINC000829884432
C[C@H](O)[C@H](C)Oc1ccc([N+](=O)[O-])c(F)c1F    ZINC000295946306
CC(C)(O)COc1cc([N+](=O)[O-])c(F)cc1F    ZINC001328047381
CO[C@@H](C)COc1cc([N+](=O)[O-])c(F)cc1F    ZINC001350124977
O=[N+]([O-])c1c(F)cccc1NCc1cccnc1    ZINC000037420791
Cc1cncc(Nc2cccc([N+](=O)[O-])c2F)c1    ZINC001210378405
Cc1ccnc(Nc2cccc([N+](=O)[O-])c2F)c1    ZINC001210378956
Nc1cccc(Nc2cccc([N+](=O)[O-])c2F)c1    ZINC001159465662
Cc1ccc(Nc2ccc(F)c([N+](=O)[O-])c2)nc1    ZINC001211188273
Nc1ccc(Nc2ccc(F)c([N+](=O)[O-])c2)cc1    ZINC001211192928
Cc1ncccc1Nc1cccc([N+](=O)[O-])c1F    ZINC001210378391
Cc1cccnc1Nc1cccc([N+](=O)[O-])c1F    ZINC001210378576
O=[N+]([O-])c1cc(NCc2cccnc2)ccc1F    ZINC000035229006
Cc1c[nH]ccc1=Nc1ccc(F)c([N+](=O)[O-])c1    ZINC001211189143
Cc1ncccc1Nc1ccc(F)c([N+](=O)[O-])c1    ZINC001211189096
Cc1c[nH]ccc1=Nc1cccc([N+](=O)[O-])c1F    ZINC001210378395
Cc1ccncc1Nc1cccc([N+](=O)[O-])c1F    ZINC001210379072
Cc1ccncc1Nc1ccc(F)c([N+](=O)[O-])c1    ZINC001211187836
Cc1cc(=Nc2cccc([N+](=O)[O-])c2F)cc[nH]1    ZINC001210378890
Cc1cccc(Nc2ccc(F)c([N+](=O)[O-])c2)n1    ZINC001211188642
Cc1ccnc(Nc2ccc(F)c([N+](=O)[O-])c2)c1    ZINC001211189594
Nc1cccc(Nc2ccc(F)c([N+](=O)[O-])c2)c1    ZINC001159464382
C#CCN(CC#N)Cc1ccc([N+](=O)[O-])c(F)c1    ZINC000282378869
Cc1cccnc1Nc1ccc(F)c([N+](=O)[O-])c1    ZINC001211188296
O=[N+]([O-])c1c(F)cccc1NCc1ccccn1    ZINC000037420741
Cc1ccc(Nc2cccc([N+](=O)[O-])c2F)cn1    ZINC001210379241
Nc1ccc(Nc2cccc([N+](=O)[O-])c2F)cc1    ZINC001210383838
Cc1ccc(Nc2ccc(F)c([N+](=O)[O-])c2)cn1    ZINC001211188026
Cc1cccc(Nc2cccc([N+](=O)[O-])c2F)n1    ZINC001210379302
Cc1ccc(Nc2cccc([N+](=O)[O-])c2F)nc1    ZINC001210378657
Cc1cncc(Nc2ccc(F)c([N+](=O)[O-])c2)c1    ZINC001211188279
Cc1cc(=Nc2ccc(F)c([N+](=O)[O-])c2)cc[nH]1    ZINC001211188219
O=[N+]([O-])c1c2scnc2c(Cl)cc1Cl    ZINC000000367557
O=c1[nH]c2cc(Cl)c([N+](=O)[O-])c(Cl)c2o1    ZINC000040545781
Cc1cc([N+](=O)[O-])c(F)c(Br)c1N    ZINC000096024684
CNc1cc(Br)cc(F)c1[N+](=O)[O-]    ZINC000080441695
CC(=O)Nc1cc(Cl)c([N+](=O)[O-])c(Cl)c1    ZINC000004530700
CC(=O)Nc1cc(Cl)cc(Cl)c1[N+](=O)[O-]    ZINC000004127814
O=C(CCl)Nc1ccc(Cl)c([N+](=O)[O-])c1    ZINC000002530992
CON=Cc1cc(Cl)cc(Cl)c1[N+](=O)[O-]    ZINC000811638177
CNC(=O)c1cc(Cl)cc(Cl)c1[N+](=O)[O-]    ZINC000813362143
CC(=O)Nc1cc(Cl)c([N+](=O)[O-])cc1Cl    ZINC000004582620
O=C(CCl)Nc1ccc([N+](=O)[O-])c(Cl)c1    ZINC000123743523
N#Cc1ccc(-c2ccc(Cl)c([N+](=O)[O-])c2)o1    ZINC000020436549
NC(=O)COc1cc(F)c([N+](=O)[O-])cc1Cl    ZINC000304396110
N#CNc1ccc2c(ccc(Cl)c2[N+](=O)[O-])n1    ZINC001157822376
N#CC(C#N)=CNc1ccc(Cl)c([N+](=O)[O-])c1    ZINC000010334673
O=[N+]([O-])CCOc1ccc([N+](=O)[O-])c(F)c1F    ZINC000899232734
CN(C)S(=O)(=O)c1cccc(F)c1[N+](=O)[O-]    ZINC000048707623
CNS(=O)(=O)c1cc([N+](=O)[O-])c(F)cc1C    ZINC000087226323
CCNS(=O)(=O)c1cccc(F)c1[N+](=O)[O-]    ZINC000162335042
CCNS(=O)(=O)c1ccc(F)c([N+](=O)[O-])c1    ZINC000037022070
CCS(=O)(=O)Nc1cccc(F)c1[N+](=O)[O-]    ZINC000903168091
CN(C)S(=O)(=O)c1ccc(F)c([N+](=O)[O-])c1    ZINC000007374395
CNS(=O)(=O)c1cc(C)c(F)c([N+](=O)[O-])c1    ZINC000154225939
N#Cc1cnoc1Nc1cccc([N+](=O)[O-])c1F    ZINC001210379162
N#Cc1cnoc1Nc1ccc(F)c([N+](=O)[O-])c1    ZINC001211190327
O=[N+]([O-])c1cc(Cc2ccncc2)ccc1Cl    ZINC000005898703
O=C(NCCF)c1cc(F)c([N+](=O)[O-])cc1F    ZINC000304125107
COc1cc(-c2ccc([N+](=O)[O-])c(F)c2)ccn1    ZINC000725242642
O=[N+]([O-])c1cc(Nc2ccc(O)cc2)ccc1F    ZINC001211193024
O=[N+]([O-])c1cccc(Nc2cccc(O)c2)c1F    ZINC001210380106
O=[N+]([O-])c1cc(Nc2cccc(O)c2)ccc1F    ZINC001211193109
O=[N+]([O-])c1cc(Nc2ccccc2O)ccc1F    ZINC001211193350
O=[N+]([O-])c1cccc(Nc2ccc(O)cc2)c1F    ZINC001210379781
O=[N+]([O-])c1cccc(Nc2ccccc2O)c1F    ZINC001210384819
O=[N+]([O-])c1ccc(OCc2ccccn2)cc1F    ZINC000079162638
O=c1ccccn1Cc1ccc([N+](=O)[O-])c(F)c1    ZINC000094774983
O=[N+]([O-])c1c(F)cc(F)cc1NC[C@@H](O)CO    ZINC000132932013
C[C@@H](CON)Oc1cc(F)c([N+](=O)[O-])c(F)c1    ZINC001233753331
C[C@@H](CON)Oc1cc([N+](=O)[O-])c(F)cc1F    ZINC001226179539
C[C@@H](CON)Oc1cc(F)cc(F)c1[N+](=O)[O-]    ZINC001228612423
C[C@H](CON)Oc1cc(F)c([N+](=O)[O-])cc1F    ZINC001233598718
C[C@H](CON)Oc1cc(F)c([N+](=O)[O-])c(F)c1    ZINC001233753329
C[C@@H](CON)Oc1cc(F)c([N+](=O)[O-])cc1F    ZINC001233598719
C[C@H](CON)Oc1ccc([N+](=O)[O-])c(F)c1F    ZINC001233771662
C[C@H](CON)Oc1cc([N+](=O)[O-])c(F)cc1F    ZINC001226179538
C[C@@H](CON)Oc1ccc([N+](=O)[O-])c(F)c1F    ZINC001233771664
C[C@H](CON)Oc1cc(F)cc(F)c1[N+](=O)[O-]    ZINC001228612422
O=[N+]([O-])c1c(F)cccc1NCc1cccnn1    ZINC000236156727
Cc1nccc(Nc2ccc(F)c([N+](=O)[O-])c2)n1    ZINC001211188647
Cc1cncnc1Nc1ccc(F)c([N+](=O)[O-])c1    ZINC001211192887
Cc1nccc(Nc2cccc([N+](=O)[O-])c2F)n1    ZINC001210379305
O=[N+]([O-])c1cc(NN=Cc2ccc[nH]2)ccc1F    ZINC000769823086
Cc1nccnc1Nc1ccc(F)c([N+](=O)[O-])c1    ZINC001211189915
O=[N+]([O-])c1cc(NN=Cc2cc[nH]c2)ccc1F    ZINC000769823379
O=[N+]([O-])c1c(F)cccc1NN=Cc1ccc[nH]1    ZINC000790306937
Cc1nccnc1Nc1cccc([N+](=O)[O-])c1F    ZINC001210379343
Cc1ncncc1Nc1ccc(F)c([N+](=O)[O-])c1    ZINC001211189962
Cc1ncc(Nc2cccc([N+](=O)[O-])c2F)cn1    ZINC001210377921
Cc1ncncc1Nc1cccc([N+](=O)[O-])c1F    ZINC001210377970
Cc1ccnnc1Nc1ccc(F)c([N+](=O)[O-])c1    ZINC001211191385
Cc1cncc(Nc2cccc([N+](=O)[O-])c2F)n1    ZINC001210378149
Nc1cccnc1Nc1ccc(F)c([N+](=O)[O-])c1    ZINC001211190097
Cc1cncnc1Nc1cccc([N+](=O)[O-])c1F    ZINC001210380621
O=[N+]([O-])c1c(F)cccc1NN=Cc1cc[nH]c1    ZINC000790306888
Cc1cnc(Nc2cccc([N+](=O)[O-])c2F)cn1    ZINC001210378284
Nc1cncc(Nc2cccc([N+](=O)[O-])c2F)c1    ZINC001210381656
Cc1cnc(Nc2ccc(F)c([N+](=O)[O-])c2)cn1    ZINC001211189592
Nc1cncc(Nc2ccc(F)c([N+](=O)[O-])c2)c1    ZINC001211190210
Nc1cccnc1Nc1cccc([N+](=O)[O-])c1F    ZINC001210377908
Cc1cncc(Nc2ccc(F)c([N+](=O)[O-])c2)n1    ZINC001211189582
Cc1ncc(Nc2ccc(F)c([N+](=O)[O-])c2)cn1    ZINC001211190070
Cc1ccnnc1Nc1cccc([N+](=O)[O-])c1F    ZINC001210379971
C[C@H](Oc1cccc([N+](=O)[O-])c1F)C1=CC=C[CH]1    ZINC001225795861
C[C@H](Oc1ccc(F)c([N+](=O)[O-])c1)C1=CC=C[CH]1    ZINC001225381447
C[C@@H](Oc1cccc([N+](=O)[O-])c1F)C1=CC=C[CH]1    ZINC001225795856
C[C@@H](Oc1ccc([N+](=O)[O-])c(F)c1)C1=CC=C[CH]1    ZINC001225916412
C[C@@H](Oc1ccc(F)c([N+](=O)[O-])c1)C1=CC=C[CH]1    ZINC001225381438
C[C@H](Oc1ccc([N+](=O)[O-])c(F)c1)C1=CC=C[CH]1    ZINC001225916413
C[C@H](Oc1cccc(F)c1[N+](=O)[O-])C1=CC=C[CH]1    ZINC001225667485
C[C@@H](Oc1cccc(F)c1[N+](=O)[O-])C1=CC=C[CH]1    ZINC001225667483
O=[N+]([O-])c1c(F)cccc1NCCCC(F)F    ZINC001352077818
CN(Cc1ccc([N+](=O)[O-])c(F)c1)CC(F)F    ZINC000136824683
CC(F)(F)CCNc1cccc(F)c1[N+](=O)[O-]    ZINC000294321856
C#CCN(Cc1ccc([N+](=O)[O-])c(F)c1)C1CC1    ZINC000283174132
O=[N+]([O-])c1ccc(CN2C[C@H]3C=C[C@H]2C3)cc1F    ZINC000880450452
N#CC1(c2ccc(F)c([N+](=O)[O-])c2)CCCCC1    ZINC000261494484
C#CC1CCN(c2cccc(F)c2[N+](=O)[O-])CC1    ZINC000826720271
O=[N+]([O-])c1c(Cl)cc2c(no[n+]2[O-])c1Cl    ZINC000004658752
O=C(O)COc1cc(F)c([N+](=O)[O-])cc1Cl    ZINC000309141002
O=C(O)COc1cc(Cl)c([N+](=O)[O-])cc1F    ZINC001574729782
COC(=O)Oc1cc([N+](=O)[O-])c(F)cc1Cl    ZINC000004107731
Cc1cc(S(C)(=O)=O)cc([N+](=O)[O-])c1Cl    ZINC000039320791
CCS(=O)(=O)c1ccc(Cl)c([N+](=O)[O-])c1    ZINC000001438333
CS(=O)(=O)Cc1ccc(Cl)c([N+](=O)[O-])c1    ZINC000238362306
N#CC(C#N)=NNc1ccc(Cl)c([N+](=O)[O-])c1    ZINC000000046485
CCS(=O)(=O)Oc1ccc([N+](=O)[O-])c(F)c1    ZINC000173071466
CCOS(=O)(=O)c1ccc(F)c([N+](=O)[O-])c1    ZINC000001769041
C#CC(C#C)Oc1c(C)ccc([N+](=O)[O-])c1Cl    ZINC001226990990
COCCOc1c(Cl)ccc([N+](=O)[O-])c1F    ZINC000261494187
O=[N+]([O-])c1cc(Cl)c(OCCCO)cc1F    ZINC000285066343
C[C@H](O)COc1cc(F)c([N+](=O)[O-])cc1Cl    ZINC000304341429
CCOCOc1cc(F)c([N+](=O)[O-])cc1Cl    ZINC000309128018
C[C@@H](O)COc1cc(F)c([N+](=O)[O-])cc1Cl    ZINC000304341428
COCCOc1cc(F)c([N+](=O)[O-])cc1Cl    ZINC000285262254
O=C(COc1ccc([N+](=O)[O-])c(F)c1)C(F)F    ZINC000799883443
O=C(OCCF)c1c(F)ccc([N+](=O)[O-])c1F    ZINC000752565279
O=C(OCC(F)F)c1ccc([N+](=O)[O-])c(F)c1    ZINC000733484400
C[C@@H](CS)Oc1ccc([N+](=O)[O-])c(F)c1F    ZINC001233771699
C[C@H](CS)Oc1cc(F)cc(F)c1[N+](=O)[O-]    ZINC001228611537
C[C@H](CS)Oc1cc(F)c([N+](=O)[O-])c(F)c1    ZINC001233755074
C[C@H](CS)Oc1ccc([N+](=O)[O-])c(F)c1F    ZINC001233771698
C[C@@H](CS)Oc1cc([N+](=O)[O-])c(F)cc1F    ZINC001226181350
C[C@@H](CS)Oc1cc(F)c([N+](=O)[O-])cc1F    ZINC001233600316
CCSCOc1ccc([N+](=O)[O-])c(F)c1F    ZINC000829883885
C[C@@H](CS)Oc1cc(F)cc(F)c1[N+](=O)[O-]    ZINC001228611538
C[C@H](CS)Oc1cc(F)c([N+](=O)[O-])cc1F    ZINC001233600315
C[C@H](CS)Oc1cc([N+](=O)[O-])c(F)cc1F    ZINC001226181349
C[C@@H](CS)Oc1cc(F)c([N+](=O)[O-])c(F)c1    ZINC001233755077
CCSCOc1cc([N+](=O)[O-])c(F)cc1F    ZINC001118415483
O=C(NNc1cccc(F)c1[N+](=O)[O-])C(F)F    ZINC000791148337
O=[N+]([O-])c1c(F)cccc1-c1nnc(C2CC2)o1    ZINC001254120220
O=[N+]([O-])c1cc(Nc2cncc(O)c2)ccc1F    ZINC001211190320
Nc1cn(-c2cccc([N+](=O)[O-])c2F)ccc1=O    ZINC001210382906
O=[N+]([O-])c1cc(Nc2ccnc(O)c2)ccc1F    ZINC001211190613
O=[N+]([O-])c1cccc(Nc2ccnc(O)c2)c1F    ZINC001210379118
O=[N+]([O-])c1cccc(Nc2cccnc2O)c1F    ZINC001210377825
O=c1cccnn1Cc1ccc([N+](=O)[O-])c(F)c1    ZINC000094775111
O=[N+]([O-])c1cc(Nc2ccc(O)nc2)ccc1F    ZINC001211190092
O=[N+]([O-])c1cc(Nc2cccnc2O)ccc1F    ZINC001211190654
CNC(=O)/C(C#N)=C/c1ccc(F)c([N+](=O)[O-])c1    ZINC000255542858
Nc1cn(-c2ccc(F)c([N+](=O)[O-])c2)ccc1=O    ZINC001211190531
O=c1cc[nH]cc1Nc1ccc(F)c([N+](=O)[O-])c1    ZINC001211192692
O=[N+]([O-])c1cc(-c2nnc(C3CC3)o2)ccc1F    ZINC001254114700
O=[N+]([O-])c1cc(NN=Cc2ccco2)ccc1F    ZINC000769829680
O=[N+]([O-])c1cc2c(cc1F)ncnc2OC1CC1    ZINC001226807009
O=[N+]([O-])c1c(F)cccc1NN=Cc1ccco1    ZINC000790308685
O=[N+]([O-])c1cc(Nc2ncccc2O)ccc1F    ZINC001211190064
O=[N+]([O-])c1cccc(-c2nnc(C3CC3)o2)c1F    ZINC001254114887
O=[N+]([O-])c1ccc(-c2nnc(C3CC3)o2)cc1F    ZINC001254114809
O=c1ccncn1Cc1ccc([N+](=O)[O-])c(F)c1    ZINC000094775166
O=[N+]([O-])c1cccc(Nc2ncccc2O)c1F    ZINC001210379355
O=c1cc[nH]cc1Nc1cccc([N+](=O)[O-])c1F    ZINC001210379573
O=[N+]([O-])c1cccc(Nc2cncc(O)c2)c1F    ZINC001210378687
CNC(=O)/C(C#N)=C\c1ccc(F)c([N+](=O)[O-])c1    ZINC000178943426
O=[N+]([O-])c1cccc(Nc2ccc(O)nc2)c1F    ZINC001210378809
O=[N+]([O-])c1ccc(OCCCCF)c(F)c1F    ZINC000295708141
O=[N+]([O-])c1cc(OCCCCF)c(F)cc1F    ZINC001118478745
O=[N+]([O-])c1c(F)cccc1NN=Cc1ncc[nH]1    ZINC000790310746
O=[N+]([O-])c1cc(NN=Cc2cc[nH]n2)ccc1F    ZINC000769829191
O=[N+]([O-])c1cc(NN=Cc2ncc[nH]2)ccc1F    ZINC000769822242
Nc1cnncc1Nc1ccc(F)c([N+](=O)[O-])c1    ZINC001211191646
Nc1cnc(Nc2cccc([N+](=O)[O-])c2F)cn1    ZINC001210382991
O=[N+]([O-])c1c(F)cccc1NN=Cc1cc[nH]n1    ZINC000790308757
Nc1cnc(Nc2ccc(F)c([N+](=O)[O-])c2)cn1    ZINC001211190723
O=[N+]([O-])c1c(F)cccc1NN=Cc1cnc[nH]1    ZINC000790307554
Nc1cncc(Nc2cccc([N+](=O)[O-])c2F)n1    ZINC001210378682
N=c1c(N)cncn1-c1ccc(F)c([N+](=O)[O-])c1    ZINC001211190417
Nc1cnncc1Nc1cccc([N+](=O)[O-])c1F    ZINC001210382343
Nc1cncc(Nc2ccc(F)c([N+](=O)[O-])c2)n1    ZINC001211190178
N=c1c(N)cncn1-c1cccc([N+](=O)[O-])c1F    ZINC001210382273
C#C[C@@H]1CCC[C@@H]1Oc1cccc(F)c1[N+](=O)[O-]    ZINC001225665462
O=[N+]([O-])c1cc(O[C@@H]2C[C@H]3C=C[C@@H]2C3)ccc1F    ZINC001225383392
C#C[C@@H]1CCC[C@H]1Oc1cccc(F)c1[N+](=O)[O-]    ZINC001225665464
O=[N+]([O-])c1cccc(O[C@H]2C[C@H]3C=C[C@@H]2C3)c1F    ZINC001225796920
C#C[C@@H]1CCC[C@@H]1Oc1ccc(F)c([N+](=O)[O-])c1    ZINC001225384484
C#C[C@H]1CCC[C@@H]1Oc1ccc([N+](=O)[O-])c(F)c1    ZINC001225915484
C#C[C@@H]1CCC[C@H]1Oc1cccc([N+](=O)[O-])c1F    ZINC001225795943
C#C[C@@H]1CCC[C@H]1Oc1ccc([N+](=O)[O-])c(F)c1    ZINC001225915481
O=[N+]([O-])c1cc(O[C@H]2C[C@H]3C=C[C@@H]2C3)ccc1F    ZINC001225383394
C#C[C@H]1CCC[C@@H]1Oc1cccc([N+](=O)[O-])c1F    ZINC001225795944
C#C[C@@H]1CCC[C@@H]1Oc1cccc([N+](=O)[O-])c1F    ZINC001225795942
C#C[C@H]1CCC[C@H]1Oc1ccc(F)c([N+](=O)[O-])c1    ZINC001225384487
C#C[C@H]1CCC[C@@H]1Oc1ccc(F)c([N+](=O)[O-])c1    ZINC001225384488
O=[N+]([O-])c1cccc(O[C@@H]2C[C@H]3C=C[C@@H]2C3)c1F    ZINC001225796921
C#C[C@@H]1CCC[C@@H]1Oc1ccc([N+](=O)[O-])c(F)c1    ZINC001225915482
C#C[C@H]1CCC[C@@H]1Oc1cccc(F)c1[N+](=O)[O-]    ZINC001225665466
O=[N+]([O-])c1ccc(O[C@@H]2C[C@H]3C=C[C@@H]2C3)cc1F    ZINC001225914011
O=[N+]([O-])c1c(F)cccc1O[C@@H]1C[C@H]2C=C[C@@H]1C2    ZINC001225668014
O=[N+]([O-])c1c(F)cccc1O[C@H]1C[C@H]2C=C[C@@H]1C2    ZINC001225668010
C#C[C@H]1CCC[C@H]1Oc1ccc([N+](=O)[O-])c(F)c1    ZINC001225915483
C#C[C@H]1CCC[C@H]1Oc1cccc(F)c1[N+](=O)[O-]    ZINC001225665460
C#C[C@@H]1CCC[C@H]1Oc1ccc(F)c([N+](=O)[O-])c1    ZINC001225384481
C#C[C@H]1CCC[C@H]1Oc1cccc([N+](=O)[O-])c1F    ZINC001225795941
O=[N+]([O-])c1ccc(O[C@H]2C[C@H]3C=C[C@@H]2C3)cc1F    ZINC001225914012
CC1=CC(=NNc2ccc(F)c([N+](=O)[O-])c2)CC1    ZINC000769822302
N#CCC1(CNc2ccc(F)c([N+](=O)[O-])c2)CC1    ZINC000849311251
N#CC1CCN(c2cccc(F)c2[N+](=O)[O-])CC1    ZINC000057855824
N#C[C@H]1CC[C@@H](Nc2cccc(F)c2[N+](=O)[O-])C1    ZINC000819943948
CC1(C#N)CN(Cc2ccc([N+](=O)[O-])c(F)c2)C1    ZINC000846882810
O=[N+]([O-])c1c(F)cccc1NN=C1CC2(CC2)C1    ZINC000814918930
N#C[C@H]1CCCN(c2cccc(F)c2[N+](=O)[O-])C1    ZINC000693918947
Cc1cc(C)n(Cc2ccc([N+](=O)[O-])c(F)c2)n1    ZINC000094774985
Cc1ncn(Cc2ccc([N+](=O)[O-])c(F)c2)c1C    ZINC000094775102
N#CCC1(CNc2cccc(F)c2[N+](=O)[O-])CC1    ZINC000797436818
CCc1cnn(Cc2ccc([N+](=O)[O-])c(F)c2)c1    ZINC000402037648
N#CC1(CNc2cccc(F)c2[N+](=O)[O-])CCC1    ZINC000842050784
N#C[C@@H]1CCCN(c2cccc(F)c2[N+](=O)[O-])C1    ZINC000693918950
Cc1cn(Cc2ccc([N+](=O)[O-])c(F)c2)c(C)n1    ZINC000715115566
O=[N+]([O-])c1cc(NN=C2CC[C@@H]3C[C@H]23)ccc1F    ZINC000872366315
CCc1nccn1Cc1ccc([N+](=O)[O-])c(F)c1    ZINC000094775084
O=[N+]([O-])c1c(F)cccc1NN=C1CC[C@@H]2C[C@H]12    ZINC000872370264
N#CCN(Cc1ccc([N+](=O)[O-])c(F)c1)C1CC1    ZINC000283566372
